# Supplementary material for: Structure-based protein function prediction using graph convolutional networks
Source: Nat Commun. 2021 May 26;12:3168. doi: 10.1038/s41467-021-23303-9 (PMC8155034; doi:10.1038/s41467-021-23303-9)
Supplement: Supplementary file 3 — Supplementary Data 1 [file 41467_2021_23303_MOESM3_ESM.xls]

## Sheet: S1_DeepFRI_unannotPDB_predictio
### Predictions made by DeepFRI.
Protein	GO_term	Score	GO_name
1A4K-H	GO:0003823	0.51745	antigen binding
1A5F-L	GO:0003823	0.85467	antigen binding
1A6B-B	GO:1901363	0.93522	heterocyclic compound binding
1A6B-B	GO:0097159	0.93263	organic cyclic compound binding
1A6B-B	GO:0003676	0.88161	nucleic acid binding
1A6B-B	GO:0003677	0.58158	DNA binding
1A6T-A	GO:0003823	0.81645	antigen binding
1A6T-A	GO:0005515	0.54695	protein binding
1A6T-B	GO:0003823	0.61236	antigen binding
1A6T-B	GO:0005515	0.55708	protein binding
1A6U-H	GO:0003823	0.72908	antigen binding
1A6U-H	GO:0005102	0.65743	signaling receptor binding
1A6U-H	GO:0005515	0.63513	protein binding
1A7I-A	GO:0043167	0.51925	ion binding
1A7I-A	GO:0046872	0.51001	metal ion binding
1A9N-A	GO:0003676	0.57632	nucleic acid binding
1A9N-A	GO:0097159	0.57072	organic cyclic compound binding
1A9N-A	GO:1901363	0.57001	heterocyclic compound binding
1AA2-A	GO:0043167	0.53423	ion binding
1AC6-A	GO:0005515	0.70055	protein binding
1ACY-H	GO:0005515	0.64008	protein binding
1AD0-A	GO:0003823	0.9731	antigen binding
1AD0-A	GO:0005515	0.82207	protein binding
1AD0-A	GO:0005102	0.64424	signaling receptor binding
1AD0-B	GO:0003823	0.83181	antigen binding
1AD0-B	GO:0005102	0.74202	signaling receptor binding
1AD0-B	GO:0005515	0.66907	protein binding
1AD9-L	GO:0003823	0.86954	antigen binding
1AD9-L	GO:0005515	0.81774	protein binding
1AD9-L	GO:0005102	0.61699	signaling receptor binding
1ADQ-A	GO:0005515	0.67533	protein binding
1ADQ-L	GO:0005515	0.61284	protein binding
1AE6-H	GO:0003823	0.58764	antigen binding
1AE6-L	GO:0005515	0.6358	protein binding
1AE6-L	GO:0005102	0.56384	signaling receptor binding
1AE6-L	GO:0003823	0.5582	antigen binding
1AEP-A	GO:0005515	0.50707	protein binding
1AFP-A	GO:0008200	0.83707	ion channel inhibitor activity
1AFP-A	GO:0016248	0.82828	channel inhibitor activity
1AFP-A	GO:0099106	0.73873	ion channel regulator activity
1AFP-A	GO:0016247	0.7281	channel regulator activity
1AFV-L	GO:0003823	0.7141	antigen binding
1AHW-B	GO:0005515	0.51599	protein binding
1AIF-H	GO:0005515	0.58919	protein binding
1AJ3-A	GO:0005515	0.50743	protein binding
1AJ3-A	GO:0097159	0.50065	organic cyclic compound binding
1AOL-A	GO:0016787	0.55744	hydrolase activity
1AOU-F	GO:0005515	0.55156	protein binding
1AOX-A	GO:0016787	0.67583	hydrolase activity
1AOX-A	GO:0043167	0.63753	ion binding
1AOX-A	GO:0016788	0.63669	hydrolase activity, acting on ester bonds
1AOX-A	GO:0043169	0.6017	cation binding
1AOX-A	GO:0046872	0.56556	metal ion binding
1AOX-A	GO:0140096	0.50841	catalytic activity, acting on a protein
1AP2-A	GO:0003823	0.96609	antigen binding
1AP2-A	GO:0005515	0.70029	protein binding
1AP2-B	GO:0005515	0.66645	protein binding
1AQ5-A	GO:0005515	0.63013	protein binding
1AR1-D	GO:0003823	0.73437	antigen binding
1AR1-D	GO:0005515	0.63843	protein binding
1AS4-B	GO:1901363	0.92018	heterocyclic compound binding
1AS4-B	GO:0097159	0.91812	organic cyclic compound binding
1AS4-B	GO:0003676	0.84377	nucleic acid binding
1ATR-A	GO:1901363	0.96236	heterocyclic compound binding
1ATR-A	GO:0032555	0.96059	purine ribonucleotide binding
1ATR-A	GO:0097159	0.96023	organic cyclic compound binding
1ATR-A	GO:0017076	0.96015	purine nucleotide binding
1ATR-A	GO:0032553	0.95531	ribonucleotide binding
1ATR-A	GO:1901265	0.9487	nucleoside phosphate binding
1ATR-A	GO:0000166	0.94864	nucleotide binding
1ATR-A	GO:0032559	0.94475	adenyl ribonucleotide binding
1ATR-A	GO:0030554	0.9437	adenyl nucleotide binding
1ATR-A	GO:0035639	0.94329	purine ribonucleoside triphosphate binding
1ATR-A	GO:0036094	0.93859	small molecule binding
1ATR-A	GO:0097367	0.9273	carbohydrate derivative binding
1ATR-A	GO:0005524	0.92637	ATP binding
1ATR-A	GO:0008144	0.92343	drug binding
1ATR-A	GO:0043168	0.89142	anion binding
1ATR-A	GO:0005515	0.8449	protein binding
1ATR-A	GO:0043167	0.84058	ion binding
1ATR-A	GO:0016887	0.8085	ATPase activity
1ATR-A	GO:0017111	0.79903	nucleoside-triphosphatase activity
1ATR-A	GO:0016462	0.73416	pyrophosphatase activity
1ATR-A	GO:0016818	0.73188	hydrolase activity, acting on acid anhydrides, in phosphorus-containing anhydrides
1ATR-A	GO:0016817	0.73067	hydrolase activity, acting on acid anhydrides
1ATR-A	GO:0051082	0.72375	unfolded protein binding
1ATR-A	GO:0016787	0.58802	hydrolase activity
1ATS-A	GO:1901363	0.95774	heterocyclic compound binding
1ATS-A	GO:0097159	0.95498	organic cyclic compound binding
1ATS-A	GO:0032555	0.9438	purine ribonucleotide binding
1ATS-A	GO:0017076	0.94216	purine nucleotide binding
1ATS-A	GO:0032553	0.93462	ribonucleotide binding
1ATS-A	GO:0035639	0.9275	purine ribonucleoside triphosphate binding
1ATS-A	GO:1901265	0.92556	nucleoside phosphate binding
1ATS-A	GO:0000166	0.92555	nucleotide binding
1ATS-A	GO:0032559	0.92542	adenyl ribonucleotide binding
1ATS-A	GO:0030554	0.92313	adenyl nucleotide binding
1ATS-A	GO:0036094	0.91573	small molecule binding
1ATS-A	GO:0005524	0.90946	ATP binding
1ATS-A	GO:0008144	0.90383	drug binding
1ATS-A	GO:0097367	0.89898	carbohydrate derivative binding
1ATS-A	GO:0043168	0.85379	anion binding
1ATS-A	GO:0043167	0.85001	ion binding
1ATS-A	GO:0005515	0.79296	protein binding
1ATS-A	GO:0016887	0.75195	ATPase activity
1ATS-A	GO:0017111	0.74684	nucleoside-triphosphatase activity
1ATS-A	GO:0016462	0.66658	pyrophosphatase activity
1ATS-A	GO:0016818	0.66099	hydrolase activity, acting on acid anhydrides, in phosphorus-containing anhydrides
1ATS-A	GO:0016817	0.66039	hydrolase activity, acting on acid anhydrides
1ATS-A	GO:0051082	0.6567	unfolded protein binding
1ATS-A	GO:0016787	0.59486	hydrolase activity
1AVY-A	GO:0097159	0.8981	organic cyclic compound binding
1AVY-A	GO:1901363	0.89556	heterocyclic compound binding
1AVY-A	GO:0043167	0.67699	ion binding
1AVY-A	GO:0036094	0.6461	small molecule binding
1AVY-A	GO:1901265	0.64055	nucleoside phosphate binding
1AVY-A	GO:0000166	0.64044	nucleotide binding
1AVY-A	GO:0030554	0.6265	adenyl nucleotide binding
1AVY-A	GO:0017076	0.60856	purine nucleotide binding
1AVY-A	GO:0043168	0.59785	anion binding
1AVY-A	GO:0032553	0.57733	ribonucleotide binding
1AVY-A	GO:0032559	0.5701	adenyl ribonucleotide binding
1AVY-A	GO:0032555	0.54697	purine ribonucleotide binding
1AVY-A	GO:0005524	0.5172	ATP binding
1AWC-B	GO:0003677	0.51292	DNA binding
1AWJ-A	GO:0005515	0.60502	protein binding
1AXC-B	GO:1901363	0.86237	heterocyclic compound binding
1AXC-B	GO:0097159	0.85563	organic cyclic compound binding
1AXC-B	GO:0003676	0.69272	nucleic acid binding
1AXC-B	GO:0003677	0.62985	DNA binding
1AXS-H	GO:0016787	0.53477	hydrolase activity
1AXS-L	GO:0005515	0.7776	protein binding
1AXS-L	GO:0003823	0.62156	antigen binding
1AXS-L	GO:0005102	0.51652	signaling receptor binding
1AY1-L	GO:0003823	0.93029	antigen binding
1AY1-L	GO:0005515	0.68106	protein binding
1AY1-L	GO:0005102	0.65868	signaling receptor binding
1B0X-A	GO:0097159	0.64352	organic cyclic compound binding
1B0X-A	GO:1901363	0.64184	heterocyclic compound binding
1B3J-A	GO:0005515	0.60596	protein binding
1B4F-A	GO:1901363	0.64073	heterocyclic compound binding
1B4F-A	GO:0097159	0.63808	organic cyclic compound binding
1B4F-A	GO:0003676	0.63797	nucleic acid binding
1B4J-H	GO:0003823	0.50259	antigen binding
1B4J-L	GO:0003823	0.82656	antigen binding
1B4J-L	GO:0005102	0.6164	signaling receptor binding
1B4J-L	GO:0005515	0.55344	protein binding
1B6D-A	GO:0003823	0.90583	antigen binding
1B6D-A	GO:0005515	0.60922	protein binding
1B88-A	GO:0005515	0.62695	protein binding
1B8Q-A	GO:0016829	0.61337	lyase activity
1B8Q-A	GO:0016835	0.53359	carbon-oxygen lyase activity
1B9W-A	GO:0043167	0.51681	ion binding
1BA0-A	GO:1901363	0.95848	heterocyclic compound binding
1BA0-A	GO:0097159	0.95629	organic cyclic compound binding
1BA0-A	GO:0032555	0.95616	purine ribonucleotide binding
1BA0-A	GO:0017076	0.95577	purine nucleotide binding
1BA0-A	GO:0032553	0.9509	ribonucleotide binding
1BA0-A	GO:1901265	0.94267	nucleoside phosphate binding
1BA0-A	GO:0000166	0.94263	nucleotide binding
1BA0-A	GO:0035639	0.93616	purine ribonucleoside triphosphate binding
1BA0-A	GO:0036094	0.93398	small molecule binding
1BA0-A	GO:0032559	0.93371	adenyl ribonucleotide binding
1BA0-A	GO:0030554	0.93266	adenyl nucleotide binding
1BA0-A	GO:0097367	0.92249	carbohydrate derivative binding
1BA0-A	GO:0008144	0.91328	drug binding
1BA0-A	GO:0005524	0.91141	ATP binding
1BA0-A	GO:0043168	0.89536	anion binding
1BA0-A	GO:0043167	0.84079	ion binding
1BA0-A	GO:0005515	0.82751	protein binding
1BA0-A	GO:0051082	0.76067	unfolded protein binding
1BA0-A	GO:0016887	0.75482	ATPase activity
1BA0-A	GO:0017111	0.73182	nucleoside-triphosphatase activity
1BA0-A	GO:0016818	0.65594	hydrolase activity, acting on acid anhydrides, in phosphorus-containing anhydrides
1BA0-A	GO:0016817	0.65328	hydrolase activity, acting on acid anhydrides
1BA0-A	GO:0016462	0.6524	pyrophosphatase activity
1BA0-A	GO:0016787	0.51874	hydrolase activity
1BA1-A	GO:1901363	0.93615	heterocyclic compound binding
1BA1-A	GO:0097159	0.93463	organic cyclic compound binding
1BA1-A	GO:0017076	0.90618	purine nucleotide binding
1BA1-A	GO:0032555	0.90505	purine ribonucleotide binding
1BA1-A	GO:0032553	0.89184	ribonucleotide binding
1BA1-A	GO:0030554	0.88787	adenyl nucleotide binding
1BA1-A	GO:0032559	0.88705	adenyl ribonucleotide binding
1BA1-A	GO:1901265	0.88274	nucleoside phosphate binding
1BA1-A	GO:0000166	0.88255	nucleotide binding
1BA1-A	GO:0036094	0.88188	small molecule binding
1BA1-A	GO:0035639	0.86668	purine ribonucleoside triphosphate binding
1BA1-A	GO:0005524	0.84938	ATP binding
1BA1-A	GO:0008144	0.84146	drug binding
1BA1-A	GO:0097367	0.83373	carbohydrate derivative binding
1BA1-A	GO:0043168	0.79069	anion binding
1BA1-A	GO:0005515	0.77564	protein binding
1BA1-A	GO:0016887	0.73353	ATPase activity
1BA1-A	GO:0043167	0.73334	ion binding
1BA1-A	GO:0017111	0.6978	nucleoside-triphosphatase activity
1BA1-A	GO:0016818	0.60623	hydrolase activity, acting on acid anhydrides, in phosphorus-containing anhydrides
1BA1-A	GO:0016462	0.60365	pyrophosphatase activity
1BA1-A	GO:0016817	0.60283	hydrolase activity, acting on acid anhydrides
1BA1-A	GO:0051082	0.56319	unfolded protein binding
1BAF-H	GO:0003823	0.6326	antigen binding
1BAF-H	GO:0005515	0.51324	protein binding
1BAF-L	GO:0003823	0.94904	antigen binding
1BAF-L	GO:0005102	0.76631	signaling receptor binding
1BAF-L	GO:0005515	0.72446	protein binding
1BAK-A	GO:0003676	0.61937	nucleic acid binding
1BAK-A	GO:0097159	0.60177	organic cyclic compound binding
1BAK-A	GO:1901363	0.58665	heterocyclic compound binding
1BBD-H	GO:0003823	0.52947	antigen binding
1BBJ-L	GO:0003823	0.91499	antigen binding
1BBJ-L	GO:0005515	0.62566	protein binding
1BD2-E	GO:0003823	0.50976	antigen binding
1BDY-A	GO:0016740	1	transferase activity
1BDY-A	GO:1901363	1	heterocyclic compound binding
1BDY-A	GO:0000166	1	nucleotide binding
1BDY-A	GO:1901265	1	nucleoside phosphate binding
1BDY-A	GO:0043167	1	ion binding
1BDY-A	GO:0097367	1	carbohydrate derivative binding
1BDY-A	GO:0008144	1	drug binding
1BDY-A	GO:0032553	1	ribonucleotide binding
1BDY-A	GO:0030554	1	adenyl nucleotide binding
1BDY-A	GO:0035639	1	purine ribonucleoside triphosphate binding
1BDY-A	GO:0036094	1	small molecule binding
1BDY-A	GO:0043168	1	anion binding
1BDY-A	GO:0017076	1	purine nucleotide binding
1BDY-A	GO:0032559	1	adenyl ribonucleotide binding
1BDY-A	GO:0016772	1	transferase activity, transferring phosphorus-containing groups
1BDY-A	GO:0005524	1	ATP binding
1BDY-A	GO:0032555	1	purine ribonucleotide binding
1BDY-A	GO:0097159	1	organic cyclic compound binding
1BDY-A	GO:0016301	0.99992	kinase activity
1BEY-H	GO:0003823	0.66231	antigen binding
1BEY-H	GO:0005515	0.59427	protein binding
1BFO-B	GO:0140096	0.55684	catalytic activity, acting on a protein
1BHD-A	GO:0097159	0.57043	organic cyclic compound binding
1BHD-A	GO:1901363	0.55978	heterocyclic compound binding
1BHQ-1	GO:0043167	0.74254	ion binding
1BHQ-1	GO:1901363	0.58621	heterocyclic compound binding
1BHQ-1	GO:0036094	0.58459	small molecule binding
1BHQ-1	GO:0097159	0.58405	organic cyclic compound binding
1BIH-A	GO:0046872	0.68754	metal ion binding
1BIH-A	GO:0043169	0.66183	cation binding
1BIH-A	GO:0043167	0.60705	ion binding
1BIH-A	GO:0005509	0.52251	calcium ion binding
1BJ1-H	GO:0003823	0.67974	antigen binding
1BJ1-H	GO:0005102	0.53421	signaling receptor binding
1BJ1-H	GO:0005515	0.53076	protein binding
1BJ1-L	GO:0003823	0.96674	antigen binding
1BJ1-L	GO:0005515	0.81691	protein binding
1BJ1-L	GO:0005102	0.55053	signaling receptor binding
1BJ8-A	GO:0005515	0.66017	protein binding
1BJA-A	GO:0043167	0.63733	ion binding
1BJA-A	GO:0097159	0.59692	organic cyclic compound binding
1BJA-A	GO:1901363	0.58705	heterocyclic compound binding
1BJM-A	GO:0005515	0.52807	protein binding
1BJX-A	GO:0043167	0.5267	ion binding
1BK2-A	GO:0097159	0.78005	organic cyclic compound binding
1BK2-A	GO:1901363	0.77772	heterocyclic compound binding
1BK2-A	GO:0003676	0.76342	nucleic acid binding
1BKV-A	GO:1901363	0.98915	heterocyclic compound binding
1BKV-A	GO:0097159	0.9883	organic cyclic compound binding
1BLN-A	GO:0043167	0.52669	ion binding
1BLN-B	GO:0003823	0.69044	antigen binding
1BLN-B	GO:0005515	0.54364	protein binding
1BLN-B	GO:0005102	0.5005	signaling receptor binding
1BM3-L	GO:0003823	0.69766	antigen binding
1BNO-A	GO:0003676	0.75419	nucleic acid binding
1BNO-A	GO:1901363	0.66552	heterocyclic compound binding
1BNO-A	GO:0097159	0.66269	organic cyclic compound binding
1BNO-A	GO:0003677	0.54729	DNA binding
1BOG-A	GO:0005515	0.56309	protein binding
1BOW-A	GO:0016740	0.64518	transferase activity
1BQ0-A	GO:0017076	0.99963	purine nucleotide binding
1BQ0-A	GO:0032555	0.99946	purine ribonucleotide binding
1BQ0-A	GO:0032553	0.99946	ribonucleotide binding
1BQ0-A	GO:0097367	0.99934	carbohydrate derivative binding
1BQ0-A	GO:0000166	0.99927	nucleotide binding
1BQ0-A	GO:1901265	0.99927	nucleoside phosphate binding
1BQ0-A	GO:0030554	0.99909	adenyl nucleotide binding
1BQ0-A	GO:0043167	0.99904	ion binding
1BQ0-A	GO:0043168	0.99897	anion binding
1BQ0-A	GO:0036094	0.9989	small molecule binding
1BQ0-A	GO:0032559	0.99866	adenyl ribonucleotide binding
1BQ0-A	GO:0035639	0.99819	purine ribonucleoside triphosphate binding
1BQ0-A	GO:0005524	0.99657	ATP binding
1BQ0-A	GO:0008144	0.99623	drug binding
1BQ0-A	GO:0097159	0.995	organic cyclic compound binding
1BQ0-A	GO:1901363	0.9948	heterocyclic compound binding
1BQ0-A	GO:0051082	0.73704	unfolded protein binding
1BQ0-A	GO:0005515	0.63858	protein binding
1BQ0-A	GO:0046872	0.58753	metal ion binding
1BQ0-A	GO:0043169	0.58733	cation binding
1BQ0-A	GO:0031072	0.57295	heat shock protein binding
1BQZ-A	GO:0043167	0.59317	ion binding
1BU1-A	GO:0003676	0.93566	nucleic acid binding
1BU1-A	GO:1901363	0.90755	heterocyclic compound binding
1BU1-A	GO:0097159	0.90713	organic cyclic compound binding
1BU1-A	GO:0003677	0.61397	DNA binding
1BU1-A	GO:0140098	0.56427	catalytic activity, acting on RNA
1BU1-A	GO:0004518	0.51105	nuclease activity
1BUP-A	GO:1901363	0.945	heterocyclic compound binding
1BUP-A	GO:0097159	0.94284	organic cyclic compound binding
1BUP-A	GO:0017076	0.92453	purine nucleotide binding
1BUP-A	GO:0032555	0.92385	purine ribonucleotide binding
1BUP-A	GO:0032553	0.91373	ribonucleotide binding
1BUP-A	GO:1901265	0.90466	nucleoside phosphate binding
1BUP-A	GO:0000166	0.90455	nucleotide binding
1BUP-A	GO:0036094	0.8995	small molecule binding
1BUP-A	GO:0035639	0.8938	purine ribonucleoside triphosphate binding
1BUP-A	GO:0030554	0.88787	adenyl nucleotide binding
1BUP-A	GO:0032559	0.88762	adenyl ribonucleotide binding
1BUP-A	GO:0097367	0.86608	carbohydrate derivative binding
1BUP-A	GO:0005524	0.85231	ATP binding
1BUP-A	GO:0008144	0.84883	drug binding
1BUP-A	GO:0043168	0.83872	anion binding
1BUP-A	GO:0005515	0.80448	protein binding
1BUP-A	GO:0043167	0.76915	ion binding
1BUP-A	GO:0016887	0.75924	ATPase activity
1BUP-A	GO:0017111	0.73165	nucleoside-triphosphatase activity
1BUP-A	GO:0016818	0.64694	hydrolase activity, acting on acid anhydrides, in phosphorus-containing anhydrides
1BUP-A	GO:0016817	0.64363	hydrolase activity, acting on acid anhydrides
1BUP-A	GO:0016462	0.64206	pyrophosphatase activity
1BUP-A	GO:0051082	0.58038	unfolded protein binding
1BUP-A	GO:0016787	0.52279	hydrolase activity
1BVK-A	GO:0003823	0.94947	antigen binding
1BVK-A	GO:0005515	0.61749	protein binding
1BVL-A	GO:0003823	0.84097	antigen binding
1BVL-A	GO:0005515	0.77714	protein binding
1BVL-A	GO:0005102	0.70031	signaling receptor binding
1BWM-A	GO:0005515	0.52481	protein binding
1BYY-A	GO:1901363	0.86411	heterocyclic compound binding
1BYY-A	GO:0097159	0.86256	organic cyclic compound binding
1BYY-A	GO:0003676	0.82345	nucleic acid binding
1BYY-A	GO:0003677	0.50196	DNA binding
1BZ7-A	GO:0005515	0.69552	protein binding
1BZ7-A	GO:0003823	0.52379	antigen binding
1BZ7-B	GO:0016787	0.83684	hydrolase activity
1C12-B	GO:0003823	0.68701	antigen binding
1C12-B	GO:0005515	0.62232	protein binding
1C16-A	GO:0005515	0.62252	protein binding
1C44-A	GO:0008289	0.71318	lipid binding
1C44-A	GO:0043168	0.66711	anion binding
1C44-A	GO:0043167	0.57544	ion binding
1C44-A	GO:0036094	0.51029	small molecule binding
1C5B-H	GO:0003823	0.63687	antigen binding
1C5B-H	GO:0005515	0.54552	protein binding
1C5B-L	GO:0005515	0.84681	protein binding
1C5B-L	GO:0003823	0.6718	antigen binding
1C5B-L	GO:0005102	0.5179	signaling receptor binding
1C5D-H	GO:0003823	0.66494	antigen binding
1C5D-H	GO:0005515	0.64442	protein binding
1C5D-L	GO:0003823	0.76112	antigen binding
1C5D-L	GO:0005515	0.59432	protein binding
1C94-A	GO:0005515	0.56214	protein binding
1CAG-A	GO:1901363	0.99119	heterocyclic compound binding
1CAG-A	GO:0097159	0.99032	organic cyclic compound binding
1CD8-A	GO:0005515	0.78389	protein binding
1CD8-A	GO:0005102	0.62575	signaling receptor binding
1CD9-B	GO:0004888	0.68832	transmembrane signaling receptor activity
1CD9-B	GO:0038023	0.67704	signaling receptor activity
1CD9-B	GO:0005515	0.62534	protein binding
1CDC-B	GO:0097159	0.55172	organic cyclic compound binding
1CDC-B	GO:1901363	0.52937	heterocyclic compound binding
1CDZ-A	GO:0016740	0.54725	transferase activity
1CE1-L	GO:0003823	0.85364	antigen binding
1CE1-L	GO:0005515	0.72839	protein binding
1CGS-H	GO:0008233	0.7327	peptidase activity
1CGS-H	GO:0070011	0.72633	peptidase activity, acting on L-amino acid peptides
1CGS-H	GO:0016787	0.71581	hydrolase activity
1CGS-H	GO:0140096	0.69796	catalytic activity, acting on a protein
1CGS-H	GO:0004175	0.58231	endopeptidase activity
1CIC-B	GO:0003823	0.52729	antigen binding
1CIC-C	GO:0003823	0.94489	antigen binding
1CIC-C	GO:0005102	0.70042	signaling receptor binding
1CIC-C	GO:0005515	0.61716	protein binding
1CJW-A	GO:0016746	0.99266	transferase activity, transferring acyl groups
1CJW-A	GO:0016747	0.98385	transferase activity, transferring acyl groups other than amino-acyl groups
1CJW-A	GO:0016407	0.9741	acetyltransferase activity
1CJW-A	GO:0016410	0.96646	N-acyltransferase activity
1CJW-A	GO:0008080	0.96103	N-acetyltransferase activity
1CJW-A	GO:0016740	0.90595	transferase activity
1CJW-A	GO:0034212	0.6114	peptide N-acetyltransferase activity
1CK4-A	GO:0043167	0.77321	ion binding
1CK4-A	GO:0043169	0.72912	cation binding
1CK4-A	GO:0046872	0.70977	metal ion binding
1CK4-A	GO:0016788	0.70416	hydrolase activity, acting on ester bonds
1CK4-A	GO:0016787	0.68739	hydrolase activity
1CKK-B	GO:0097159	0.53529	organic cyclic compound binding
1CKK-B	GO:1901363	0.53469	heterocyclic compound binding
1CKW-A	GO:1901363	0.54979	heterocyclic compound binding
1CKW-A	GO:0097159	0.54807	organic cyclic compound binding
1CL7-H	GO:0005515	0.69753	protein binding
1CL7-L	GO:0046872	0.54602	metal ion binding
1CL7-L	GO:0043169	0.53871	cation binding
1CLO-H	GO:0003823	0.6505	antigen binding
1CLO-H	GO:0005102	0.60817	signaling receptor binding
1CLO-H	GO:0005515	0.57227	protein binding
1CLO-L	GO:0003823	0.89617	antigen binding
1CLO-L	GO:0005515	0.6034	protein binding
1CLO-L	GO:0005102	0.52339	signaling receptor binding
1CLW-A	GO:0043169	0.70845	cation binding
1CLW-A	GO:0046872	0.68318	metal ion binding
1CLW-A	GO:0016829	0.60809	lyase activity
1CLW-A	GO:0016835	0.51725	carbon-oxygen lyase activity
1CLY-H	GO:0003823	0.75385	antigen binding
1CLY-H	GO:0005515	0.61214	protein binding
1CLY-H	GO:0005102	0.60094	signaling receptor binding
1CLZ-H	GO:0003823	0.69663	antigen binding
1CLZ-H	GO:0005515	0.65026	protein binding
1CLZ-H	GO:0005102	0.59265	signaling receptor binding
1CLZ-L	GO:0046872	0.61474	metal ion binding
1CLZ-L	GO:0043167	0.61237	ion binding
1CLZ-L	GO:0043169	0.6051	cation binding
1CR9-L	GO:0005515	0.62022	protein binding
1CS3-A	GO:0003676	0.74377	nucleic acid binding
1CS3-A	GO:1901363	0.71035	heterocyclic compound binding
1CS3-A	GO:0097159	0.70998	organic cyclic compound binding
1CS3-A	GO:0003677	0.54526	DNA binding
1CSK-A	GO:0097159	0.53506	organic cyclic compound binding
1CSK-A	GO:1901363	0.5335	heterocyclic compound binding
1CT8-B	GO:0003823	0.66111	antigen binding
1CT8-B	GO:0030246	0.57557	carbohydrate binding
1CTL-A	GO:0043167	0.75145	ion binding
1CTL-A	GO:0046872	0.73006	metal ion binding
1CTL-A	GO:0043169	0.72634	cation binding
1CTL-A	GO:0016491	0.57905	oxidoreductase activity
1CVS-C	GO:0097159	0.54801	organic cyclic compound binding
1CVS-C	GO:1901363	0.53948	heterocyclic compound binding
1CWV-A	GO:0043167	0.98591	ion binding
1CWV-A	GO:0046872	0.96075	metal ion binding
1CWV-A	GO:0043169	0.95822	cation binding
1CXX-A	GO:0043167	0.69838	ion binding
1CXX-A	GO:0046872	0.63863	metal ion binding
1CXX-A	GO:0043169	0.62274	cation binding
1CZ5-A	GO:0097159	0.72834	organic cyclic compound binding
1CZ5-A	GO:1901363	0.71501	heterocyclic compound binding
1CZ5-A	GO:0003735	0.5404	structural constituent of ribosome
1CZ8-H	GO:0005102	0.54985	signaling receptor binding
1CZ8-H	GO:0003823	0.54674	antigen binding
1CZ8-H	GO:0005515	0.54378	protein binding
1CZ8-L	GO:0003823	0.97644	antigen binding
1CZ8-L	GO:0005515	0.83118	protein binding
1CZ8-L	GO:0005102	0.56505	signaling receptor binding
1CZS-A	GO:0036094	0.55075	small molecule binding
1CZS-A	GO:0097159	0.54279	organic cyclic compound binding
1CZS-A	GO:1901363	0.50311	heterocyclic compound binding
1D2P-A	GO:0043167	0.94988	ion binding
1D2P-A	GO:0043169	0.92508	cation binding
1D2P-A	GO:0046872	0.90582	metal ion binding
1D3B-B	GO:1901363	0.90979	heterocyclic compound binding
1D3B-B	GO:0097159	0.90953	organic cyclic compound binding
1D3B-B	GO:0003676	0.89118	nucleic acid binding
1D4O-A	GO:0016787	0.54165	hydrolase activity
1D5G-A	GO:0043167	0.66337	ion binding
1D5G-A	GO:0043169	0.51088	cation binding
1D5G-A	GO:0046872	0.50696	metal ion binding
1D5I-H	GO:0070011	0.56804	peptidase activity, acting on L-amino acid peptides
1D5I-H	GO:0008233	0.55429	peptidase activity
1D5I-H	GO:0004175	0.54001	endopeptidase activity
1D5I-H	GO:0016787	0.5259	hydrolase activity
1D5I-H	GO:0140096	0.50591	catalytic activity, acting on a protein
1D7M-A	GO:0005515	0.66598	protein binding
1D9K-A	GO:0005515	0.65148	protein binding
1DBO-A	GO:0046872	0.74316	metal ion binding
1DBO-A	GO:0043169	0.73989	cation binding
1DBO-A	GO:0043167	0.70399	ion binding
1DBQ-A	GO:0003677	0.89948	DNA binding
1DBQ-A	GO:0003676	0.73599	nucleic acid binding
1DBQ-A	GO:0097159	0.645	organic cyclic compound binding
1DBQ-A	GO:1901363	0.64409	heterocyclic compound binding
1DEE-A	GO:0003823	0.9744	antigen binding
1DEE-A	GO:0005515	0.74514	protein binding
1DEE-A	GO:0005102	0.59431	signaling receptor binding
1DEE-B	GO:0030246	0.62302	carbohydrate binding
1DEE-B	GO:0003823	0.53287	antigen binding
1DEF-A	GO:0043169	0.99943	cation binding
1DEF-A	GO:0046872	0.99928	metal ion binding
1DEF-A	GO:0043167	0.99889	ion binding
1DEF-A	GO:0016787	0.99743	hydrolase activity
1DEF-A	GO:0016811	0.99482	hydrolase activity, acting on carbon-nitrogen (but not peptide) bonds, in linear amides
1DEF-A	GO:0016810	0.99358	hydrolase activity, acting on carbon-nitrogen (but not peptide) bonds
1DF5-A	GO:0005515	0.68554	protein binding
1DFW-A	GO:0097159	0.63709	organic cyclic compound binding
1DFW-A	GO:1901363	0.62656	heterocyclic compound binding
1DI1-A	GO:0043169	0.61621	cation binding
1DI1-A	GO:0046872	0.61211	metal ion binding
1DI1-A	GO:0043167	0.58739	ion binding
1DJS-A	GO:0043167	0.68273	ion binding
1DJS-A	GO:1901363	0.63605	heterocyclic compound binding
1DJS-A	GO:0097159	0.63433	organic cyclic compound binding
1DJS-A	GO:0032555	0.57662	purine ribonucleotide binding
1DJS-A	GO:0017076	0.5646	purine nucleotide binding
1DJS-A	GO:0043168	0.55405	anion binding
1DJS-A	GO:0032559	0.54334	adenyl ribonucleotide binding
1DJS-A	GO:0036094	0.53803	small molecule binding
1DJS-A	GO:0030554	0.53108	adenyl nucleotide binding
1DJS-A	GO:0032553	0.51985	ribonucleotide binding
1DJS-A	GO:0035639	0.51092	purine ribonucleoside triphosphate binding
1DJS-A	GO:0005524	0.50275	ATP binding
1DKG-D	GO:1901363	0.97732	heterocyclic compound binding
1DKG-D	GO:0097159	0.97642	organic cyclic compound binding
1DKG-D	GO:1901265	0.96344	nucleoside phosphate binding
1DKG-D	GO:0000166	0.96335	nucleotide binding
1DKG-D	GO:0032555	0.96252	purine ribonucleotide binding
1DKG-D	GO:0017076	0.96091	purine nucleotide binding
1DKG-D	GO:0032553	0.95919	ribonucleotide binding
1DKG-D	GO:0032559	0.95683	adenyl ribonucleotide binding
1DKG-D	GO:0036094	0.95625	small molecule binding
1DKG-D	GO:0030554	0.95479	adenyl nucleotide binding
1DKG-D	GO:0035639	0.95242	purine ribonucleoside triphosphate binding
1DKG-D	GO:0005524	0.94688	ATP binding
1DKG-D	GO:0097367	0.94366	carbohydrate derivative binding
1DKG-D	GO:0008144	0.93552	drug binding
1DKG-D	GO:0043167	0.89867	ion binding
1DKG-D	GO:0043168	0.87673	anion binding
1DKG-D	GO:0017111	0.71109	nucleoside-triphosphatase activity
1DKG-D	GO:0005515	0.71019	protein binding
1DKG-D	GO:0016462	0.66603	pyrophosphatase activity
1DKG-D	GO:0016818	0.66212	hydrolase activity, acting on acid anhydrides, in phosphorus-containing anhydrides
1DKG-D	GO:0016887	0.66033	ATPase activity
1DKG-D	GO:0016817	0.65887	hydrolase activity, acting on acid anhydrides
1DKG-D	GO:0016787	0.51299	hydrolase activity
1DKX-A	GO:0005515	0.63621	protein binding
1DKY-A	GO:0005515	0.63699	protein binding
1DLB-A	GO:0005515	0.69324	protein binding
1DLF-H	GO:0005515	0.53134	protein binding
1DN0-A	GO:0005515	0.77586	protein binding
1DN0-A	GO:0003823	0.77355	antigen binding
1DN0-B	GO:0005515	0.60528	protein binding
1DN2-A	GO:0005515	0.72963	protein binding
1DPU-A	GO:0097159	0.73126	organic cyclic compound binding
1DPU-A	GO:1901363	0.72751	heterocyclic compound binding
1DPU-A	GO:0043167	0.50354	ion binding
1DQD-H	GO:0003823	0.534	antigen binding
1DQD-L	GO:0003823	0.6637	antigen binding
1DQD-L	GO:0005515	0.65325	protein binding
1DQL-H	GO:0016787	0.52105	hydrolase activity
1DQL-L	GO:0003823	0.82572	antigen binding
1DQL-L	GO:0005515	0.56974	protein binding
1DQO-A	GO:0005515	0.56724	protein binding
1DSF-L	GO:0005515	0.72664	protein binding
1DSJ-A	GO:0005515	0.51139	protein binding
1DSL-A	GO:0003676	0.51042	nucleic acid binding
1DU1-A	GO:1901363	0.89127	heterocyclic compound binding
1DU1-A	GO:0097159	0.88778	organic cyclic compound binding
1DU1-A	GO:0003676	0.83287	nucleic acid binding
1DU1-A	GO:0003677	0.60222	DNA binding
1DUM-A	GO:1901363	0.5377	heterocyclic compound binding
1DUM-A	GO:0097159	0.53434	organic cyclic compound binding
1DV8-A	GO:0030246	0.77703	carbohydrate binding
1DVF-D	GO:0030246	0.73089	carbohydrate binding
1DVO-A	GO:0003735	0.56019	structural constituent of ribosome
1DXX-A	GO:0043167	0.66991	ion binding
1DXX-A	GO:0043169	0.55122	cation binding
1DXX-A	GO:0046872	0.54915	metal ion binding
1DZB-A	GO:0005515	0.51573	protein binding
1DZI-A	GO:0043167	0.8285	ion binding
1DZI-A	GO:0043169	0.78245	cation binding
1DZI-A	GO:0016788	0.77323	hydrolase activity, acting on ester bonds
1DZI-A	GO:0016787	0.75751	hydrolase activity
1DZI-A	GO:0046872	0.75006	metal ion binding
1DZI-B	GO:1901363	0.74509	heterocyclic compound binding
1DZI-B	GO:0097159	0.7425	organic cyclic compound binding
1E0G-A	GO:0097159	0.59835	organic cyclic compound binding
1E0G-A	GO:1901363	0.5953	heterocyclic compound binding
1E0G-A	GO:0003676	0.53467	nucleic acid binding
1E4W-H	GO:0005515	0.50769	protein binding
1E4X-I	GO:0005515	0.54244	protein binding
1E5G-A	GO:0016787	0.97703	hydrolase activity
1E69-A	GO:0030554	1	adenyl nucleotide binding
1E69-A	GO:0032559	1	adenyl ribonucleotide binding
1E69-A	GO:0005524	1	ATP binding
1E69-A	GO:1901363	1	heterocyclic compound binding
1E69-A	GO:0097159	1	organic cyclic compound binding
1E69-A	GO:0017076	1	purine nucleotide binding
1E69-A	GO:0032555	1	purine ribonucleotide binding
1E69-A	GO:0035639	1	purine ribonucleoside triphosphate binding
1E69-A	GO:0032553	1	ribonucleotide binding
1E69-A	GO:0008144	1	drug binding
1E69-A	GO:0097367	1	carbohydrate derivative binding
1E69-A	GO:0000166	1	nucleotide binding
1E69-A	GO:1901265	1	nucleoside phosphate binding
1E69-A	GO:0036094	0.99999	small molecule binding
1E69-A	GO:0043168	0.99998	anion binding
1E69-A	GO:0043167	0.99997	ion binding
1E69-A	GO:0016787	0.99017	hydrolase activity
1E69-A	GO:0016887	0.9866	ATPase activity
1E69-A	GO:0017111	0.93722	nucleoside-triphosphatase activity
1E69-A	GO:0016818	0.89887	hydrolase activity, acting on acid anhydrides, in phosphorus-containing anhydrides
1E69-A	GO:0016817	0.89449	hydrolase activity, acting on acid anhydrides
1E69-A	GO:0016462	0.88282	pyrophosphatase activity
1E69-A	GO:0022804	0.82863	active transmembrane transporter activity
1E69-A	GO:0042626	0.803	ATPase-coupled transmembrane transporter activity
1E69-A	GO:0015399	0.77121	primary active transmembrane transporter activity
1E69-A	GO:0022857	0.5315	transmembrane transporter activity
1E6J-L	GO:0003823	0.91069	antigen binding
1E6J-L	GO:0005515	0.6076	protein binding
1E6O-H	GO:0003823	0.62055	antigen binding
1EAP-A	GO:0003823	0.67469	antigen binding
1EAP-A	GO:0005102	0.56799	signaling receptor binding
1EAY-C	GO:0097159	0.80339	organic cyclic compound binding
1EAY-C	GO:1901363	0.80108	heterocyclic compound binding
1EAY-C	GO:0003899	0.5371	DNA-directed 5'-3' RNA polymerase activity
1EAY-C	GO:0036094	0.51175	small molecule binding
1EBO-A	GO:0005515	0.60752	protein binding
1EC5-A	GO:0016787	0.52254	hydrolase activity
1EDS-A	GO:1901363	0.80098	heterocyclic compound binding
1EDS-A	GO:0097159	0.79716	organic cyclic compound binding
1EG4-A	GO:0005515	0.51613	protein binding
1EGG-A	GO:0030246	0.72563	carbohydrate binding
1EI0-A	GO:0005515	0.50866	protein binding
1EI8-A	GO:1901363	0.99748	heterocyclic compound binding
1EI8-A	GO:0097159	0.99719	organic cyclic compound binding
1EI8-A	GO:0003676	0.65069	nucleic acid binding
1EJF-A	GO:0005515	0.54082	protein binding
1EKZ-A	GO:0003676	0.73778	nucleic acid binding
1EKZ-A	GO:1901363	0.66818	heterocyclic compound binding
1EKZ-A	GO:0097159	0.66427	organic cyclic compound binding
1EKZ-A	GO:0003723	0.55114	RNA binding
1ELW-A	GO:1901363	0.84615	heterocyclic compound binding
1ELW-A	GO:0097159	0.84473	organic cyclic compound binding
1ELW-A	GO:0048037	0.83048	cofactor binding
1ELW-A	GO:0043167	0.79415	ion binding
1ELW-A	GO:0016491	0.71122	oxidoreductase activity
1ELW-A	GO:0009055	0.60669	electron transfer activity
1EO8-H	GO:0005515	0.65774	protein binding
1EO8-H	GO:0003823	0.61945	antigen binding
1EO8-H	GO:0005102	0.52419	signaling receptor binding
1EO8-L	GO:0003823	0.70181	antigen binding
1EO8-L	GO:0005515	0.53125	protein binding
1EOQ-A	GO:0097159	0.59233	organic cyclic compound binding
1EOQ-A	GO:1901363	0.58711	heterocyclic compound binding
1ERJ-A	GO:0005515	0.5157	protein binding
1ETF-B	GO:1901363	0.99166	heterocyclic compound binding
1ETF-B	GO:0097159	0.99122	organic cyclic compound binding
1ETF-B	GO:0003676	0.98222	nucleic acid binding
1ETF-B	GO:0003677	0.83723	DNA binding
1ETZ-L	GO:0005515	0.50905	protein binding
1EVT-C	GO:0097159	0.5836	organic cyclic compound binding
1EVT-C	GO:1901363	0.57726	heterocyclic compound binding
1EWW-A	GO:0016787	0.84773	hydrolase activity
1EZX-B	GO:1901363	0.87861	heterocyclic compound binding
1EZX-B	GO:0097159	0.87477	organic cyclic compound binding
1EZX-B	GO:0003676	0.83724	nucleic acid binding
1F00-I	GO:0043167	0.79896	ion binding
1F00-I	GO:0046872	0.67792	metal ion binding
1F00-I	GO:0043169	0.67527	cation binding
1F0C-B	GO:1901363	0.93153	heterocyclic compound binding
1F0C-B	GO:0097159	0.92914	organic cyclic compound binding
1F0C-B	GO:0003676	0.90851	nucleic acid binding
1F0C-B	GO:0003677	0.6364	DNA binding
1F11-A	GO:0003823	0.82807	antigen binding
1F11-A	GO:0005515	0.60241	protein binding
1F1W-A	GO:0005515	0.55703	protein binding
1F1X-A	GO:0043167	0.93133	ion binding
1F1X-A	GO:0043169	0.91033	cation binding
1F1X-A	GO:0046872	0.90825	metal ion binding
1F1X-A	GO:0016491	0.70374	oxidoreductase activity
1F23-A	GO:0005515	0.61621	protein binding
1F2Q-A	GO:0005515	0.61927	protein binding
1F2T-A	GO:0032553	1	ribonucleotide binding
1F2T-A	GO:0017076	1	purine nucleotide binding
1F2T-A	GO:0032555	1	purine ribonucleotide binding
1F2T-A	GO:0035639	1	purine ribonucleoside triphosphate binding
1F2T-A	GO:0000166	1	nucleotide binding
1F2T-A	GO:1901265	1	nucleoside phosphate binding
1F2T-A	GO:0043168	1	anion binding
1F2T-A	GO:1901363	1	heterocyclic compound binding
1F2T-A	GO:0097367	1	carbohydrate derivative binding
1F2T-A	GO:0043167	1	ion binding
1F2T-A	GO:0097159	1	organic cyclic compound binding
1F2T-A	GO:0036094	1	small molecule binding
1F2T-A	GO:0016787	0.99882	hydrolase activity
1F2T-A	GO:0030554	0.9912	adenyl nucleotide binding
1F2T-A	GO:0032559	0.99094	adenyl ribonucleotide binding
1F2T-A	GO:0016817	0.9904	hydrolase activity, acting on acid anhydrides
1F2T-A	GO:0016818	0.98992	hydrolase activity, acting on acid anhydrides, in phosphorus-containing anhydrides
1F2T-A	GO:0005524	0.98964	ATP binding
1F2T-A	GO:0017111	0.98955	nucleoside-triphosphatase activity
1F2T-A	GO:0008144	0.98926	drug binding
1F2T-A	GO:0016462	0.98793	pyrophosphatase activity
1F2T-A	GO:0001882	0.7049	nucleoside binding
1F2T-A	GO:0005525	0.6974	GTP binding
1F2T-A	GO:0032549	0.6781	ribonucleoside binding
1F2T-A	GO:0032550	0.66907	purine ribonucleoside binding
1F2T-A	GO:0001883	0.66324	purine nucleoside binding
1F2T-A	GO:0019001	0.65581	guanyl nucleotide binding
1F2T-A	GO:0032561	0.6286	guanyl ribonucleotide binding
1F2T-A	GO:0046872	0.56189	metal ion binding
1F2T-A	GO:0043169	0.55764	cation binding
1F2T-A	GO:0016887	0.5436	ATPase activity
1F3D-H	GO:0030246	0.67706	carbohydrate binding
1F3R-B	GO:0005515	0.50706	protein binding
1F4X-H	GO:0003823	0.82209	antigen binding
1F4X-H	GO:0005515	0.64339	protein binding
1F4X-H	GO:0005102	0.57474	signaling receptor binding
1F5Q-B	GO:0005515	0.53058	protein binding
1F5Q-B	GO:0030234	0.52606	enzyme regulator activity
1F62-A	GO:0043167	0.72243	ion binding
1F62-A	GO:0046872	0.70772	metal ion binding
1F62-A	GO:0043169	0.70339	cation binding
1F6A-A	GO:0005515	0.61608	protein binding
1F97-A	GO:0005515	0.51713	protein binding
1FAO-A	GO:0005515	0.61357	protein binding
1FBI-H	GO:0003823	0.60977	antigen binding
1FCT-A	GO:0003735	0.93492	structural constituent of ribosome
1FDF-A	GO:1901363	0.58146	heterocyclic compound binding
1FDF-A	GO:0097159	0.57519	organic cyclic compound binding
1FDL-H	GO:0003823	0.72665	antigen binding
1FDL-H	GO:0005515	0.58269	protein binding
1FE8-H	GO:0003823	0.83585	antigen binding
1FE8-H	GO:0005515	0.57724	protein binding
1FE8-L	GO:0003823	0.81083	antigen binding
1FFG-B	GO:0003676	0.50496	nucleic acid binding
1FFS-B	GO:0097159	0.54502	organic cyclic compound binding
1FFS-B	GO:1901363	0.53739	heterocyclic compound binding
1FGP-A	GO:0016491	0.82292	oxidoreductase activity
1FGP-A	GO:0048037	0.80416	cofactor binding
1FGP-A	GO:0043167	0.74728	ion binding
1FGP-A	GO:0043169	0.70915	cation binding
1FGP-A	GO:0046872	0.70451	metal ion binding
1FGP-A	GO:0009055	0.64057	electron transfer activity
1FGV-H	GO:0003823	0.6396	antigen binding
1FGV-H	GO:0005102	0.61978	signaling receptor binding
1FGV-H	GO:0005515	0.60534	protein binding
1FGV-L	GO:0003823	0.90033	antigen binding
1FGV-L	GO:0005515	0.58189	protein binding
1FH5-L	GO:0003823	0.82709	antigen binding
1FH5-L	GO:0043167	0.55134	ion binding
1FIG-H	GO:0030246	0.81462	carbohydrate binding
1FIG-H	GO:0043167	0.51584	ion binding
1FIG-L	GO:0003823	0.88056	antigen binding
1FJ1-B	GO:0008233	0.52558	peptidase activity
1FJ1-B	GO:0070011	0.52106	peptidase activity, acting on L-amino acid peptides
1FJ1-B	GO:0004175	0.51997	endopeptidase activity
1FKM-A	GO:0005515	0.5441	protein binding
1FL3-H	GO:0008233	0.99613	peptidase activity
1FL3-H	GO:0070011	0.99569	peptidase activity, acting on L-amino acid peptides
1FL3-H	GO:0140096	0.9847	catalytic activity, acting on a protein
1FL3-H	GO:0004175	0.9806	endopeptidase activity
1FL3-H	GO:0016787	0.97855	hydrolase activity
1FL3-H	GO:0008236	0.69903	serine-type peptidase activity
1FL3-H	GO:0016825	0.69413	hydrolase activity, acting on acid phosphorus-nitrogen bonds
1FL3-H	GO:0017171	0.69102	serine hydrolase activity
1FL3-H	GO:0004252	0.52136	serine-type endopeptidase activity
1FL6-H	GO:0003823	0.72802	antigen binding
1FL6-L	GO:0005515	0.65584	protein binding
1FLR-L	GO:0043167	0.54111	ion binding
1FN4-B	GO:0005515	0.62727	protein binding
1FN4-B	GO:0003823	0.54562	antigen binding
1FNF-A	GO:0043167	0.80733	ion binding
1FNF-A	GO:0043169	0.70344	cation binding
1FNF-A	GO:0046872	0.68214	metal ion binding
1FNH-A	GO:0043167	0.77191	ion binding
1FNH-A	GO:0046872	0.667	metal ion binding
1FNH-A	GO:0043169	0.66581	cation binding
1FNL-A	GO:0038023	0.65646	signaling receptor activity
1FNL-A	GO:0005515	0.61565	protein binding
1FNL-A	GO:0004888	0.60201	transmembrane signaling receptor activity
1FNS-H	GO:0003823	0.72922	antigen binding
1FNS-H	GO:0005515	0.52595	protein binding
1FO0-A	GO:0005515	0.76797	protein binding
1FOR-L	GO:0003823	0.89853	antigen binding
1FOR-L	GO:0005515	0.66363	protein binding
1FOR-L	GO:0005102	0.5151	signaling receptor binding
1FRT-A	GO:0016787	0.51974	hydrolase activity
1FRT-C	GO:0005515	0.6115	protein binding
1FRY-A	GO:1901363	0.63829	heterocyclic compound binding
1FRY-A	GO:0097159	0.62511	organic cyclic compound binding
1FSK-C	GO:0003823	0.71672	antigen binding
1FUK-A	GO:0035639	0.96943	purine ribonucleoside triphosphate binding
1FUK-A	GO:1901363	0.96612	heterocyclic compound binding
1FUK-A	GO:0097159	0.96559	organic cyclic compound binding
1FUK-A	GO:0017076	0.962	purine nucleotide binding
1FUK-A	GO:0032555	0.96024	purine ribonucleotide binding
1FUK-A	GO:0032553	0.94787	ribonucleotide binding
1FUK-A	GO:0036094	0.94728	small molecule binding
1FUK-A	GO:0000166	0.93405	nucleotide binding
1FUK-A	GO:1901265	0.93398	nucleoside phosphate binding
1FUK-A	GO:0097367	0.91406	carbohydrate derivative binding
1FUK-A	GO:0043168	0.9034	anion binding
1FUK-A	GO:0043167	0.89353	ion binding
1FUK-A	GO:0005524	0.85213	ATP binding
1FUK-A	GO:0030554	0.82055	adenyl nucleotide binding
1FUK-A	GO:0032559	0.81262	adenyl ribonucleotide binding
1FUK-A	GO:0008144	0.74708	drug binding
1FUK-A	GO:0016817	0.73297	hydrolase activity, acting on acid anhydrides
1FUK-A	GO:0016818	0.73108	hydrolase activity, acting on acid anhydrides, in phosphorus-containing anhydrides
1FUK-A	GO:0016462	0.72197	pyrophosphatase activity
1FUK-A	GO:0003676	0.71556	nucleic acid binding
1FUK-A	GO:0016787	0.63801	hydrolase activity
1FUW-A	GO:0097159	0.5712	organic cyclic compound binding
1FUW-A	GO:1901363	0.56783	heterocyclic compound binding
1FUW-A	GO:0003676	0.55167	nucleic acid binding
1FVC-A	GO:0003823	0.9137	antigen binding
1FVC-A	GO:0005515	0.55641	protein binding
1FVC-B	GO:0003823	0.53414	antigen binding
1FVE-A	GO:0003823	0.94759	antigen binding
1FVE-A	GO:0005515	0.77026	protein binding
1FVE-A	GO:0005102	0.57575	signaling receptor binding
1FYT-D	GO:0003823	0.68888	antigen binding
1FYT-D	GO:0005515	0.67901	protein binding
1FYT-D	GO:0005102	0.53687	signaling receptor binding
1FZY-A	GO:0000166	0.99994	nucleotide binding
1FZY-A	GO:1901265	0.99994	nucleoside phosphate binding
1FZY-A	GO:0032555	0.99994	purine ribonucleotide binding
1FZY-A	GO:0035639	0.99994	purine ribonucleoside triphosphate binding
1FZY-A	GO:0017076	0.99993	purine nucleotide binding
1FZY-A	GO:0032553	0.99991	ribonucleotide binding
1FZY-A	GO:0036094	0.99985	small molecule binding
1FZY-A	GO:0097367	0.99981	carbohydrate derivative binding
1FZY-A	GO:0043168	0.99974	anion binding
1FZY-A	GO:0005524	0.99954	ATP binding
1FZY-A	GO:0032559	0.9995	adenyl ribonucleotide binding
1FZY-A	GO:0030554	0.99944	adenyl nucleotide binding
1FZY-A	GO:0008144	0.99921	drug binding
1FZY-A	GO:0097159	0.99921	organic cyclic compound binding
1FZY-A	GO:1901363	0.9992	heterocyclic compound binding
1FZY-A	GO:0043167	0.99748	ion binding
1FZY-A	GO:0019787	0.98507	ubiquitin-like protein transferase activity
1FZY-A	GO:0016740	0.96672	transferase activity
1FZY-A	GO:0140096	0.92121	catalytic activity, acting on a protein
1FZY-A	GO:0061650	0.91859	ubiquitin-like protein conjugating enzyme activity
1FZY-A	GO:0004842	0.89337	ubiquitin-protein transferase activity
1FZY-A	GO:0061631	0.83332	ubiquitin conjugating enzyme activity
1G1C-A	GO:0005515	0.74998	protein binding
1G1I-A	GO:0005515	0.52567	protein binding
1G2R-A	GO:0003676	0.85501	nucleic acid binding
1G2R-A	GO:1901363	0.7817	heterocyclic compound binding
1G2R-A	GO:0097159	0.77857	organic cyclic compound binding
1G2R-A	GO:0003723	0.62749	RNA binding
1G2Y-A	GO:1901363	0.93934	heterocyclic compound binding
1G2Y-A	GO:0097159	0.93852	organic cyclic compound binding
1G2Y-A	GO:0003677	0.9311	DNA binding
1G2Y-A	GO:0003676	0.91092	nucleic acid binding
1G2Z-A	GO:1901363	0.93037	heterocyclic compound binding
1G2Z-A	GO:0097159	0.92973	organic cyclic compound binding
1G2Z-A	GO:0003677	0.91602	DNA binding
1G2Z-A	GO:0003676	0.89264	nucleic acid binding
1G39-A	GO:1901363	0.92565	heterocyclic compound binding
1G39-A	GO:0097159	0.92488	organic cyclic compound binding
1G39-A	GO:0003677	0.89986	DNA binding
1G39-A	GO:0003676	0.88598	nucleic acid binding
1G6U-A	GO:0016787	0.74594	hydrolase activity
1G6U-A	GO:0004536	0.67777	deoxyribonuclease activity
1G6U-A	GO:0004518	0.6557	nuclease activity
1G6U-A	GO:0140097	0.58601	catalytic activity, acting on DNA
1G6U-A	GO:0016788	0.56391	hydrolase activity, acting on ester bonds
1G6U-A	GO:0016796	0.51802	exonuclease activity, active with either ribo- or deoxyribonucleic acids and producing 5'-phosphomonoesters
1G6U-A	GO:0004527	0.50896	exonuclease activity
1G6Z-A	GO:0003676	0.81028	nucleic acid binding
1G6Z-A	GO:0097159	0.78709	organic cyclic compound binding
1G6Z-A	GO:1901363	0.78426	heterocyclic compound binding
1G6Z-A	GO:0003677	0.62969	DNA binding
1G70-B	GO:1901363	0.73566	heterocyclic compound binding
1G70-B	GO:0097159	0.72258	organic cyclic compound binding
1G70-B	GO:0003676	0.5499	nucleic acid binding
1G73-C	GO:0043167	0.54688	ion binding
1G7H-A	GO:0003823	0.96554	antigen binding
1G7H-A	GO:0005515	0.5582	protein binding
1G7I-A	GO:0003823	0.97064	antigen binding
1G7I-A	GO:0005515	0.58016	protein binding
1G7J-A	GO:0003823	0.96863	antigen binding
1G7J-A	GO:0005515	0.56991	protein binding
1G7L-A	GO:0003823	0.96894	antigen binding
1G7L-A	GO:0005515	0.55928	protein binding
1G7M-A	GO:0003823	0.96809	antigen binding
1G7M-A	GO:0005515	0.56559	protein binding
1G84-A	GO:0005515	0.70521	protein binding
1G9M-L	GO:0003823	0.88155	antigen binding
1G9M-L	GO:0005515	0.75063	protein binding
1GAM-A	GO:0003676	0.58458	nucleic acid binding
1GAM-A	GO:0097159	0.54085	organic cyclic compound binding
1GAM-A	GO:1901363	0.53637	heterocyclic compound binding
1GCF-A	GO:0005515	0.72556	protein binding
1GGC-H	GO:0005515	0.5087	protein binding
1GGC-L	GO:0003823	0.88004	antigen binding
1GGC-L	GO:0005102	0.64983	signaling receptor binding
1GGC-L	GO:0005515	0.5872	protein binding
1GH6-A	GO:0046872	0.74427	metal ion binding
1GH6-A	GO:0043169	0.73127	cation binding
1GH6-A	GO:0043167	0.71882	ion binding
1GH6-A	GO:0097159	0.55282	organic cyclic compound binding
1GH6-A	GO:1901363	0.53598	heterocyclic compound binding
1GH9-A	GO:0046872	0.98639	metal ion binding
1GH9-A	GO:0043169	0.98584	cation binding
1GH9-A	GO:0043167	0.98445	ion binding
1GH9-A	GO:1901363	0.85249	heterocyclic compound binding
1GH9-A	GO:0097159	0.84754	organic cyclic compound binding
1GH9-A	GO:0003676	0.84259	nucleic acid binding
1GH9-A	GO:0046914	0.65319	transition metal ion binding
1GH9-A	GO:0003677	0.57092	DNA binding
1GHF-L	GO:0003823	0.73343	antigen binding
1GHK-A	GO:0097159	0.64199	organic cyclic compound binding
1GHK-A	GO:1901363	0.61723	heterocyclic compound binding
1GHK-A	GO:0043167	0.55094	ion binding
1GHQ-B	GO:0004866	0.89911	endopeptidase inhibitor activity
1GHQ-B	GO:0061135	0.89706	endopeptidase regulator activity
1GHQ-B	GO:0061134	0.89685	peptidase regulator activity
1GHQ-B	GO:0030414	0.8956	peptidase inhibitor activity
1GHQ-B	GO:0004857	0.65469	enzyme inhibitor activity
1GIG-H	GO:0003823	0.65515	antigen binding
1GJZ-A	GO:0005515	0.50416	protein binding
1GK6-A	GO:0005515	0.52056	protein binding
1GL2-C	GO:0005515	0.51035	protein binding
1GL4-B	GO:0005515	0.52047	protein binding
1GL5-A	GO:0097159	0.63073	organic cyclic compound binding
1GL5-A	GO:1901363	0.62345	heterocyclic compound binding
1GL5-A	GO:0003676	0.62049	nucleic acid binding
1GM1-A	GO:0043167	0.68859	ion binding
1GNG-X	GO:0097159	0.67757	organic cyclic compound binding
1GNG-X	GO:1901363	0.67469	heterocyclic compound binding
1GNG-X	GO:0003676	0.64306	nucleic acid binding
1GNG-X	GO:0003677	0.63503	DNA binding
1GR3-A	GO:0046914	0.52941	transition metal ion binding
1GR3-A	GO:0043167	0.51818	ion binding
1GT0-D	GO:1901363	0.87666	heterocyclic compound binding
1GT0-D	GO:0097159	0.87647	organic cyclic compound binding
1GT0-D	GO:0003676	0.82009	nucleic acid binding
1GT0-D	GO:0003677	0.77248	DNA binding
1GWM-A	GO:0043167	0.58954	ion binding
1GWM-A	GO:0043169	0.51588	cation binding
1GWM-A	GO:0046872	0.51167	metal ion binding
1GXN-A	GO:0016798	0.85452	hydrolase activity, acting on glycosyl bonds
1GXN-A	GO:0004553	0.85362	hydrolase activity, hydrolyzing O-glycosyl compounds
1GXN-A	GO:0016787	0.71572	hydrolase activity
1GXO-A	GO:0016798	0.84006	hydrolase activity, acting on glycosyl bonds
1GXO-A	GO:0004553	0.83837	hydrolase activity, hydrolyzing O-glycosyl compounds
1GXO-A	GO:0016787	0.68808	hydrolase activity
1GZ6-A	GO:0016491	0.94052	oxidoreductase activity
1H0A-A	GO:0005515	0.50497	protein binding
1H0D-A	GO:0003823	0.79791	antigen binding
1H0D-B	GO:0008233	0.66049	peptidase activity
1H0D-B	GO:0070011	0.64762	peptidase activity, acting on L-amino acid peptides
1H0D-B	GO:0140096	0.6437	catalytic activity, acting on a protein
1H0D-B	GO:0004175	0.5654	endopeptidase activity
1H0Z-A	GO:0046872	0.70457	metal ion binding
1H0Z-A	GO:0043169	0.69115	cation binding
1H0Z-A	GO:0043167	0.64636	ion binding
1H2P-P	GO:0140096	0.52835	catalytic activity, acting on a protein
1H2S-B	GO:0022857	0.97835	transmembrane transporter activity
1H2S-B	GO:0022890	0.9776	inorganic cation transmembrane transporter activity
1H2S-B	GO:0015078	0.97544	proton transmembrane transporter activity
1H2S-B	GO:0015318	0.97371	inorganic molecular entity transmembrane transporter activity
1H2S-B	GO:0015077	0.97247	monovalent inorganic cation transmembrane transporter activity
1H2S-B	GO:0008324	0.97145	cation transmembrane transporter activity
1H2S-B	GO:0015075	0.95831	ion transmembrane transporter activity
1H2S-B	GO:0005261	0.88334	cation channel activity
1H2S-B	GO:0015267	0.87193	channel activity
1H2S-B	GO:0022803	0.87039	passive transmembrane transporter activity
1H2S-B	GO:0016776	0.85227	phosphotransferase activity, phosphate group as acceptor
1H2S-B	GO:0005216	0.83985	ion channel activity
1H2S-B	GO:0016740	0.68707	transferase activity
1H3P-H	GO:0005515	0.53754	protein binding
1H5B-A	GO:0005515	0.66994	protein binding
1H5B-B	GO:0005515	0.64523	protein binding
1H5B-C	GO:0005515	0.65987	protein binding
1H64-1	GO:0097159	0.70162	organic cyclic compound binding
1H64-1	GO:1901363	0.70136	heterocyclic compound binding
1H64-1	GO:0003676	0.53567	nucleic acid binding
1H7D-A	GO:0003735	0.71546	structural constituent of ribosome
1H7J-A	GO:0097159	0.66617	organic cyclic compound binding
1H7J-A	GO:1901363	0.66402	heterocyclic compound binding
1H8B-B	GO:0097159	0.55773	organic cyclic compound binding
1H8B-B	GO:1901363	0.55673	heterocyclic compound binding
1H9F-A	GO:1901363	0.86793	heterocyclic compound binding
1H9F-A	GO:0097159	0.86762	organic cyclic compound binding
1H9F-A	GO:0003676	0.76217	nucleic acid binding
1HCI-A	GO:0005515	0.8263	protein binding
1HDJ-A	GO:0043167	0.82091	ion binding
1HDJ-A	GO:0046872	0.64413	metal ion binding
1HDJ-A	GO:0043169	0.62589	cation binding
1HEZ-B	GO:0030246	0.59804	carbohydrate binding
1HEZ-B	GO:0003823	0.51921	antigen binding
1HEZ-E	GO:0043167	0.50183	ion binding
1HF9-A	GO:0005515	0.54735	protein binding
1HIN-L	GO:0003823	0.91103	antigen binding
1HK6-A	GO:0043167	0.61726	ion binding
1HK6-A	GO:0016787	0.59594	hydrolase activity
1HK6-A	GO:0140096	0.51004	catalytic activity, acting on a protein
1HKF-A	GO:0005515	0.74767	protein binding
1HO7-A	GO:1901363	0.67027	heterocyclic compound binding
1HO7-A	GO:0097159	0.66083	organic cyclic compound binding
1HQ0-A	GO:0140096	0.68941	catalytic activity, acting on a protein
1HQ0-A	GO:0016787	0.61449	hydrolase activity
1HQ0-A	GO:0008233	0.58133	peptidase activity
1HQ0-A	GO:0070011	0.5684	peptidase activity, acting on L-amino acid peptides
1HSN-A	GO:1901363	0.9463	heterocyclic compound binding
1HSN-A	GO:0097159	0.94464	organic cyclic compound binding
1HSN-A	GO:0003676	0.92644	nucleic acid binding
1HSN-A	GO:0003677	0.8741	DNA binding
1HSN-A	GO:0043565	0.562	sequence-specific DNA binding
1HSN-A	GO:0003700	0.50396	DNA-binding transcription factor activity
1HTM-A	GO:0016740	0.50632	transferase activity
1HX1-A	GO:1901363	0.87222	heterocyclic compound binding
1HX1-A	GO:0097159	0.86767	organic cyclic compound binding
1HX1-A	GO:0032555	0.83143	purine ribonucleotide binding
1HX1-A	GO:0017076	0.82349	purine nucleotide binding
1HX1-A	GO:0000166	0.82032	nucleotide binding
1HX1-A	GO:1901265	0.82018	nucleoside phosphate binding
1HX1-A	GO:0032553	0.80362	ribonucleotide binding
1HX1-A	GO:0035639	0.79948	purine ribonucleoside triphosphate binding
1HX1-A	GO:0005515	0.78452	protein binding
1HX1-A	GO:0036094	0.78172	small molecule binding
1HX1-A	GO:0032559	0.75652	adenyl ribonucleotide binding
1HX1-A	GO:0030554	0.74533	adenyl nucleotide binding
1HX1-A	GO:0097367	0.72699	carbohydrate derivative binding
1HX1-A	GO:0005524	0.72044	ATP binding
1HX1-A	GO:0008144	0.68705	drug binding
1HX1-A	GO:0016887	0.66675	ATPase activity
1HX1-A	GO:0043168	0.66619	anion binding
1HX1-A	GO:0017111	0.62936	nucleoside-triphosphatase activity
1HX1-A	GO:0016818	0.59306	hydrolase activity, acting on acid anhydrides, in phosphorus-containing anhydrides
1HX1-A	GO:0016462	0.59085	pyrophosphatase activity
1HX1-A	GO:0016817	0.58694	hydrolase activity, acting on acid anhydrides
1HX1-A	GO:0043167	0.55471	ion binding
1HX2-A	GO:0005515	0.50828	protein binding
1HXM-B	GO:0005515	0.63143	protein binding
1HXN-A	GO:0016787	0.51215	hydrolase activity
1HYP-A	GO:0005515	0.51047	protein binding
1HYS-C	GO:0003823	0.92355	antigen binding
1HYS-C	GO:0005515	0.61232	protein binding
1HYS-C	GO:0005102	0.51999	signaling receptor binding
1HZ4-A	GO:1901363	0.99731	heterocyclic compound binding
1HZ4-A	GO:0097159	0.99728	organic cyclic compound binding
1HZ4-A	GO:1901265	0.99084	nucleoside phosphate binding
1HZ4-A	GO:0000166	0.99081	nucleotide binding
1HZ4-A	GO:0043168	0.98739	anion binding
1HZ4-A	GO:0036094	0.98629	small molecule binding
1HZ4-A	GO:0043167	0.9842	ion binding
1HZ4-A	GO:0017076	0.9815	purine nucleotide binding
1HZ4-A	GO:0030554	0.98006	adenyl nucleotide binding
1HZ4-A	GO:0032555	0.97728	purine ribonucleotide binding
1HZ4-A	GO:0008144	0.97634	drug binding
1HZ4-A	GO:0032559	0.97479	adenyl ribonucleotide binding
1HZ4-A	GO:0035639	0.97343	purine ribonucleoside triphosphate binding
1HZ4-A	GO:0032553	0.97278	ribonucleotide binding
1HZ4-A	GO:0005524	0.97205	ATP binding
1HZ4-A	GO:0097367	0.95678	carbohydrate derivative binding
1HZ4-A	GO:0003676	0.76354	nucleic acid binding
1HZ4-A	GO:0016740	0.64989	transferase activity
1HZG-A	GO:0140096	0.65237	catalytic activity, acting on a protein
1HZG-A	GO:0016787	0.63907	hydrolase activity
1HZG-A	GO:0008233	0.56079	peptidase activity
1HZG-A	GO:0070011	0.54635	peptidase activity, acting on L-amino acid peptides
1HZM-A	GO:0016740	0.646	transferase activity
1I1A-C	GO:0005515	0.60482	protein binding
1I1C-A	GO:0005515	0.62152	protein binding
1I1Q-B	GO:0016829	0.98333	lyase activity
1I1Q-B	GO:0016787	0.94558	hydrolase activity
1I1Q-B	GO:0016811	0.73323	hydrolase activity, acting on carbon-nitrogen (but not peptide) bonds, in linear amides
1I1Q-B	GO:0016810	0.66848	hydrolase activity, acting on carbon-nitrogen (but not peptide) bonds
1I3G-L	GO:0016740	1	transferase activity
1I3G-L	GO:1901363	1	heterocyclic compound binding
1I3G-L	GO:0000166	1	nucleotide binding
1I3G-L	GO:1901265	1	nucleoside phosphate binding
1I3G-L	GO:0043167	1	ion binding
1I3G-L	GO:0097367	1	carbohydrate derivative binding
1I3G-L	GO:0008144	1	drug binding
1I3G-L	GO:0032553	1	ribonucleotide binding
1I3G-L	GO:0030554	1	adenyl nucleotide binding
1I3G-L	GO:0035639	1	purine ribonucleoside triphosphate binding
1I3G-L	GO:0036094	1	small molecule binding
1I3G-L	GO:0043168	1	anion binding
1I3G-L	GO:0017076	1	purine nucleotide binding
1I3G-L	GO:0032559	1	adenyl ribonucleotide binding
1I3G-L	GO:0016772	1	transferase activity, transferring phosphorus-containing groups
1I3G-L	GO:0005524	1	ATP binding
1I3G-L	GO:0032555	1	purine ribonucleotide binding
1I3G-L	GO:0097159	1	organic cyclic compound binding
1I3G-L	GO:0016301	0.99786	kinase activity
1I3U-A	GO:0003823	0.61605	antigen binding
1I4K-A	GO:0097159	0.7715	organic cyclic compound binding
1I4K-A	GO:1901363	0.77115	heterocyclic compound binding
1I4K-A	GO:0003676	0.7504	nucleic acid binding
1I4K-A	GO:0003723	0.55152	RNA binding
1I4O-C	GO:1901363	0.74155	heterocyclic compound binding
1I4O-C	GO:0097159	0.73678	organic cyclic compound binding
1I4O-C	GO:0043167	0.61302	ion binding
1I4O-C	GO:0000166	0.61022	nucleotide binding
1I4O-C	GO:1901265	0.60923	nucleoside phosphate binding
1I4O-C	GO:0030554	0.53251	adenyl nucleotide binding
1I4O-C	GO:0005524	0.53034	ATP binding
1I4O-C	GO:0032559	0.51717	adenyl ribonucleotide binding
1I4O-C	GO:0017076	0.50582	purine nucleotide binding
1I51-E	GO:1901363	0.66581	heterocyclic compound binding
1I51-E	GO:0097159	0.65971	organic cyclic compound binding
1I51-E	GO:1901265	0.65895	nucleoside phosphate binding
1I51-E	GO:0000166	0.65891	nucleotide binding
1I51-E	GO:0043167	0.59805	ion binding
1I51-E	GO:0043168	0.56419	anion binding
1I51-E	GO:0005524	0.55506	ATP binding
1I51-E	GO:0036094	0.53395	small molecule binding
1I51-E	GO:0032559	0.52956	adenyl ribonucleotide binding
1I51-E	GO:0030554	0.52179	adenyl nucleotide binding
1I51-E	GO:0035639	0.52075	purine ribonucleoside triphosphate binding
1I51-E	GO:0032555	0.50868	purine ribonucleotide binding
1I5K-A	GO:0016787	0.50611	hydrolase activity
1I5X-A	GO:0005515	0.67214	protein binding
1I5Y-A	GO:0005515	0.69356	protein binding
1I69-A	GO:0016829	0.7391	lyase activity
1I6A-A	GO:0016829	0.77727	lyase activity
1I9J-H	GO:0004175	0.54967	endopeptidase activity
1I9R-H	GO:0003823	0.50377	antigen binding
1I9R-L	GO:0003823	0.93433	antigen binding
1I9R-L	GO:0005515	0.76731	protein binding
1I9R-L	GO:0005102	0.5434	signaling receptor binding
1IAI-L	GO:0003823	0.55672	antigen binding
1IBG-H	GO:0003823	0.78798	antigen binding
1IBG-H	GO:0005102	0.56128	signaling receptor binding
1IBG-H	GO:0005515	0.54705	protein binding
1IBG-L	GO:0003823	0.86195	antigen binding
1IBG-L	GO:0005515	0.59956	protein binding
1IBG-L	GO:0005102	0.52041	signaling receptor binding
1IBI-A	GO:0043167	0.72555	ion binding
1IBI-A	GO:0046872	0.68143	metal ion binding
1IBI-A	GO:0043169	0.66703	cation binding
1IC2-A	GO:0005515	0.58981	protein binding
1IE5-A	GO:0005515	0.63292	protein binding
1IEH-A	GO:0003823	0.84279	antigen binding
1IEH-A	GO:0005515	0.62881	protein binding
1IFY-A	GO:0097159	0.82803	organic cyclic compound binding
1IFY-A	GO:1901363	0.82764	heterocyclic compound binding
1IFY-A	GO:0003677	0.69126	DNA binding
1IFY-A	GO:0016740	0.63366	transferase activity
1IFY-A	GO:0003676	0.6135	nucleic acid binding
1IFY-A	GO:0016772	0.5866	transferase activity, transferring phosphorus-containing groups
1IFY-A	GO:0043167	0.56221	ion binding
1IGF-L	GO:0005515	0.50533	protein binding
1IGJ-B	GO:0008233	0.6606	peptidase activity
1IGJ-B	GO:0070011	0.6433	peptidase activity, acting on L-amino acid peptides
1IGJ-B	GO:0004175	0.56695	endopeptidase activity
1IGJ-B	GO:0140096	0.5504	catalytic activity, acting on a protein
1IGJ-B	GO:0016787	0.52362	hydrolase activity
1IGM-H	GO:0005515	0.50393	protein binding
1IGM-L	GO:0003823	0.86445	antigen binding
1IGM-L	GO:0005515	0.69408	protein binding
1IGT-A	GO:0003823	0.94983	antigen binding
1IGT-A	GO:0005515	0.58934	protein binding
1IGT-B	GO:0005515	0.66664	protein binding
1IGT-B	GO:0005102	0.51016	signaling receptor binding
1II4-E	GO:1901363	0.68185	heterocyclic compound binding
1II4-E	GO:0097159	0.68118	organic cyclic compound binding
1II4-E	GO:0043167	0.62237	ion binding
1II4-E	GO:0016740	0.52153	transferase activity
1II4-E	GO:0017076	0.50874	purine nucleotide binding
1II4-E	GO:0032555	0.5061	purine ribonucleotide binding
1IIJ-A	GO:0022857	0.58716	transmembrane transporter activity
1IIL-E	GO:1901363	0.68522	heterocyclic compound binding
1IIL-E	GO:0097159	0.68513	organic cyclic compound binding
1IIL-E	GO:0043167	0.58317	ion binding
1IJQ-A	GO:0043167	0.52426	ion binding
1IJX-A	GO:0005515	0.57623	protein binding
1IKT-A	GO:0097159	0.65666	organic cyclic compound binding
1IKT-A	GO:1901363	0.63947	heterocyclic compound binding
1IKT-A	GO:0003676	0.62872	nucleic acid binding
1IL1-B	GO:0003823	0.94401	antigen binding
1IL1-B	GO:0005102	0.66119	signaling receptor binding
1IL1-B	GO:0005515	0.64372	protein binding
1IN0-A	GO:0043167	0.66967	ion binding
1IN1-A	GO:0005515	0.61626	protein binding
1INE-H	GO:0005515	0.69494	protein binding
1INE-H	GO:0005102	0.61491	signaling receptor binding
1IP0-A	GO:0046872	0.92041	metal ion binding
1IP0-A	GO:0043169	0.9131	cation binding
1IP0-A	GO:0043167	0.88231	ion binding
1IP0-A	GO:0008270	0.71787	zinc ion binding
1IP0-A	GO:0046914	0.54847	transition metal ion binding
1IQ5-B	GO:0003735	0.60766	structural constituent of ribosome
1IQD-A	GO:0003823	0.87777	antigen binding
1IQD-A	GO:0005102	0.6249	signaling receptor binding
1IQD-A	GO:0005515	0.57459	protein binding
1IQD-B	GO:0005515	0.63267	protein binding
1IQD-C	GO:0005515	0.53922	protein binding
1IQS-A	GO:0003676	0.5161	nucleic acid binding
1IQW-H	GO:0003823	0.65735	antigen binding
1IQW-H	GO:0005515	0.6018	protein binding
1IQW-L	GO:0003823	0.87674	antigen binding
1IQW-L	GO:0005515	0.58436	protein binding
1IR1-S	GO:0016831	0.68959	carboxy-lyase activity
1IR1-S	GO:0016830	0.62821	carbon-carbon lyase activity
1IR1-S	GO:0004497	0.56259	monooxygenase activity
1IR1-S	GO:0016829	0.55533	lyase activity
1IR2-I	GO:0016831	0.92884	carboxy-lyase activity
1IR2-I	GO:0004497	0.91991	monooxygenase activity
1IR2-I	GO:0016830	0.91429	carbon-carbon lyase activity
1IR2-I	GO:0016829	0.896	lyase activity
1IT9-H	GO:0003823	0.50395	antigen binding
1IT9-L	GO:0003823	0.87216	antigen binding
1IT9-L	GO:0005515	0.79551	protein binding
1IT9-L	GO:0005102	0.5738	signaling receptor binding
1ITV-A	GO:0097159	0.50546	organic cyclic compound binding
1ITV-A	GO:1901363	0.50398	heterocyclic compound binding
1IUR-A	GO:0005515	0.51828	protein binding
1IV7-A	GO:0097159	0.57966	organic cyclic compound binding
1IV7-A	GO:1901363	0.57577	heterocyclic compound binding
1IV7-A	GO:0003676	0.56343	nucleic acid binding
1IV9-A	GO:0097159	0.60229	organic cyclic compound binding
1IV9-A	GO:1901363	0.59805	heterocyclic compound binding
1IV9-A	GO:0003676	0.59204	nucleic acid binding
1IVL-A	GO:0003823	0.77312	antigen binding
1IVL-A	GO:0005515	0.68305	protein binding
1IXL-A	GO:0016829	0.61349	lyase activity
1IYM-A	GO:0043167	0.76751	ion binding
1IYM-A	GO:0043169	0.7277	cation binding
1IYM-A	GO:0046872	0.71642	metal ion binding
1IZM-A	GO:0043167	0.90796	ion binding
1IZM-A	GO:0097159	0.81372	organic cyclic compound binding
1IZM-A	GO:1901363	0.80341	heterocyclic compound binding
1IZM-A	GO:0036094	0.55119	small molecule binding
1IZM-A	GO:0008144	0.52893	drug binding
1J05-H	GO:0005515	0.65864	protein binding
1J0W-A	GO:0005515	0.59358	protein binding
1J27-A	GO:1901363	0.98392	heterocyclic compound binding
1J27-A	GO:0097159	0.98372	organic cyclic compound binding
1J27-A	GO:0003676	0.97536	nucleic acid binding
1J27-A	GO:0003723	0.87044	RNA binding
1J2O-A	GO:0046872	0.66908	metal ion binding
1J2O-A	GO:0043169	0.66392	cation binding
1J2O-A	GO:0043167	0.63051	ion binding
1J3C-A	GO:1901363	0.9533	heterocyclic compound binding
1J3C-A	GO:0097159	0.95196	organic cyclic compound binding
1J3C-A	GO:0003676	0.94647	nucleic acid binding
1J3C-A	GO:0003677	0.9381	DNA binding
1J3C-A	GO:0043565	0.5737	sequence-specific DNA binding
1J3C-A	GO:0003700	0.52819	DNA-binding transcription factor activity
1J3D-A	GO:1901363	0.97472	heterocyclic compound binding
1J3D-A	GO:0097159	0.97409	organic cyclic compound binding
1J3D-A	GO:0003677	0.97123	DNA binding
1J3D-A	GO:0003676	0.97065	nucleic acid binding
1J3D-A	GO:0043565	0.64875	sequence-specific DNA binding
1J3D-A	GO:0003700	0.62729	DNA-binding transcription factor activity
1J3D-A	GO:0001067	0.54821	regulatory region nucleic acid binding
1J3D-A	GO:0044212	0.5462	transcription regulatory region DNA binding
1J3D-A	GO:0001012	0.50825	RNA polymerase II regulatory region DNA binding
1J3D-A	GO:0000977	0.50422	RNA polymerase II regulatory region sequence-specific DNA binding
1J4O-A	GO:1901363	0.50282	heterocyclic compound binding
1J5O-L	GO:0003823	0.93074	antigen binding
1J5O-L	GO:0005515	0.63639	protein binding
1J5O-L	GO:0005102	0.54955	signaling receptor binding
1J6T-A	GO:0016740	0.91775	transferase activity
1J6T-A	GO:0016772	0.79968	transferase activity, transferring phosphorus-containing groups
1J6T-A	GO:0022857	0.68845	transmembrane transporter activity
1J6T-A	GO:0015318	0.61993	inorganic molecular entity transmembrane transporter activity
1J6T-A	GO:0016776	0.59055	phosphotransferase activity, phosphate group as acceptor
1J6T-A	GO:0043167	0.56053	ion binding
1J6T-A	GO:0015078	0.55534	proton transmembrane transporter activity
1J87-A	GO:0005515	0.63355	protein binding
1J9I-A	GO:0003676	0.63197	nucleic acid binding
1J9I-A	GO:0097159	0.51406	organic cyclic compound binding
1J9I-A	GO:1901363	0.509	heterocyclic compound binding
1JA3-A	GO:0043167	0.54793	ion binding
1JB6-A	GO:0097159	0.79458	organic cyclic compound binding
1JB6-A	GO:1901363	0.79089	heterocyclic compound binding
1JB6-A	GO:0003677	0.77347	DNA binding
1JB6-A	GO:0003676	0.74779	nucleic acid binding
1JBJ-A	GO:0005515	0.59563	protein binding
1JE5-A	GO:0097159	0.90198	organic cyclic compound binding
1JE5-A	GO:1901363	0.90067	heterocyclic compound binding
1JE5-A	GO:0036094	0.80833	small molecule binding
1JE5-A	GO:0043167	0.77499	ion binding
1JE5-A	GO:0043168	0.73764	anion binding
1JE5-A	GO:1901265	0.50687	nucleoside phosphate binding
1JE5-A	GO:0016491	0.50626	oxidoreductase activity
1JE5-A	GO:0000166	0.50382	nucleotide binding
1JE6-A	GO:0005515	0.61373	protein binding
1JEG-A	GO:0097159	0.69932	organic cyclic compound binding
1JEG-A	GO:1901363	0.69911	heterocyclic compound binding
1JFM-A	GO:0043167	0.53942	ion binding
1JGL-H	GO:0003823	0.50642	antigen binding
1JGL-L	GO:0003823	0.79742	antigen binding
1JGL-L	GO:0005102	0.55294	signaling receptor binding
1JGU-H	GO:0005515	0.50843	protein binding
1JHL-H	GO:0003823	0.79208	antigen binding
1JHL-H	GO:0005515	0.63485	protein binding
1JHL-L	GO:0003823	0.68277	antigen binding
1JHL-L	GO:0005515	0.6058	protein binding
1JHZ-A	GO:0003677	0.84916	DNA binding
1JHZ-A	GO:0003676	0.65851	nucleic acid binding
1JHZ-A	GO:0097159	0.58885	organic cyclic compound binding
1JHZ-A	GO:1901363	0.58727	heterocyclic compound binding
1JI8-A	GO:0043167	0.56215	ion binding
1JI8-A	GO:0046872	0.50951	metal ion binding
1JI8-A	GO:0043169	0.50598	cation binding
1JJF-A	GO:0016787	0.97678	hydrolase activity
1JJF-A	GO:0016788	0.7072	hydrolase activity, acting on ester bonds
1JJG-A	GO:0097159	0.67582	organic cyclic compound binding
1JJG-A	GO:1901363	0.67359	heterocyclic compound binding
1JJR-A	GO:1901363	0.71932	heterocyclic compound binding
1JJR-A	GO:0097159	0.71749	organic cyclic compound binding
1JJR-A	GO:0003676	0.63982	nucleic acid binding
1JM7-B	GO:0043167	0.59134	ion binding
1JM7-B	GO:0046872	0.582	metal ion binding
1JM7-B	GO:0043169	0.57515	cation binding
1JM7-B	GO:0005515	0.55736	protein binding
1JMQ-A	GO:0097159	0.52111	organic cyclic compound binding
1JMQ-A	GO:1901363	0.51065	heterocyclic compound binding
1JNH-B	GO:0003823	0.72379	antigen binding
1JNH-B	GO:0005515	0.68969	protein binding
1JNH-B	GO:0005102	0.58985	signaling receptor binding
1JNL-L	GO:0003823	0.77363	antigen binding
1JNL-L	GO:0005102	0.59254	signaling receptor binding
1JNL-L	GO:0005515	0.52789	protein binding
1JNN-H	GO:0003823	0.58175	antigen binding
1JNN-H	GO:0005515	0.53724	protein binding
1JNN-H	GO:0030246	0.5045	carbohydrate binding
1JNU-A	GO:0003676	0.82899	nucleic acid binding
1JNU-A	GO:1901363	0.80988	heterocyclic compound binding
1JNU-A	GO:0097159	0.80652	organic cyclic compound binding
1JNU-A	GO:0003723	0.645	RNA binding
1JOG-A	GO:0003676	0.68422	nucleic acid binding
1JOG-A	GO:1901363	0.67989	heterocyclic compound binding
1JOG-A	GO:0097159	0.67391	organic cyclic compound binding
1JPS-H	GO:0003823	0.59708	antigen binding
1JPS-H	GO:0005515	0.55828	protein binding
1JPS-L	GO:0003823	0.95617	antigen binding
1JPS-L	GO:0005515	0.76873	protein binding
1JPS-L	GO:0005102	0.62097	signaling receptor binding
1JPX-A	GO:0005515	0.65599	protein binding
1JPX-A	GO:0003676	0.60316	nucleic acid binding
1JPX-A	GO:0003677	0.57872	DNA binding
1JPX-A	GO:1901363	0.54589	heterocyclic compound binding
1JPX-A	GO:0097159	0.54398	organic cyclic compound binding
1JQ0-A	GO:0005515	0.69078	protein binding
1JQ0-A	GO:0003677	0.57204	DNA binding
1JQ0-A	GO:0003676	0.56385	nucleic acid binding
1JQ0-A	GO:0097159	0.50823	organic cyclic compound binding
1JQ0-A	GO:1901363	0.50348	heterocyclic compound binding
1JR6-A	GO:0097159	0.56778	organic cyclic compound binding
1JR6-A	GO:1901363	0.56748	heterocyclic compound binding
1JR6-A	GO:0003676	0.53731	nucleic acid binding
1JRU-A	GO:0005515	0.53668	protein binding
1JT2-A	GO:0016787	0.97585	hydrolase activity
1JT2-A	GO:0016788	0.74481	hydrolase activity, acting on ester bonds
1JT2-A	GO:0052689	0.54688	carboxylic ester hydrolase activity
1JTO-A	GO:0016787	0.59634	hydrolase activity
1JTP-A	GO:0016787	0.57546	hydrolase activity
1JU5-A	GO:0005515	0.53136	protein binding
1JV5-B	GO:0003823	0.81664	antigen binding
1JV5-B	GO:0005515	0.67472	protein binding
1JV5-B	GO:0005102	0.64825	signaling receptor binding
1JYM-A	GO:0043167	0.81853	ion binding
1JYM-A	GO:0016811	0.78623	hydrolase activity, acting on carbon-nitrogen (but not peptide) bonds, in linear amides
1JYM-A	GO:0043169	0.77294	cation binding
1JYM-A	GO:0016787	0.74786	hydrolase activity
1JYM-A	GO:0046872	0.74717	metal ion binding
1JYM-A	GO:0016810	0.69152	hydrolase activity, acting on carbon-nitrogen (but not peptide) bonds
1K19-A	GO:1901363	0.60181	heterocyclic compound binding
1K19-A	GO:0097159	0.60135	organic cyclic compound binding
1K19-A	GO:0003676	0.58519	nucleic acid binding
1K1A-A	GO:0022857	0.56939	transmembrane transporter activity
1K33-A	GO:0005515	0.62065	protein binding
1K34-A	GO:0005515	0.61566	protein binding
1K36-A	GO:0043167	0.79138	ion binding
1K36-A	GO:0043169	0.71466	cation binding
1K36-A	GO:0046872	0.70212	metal ion binding
1K3R-A	GO:0043169	0.53209	cation binding
1K3R-A	GO:0043167	0.52797	ion binding
1K3R-A	GO:0046872	0.52517	metal ion binding
1K3Z-D	GO:0005515	0.51894	protein binding
1K3Z-D	GO:0046872	0.51196	metal ion binding
1K6F-A	GO:1901363	0.99999	heterocyclic compound binding
1K6F-A	GO:0097159	0.99999	organic cyclic compound binding
1K6F-A	GO:1901265	0.97829	nucleoside phosphate binding
1K6F-A	GO:0000166	0.97818	nucleotide binding
1K6F-A	GO:0003676	0.91825	nucleic acid binding
1K6F-A	GO:0036094	0.77598	small molecule binding
1K6F-A	GO:0032553	0.68515	ribonucleotide binding
1K6F-A	GO:0097367	0.6808	carbohydrate derivative binding
1K6Q-H	GO:0003823	0.65089	antigen binding
1K6Q-H	GO:0005515	0.55773	protein binding
1K6Q-L	GO:0003823	0.86757	antigen binding
1K6Q-L	GO:0005515	0.51907	protein binding
1K85-A	GO:0043167	0.51723	ion binding
1K99-A	GO:0097159	0.898	organic cyclic compound binding
1K99-A	GO:1901363	0.89583	heterocyclic compound binding
1K99-A	GO:0003677	0.86666	DNA binding
1K99-A	GO:0003676	0.82113	nucleic acid binding
1K9I-A	GO:0030246	0.79065	carbohydrate binding
1K9J-A	GO:0030246	0.89688	carbohydrate binding
1KAF-A	GO:0003676	0.96772	nucleic acid binding
1KAF-A	GO:0097159	0.96379	organic cyclic compound binding
1KAF-A	GO:1901363	0.96288	heterocyclic compound binding
1KAF-A	GO:0003723	0.61046	RNA binding
1KAX-A	GO:1901363	0.92319	heterocyclic compound binding
1KAX-A	GO:0097159	0.92042	organic cyclic compound binding
1KAX-A	GO:0017076	0.91093	purine nucleotide binding
1KAX-A	GO:0032555	0.90968	purine ribonucleotide binding
1KAX-A	GO:0032553	0.89915	ribonucleotide binding
1KAX-A	GO:1901265	0.88779	nucleoside phosphate binding
1KAX-A	GO:0036094	0.88774	small molecule binding
1KAX-A	GO:0000166	0.88771	nucleotide binding
1KAX-A	GO:0035639	0.87595	purine ribonucleoside triphosphate binding
1KAX-A	GO:0030554	0.8636	adenyl nucleotide binding
1KAX-A	GO:0032559	0.86183	adenyl ribonucleotide binding
1KAX-A	GO:0097367	0.84585	carbohydrate derivative binding
1KAX-A	GO:0005524	0.82101	ATP binding
1KAX-A	GO:0043168	0.82051	anion binding
1KAX-A	GO:0008144	0.81988	drug binding
1KAX-A	GO:0005515	0.7691	protein binding
1KAX-A	GO:0043167	0.73932	ion binding
1KAX-A	GO:0016887	0.73875	ATPase activity
1KAX-A	GO:0017111	0.70831	nucleoside-triphosphatase activity
1KAX-A	GO:0016818	0.61904	hydrolase activity, acting on acid anhydrides, in phosphorus-containing anhydrides
1KAX-A	GO:0016462	0.6168	pyrophosphatase activity
1KAX-A	GO:0016817	0.61583	hydrolase activity, acting on acid anhydrides
1KAX-A	GO:0051082	0.54267	unfolded protein binding
1KAX-A	GO:0016787	0.51258	hydrolase activity
1KAY-A	GO:1901363	0.9192	heterocyclic compound binding
1KAY-A	GO:0097159	0.91623	organic cyclic compound binding
1KAY-A	GO:0017076	0.90749	purine nucleotide binding
1KAY-A	GO:0032555	0.90668	purine ribonucleotide binding
1KAY-A	GO:0032553	0.89585	ribonucleotide binding
1KAY-A	GO:0036094	0.88559	small molecule binding
1KAY-A	GO:1901265	0.88334	nucleoside phosphate binding
1KAY-A	GO:0000166	0.88326	nucleotide binding
1KAY-A	GO:0035639	0.8727	purine ribonucleoside triphosphate binding
1KAY-A	GO:0030554	0.86109	adenyl nucleotide binding
1KAY-A	GO:0032559	0.8598	adenyl ribonucleotide binding
1KAY-A	GO:0097367	0.84184	carbohydrate derivative binding
1KAY-A	GO:0008144	0.81931	drug binding
1KAY-A	GO:0005524	0.81879	ATP binding
1KAY-A	GO:0043168	0.81541	anion binding
1KAY-A	GO:0005515	0.75801	protein binding
1KAY-A	GO:0043167	0.73666	ion binding
1KAY-A	GO:0016887	0.7259	ATPase activity
1KAY-A	GO:0017111	0.69578	nucleoside-triphosphatase activity
1KAY-A	GO:0016818	0.60303	hydrolase activity, acting on acid anhydrides, in phosphorus-containing anhydrides
1KAY-A	GO:0016817	0.5996	hydrolase activity, acting on acid anhydrides
1KAY-A	GO:0016462	0.59885	pyrophosphatase activity
1KAY-A	GO:0051082	0.51691	unfolded protein binding
1KAZ-A	GO:1901363	0.93517	heterocyclic compound binding
1KAZ-A	GO:0097159	0.93261	organic cyclic compound binding
1KAZ-A	GO:0017076	0.92125	purine nucleotide binding
1KAZ-A	GO:0032555	0.92096	purine ribonucleotide binding
1KAZ-A	GO:0032553	0.91123	ribonucleotide binding
1KAZ-A	GO:1901265	0.90283	nucleoside phosphate binding
1KAZ-A	GO:0000166	0.90276	nucleotide binding
1KAZ-A	GO:0036094	0.90044	small molecule binding
1KAZ-A	GO:0035639	0.89151	purine ribonucleoside triphosphate binding
1KAZ-A	GO:0030554	0.87635	adenyl nucleotide binding
1KAZ-A	GO:0032559	0.87617	adenyl ribonucleotide binding
1KAZ-A	GO:0097367	0.86465	carbohydrate derivative binding
1KAZ-A	GO:0043168	0.8406	anion binding
1KAZ-A	GO:0005524	0.83958	ATP binding
1KAZ-A	GO:0008144	0.83943	drug binding
1KAZ-A	GO:0005515	0.77665	protein binding
1KAZ-A	GO:0043167	0.76649	ion binding
1KAZ-A	GO:0016887	0.72905	ATPase activity
1KAZ-A	GO:0017111	0.69208	nucleoside-triphosphatase activity
1KAZ-A	GO:0016818	0.60445	hydrolase activity, acting on acid anhydrides, in phosphorus-containing anhydrides
1KAZ-A	GO:0016817	0.60041	hydrolase activity, acting on acid anhydrides
1KAZ-A	GO:0016462	0.59883	pyrophosphatase activity
1KAZ-A	GO:0051082	0.54798	unfolded protein binding
1KB5-B	GO:0005515	0.56498	protein binding
1KB5-H	GO:0030246	0.72848	carbohydrate binding
1KCR-H	GO:0008233	0.77134	peptidase activity
1KCR-H	GO:0070011	0.76462	peptidase activity, acting on L-amino acid peptides
1KCR-H	GO:0004175	0.62544	endopeptidase activity
1KCR-H	GO:0140096	0.62342	catalytic activity, acting on a protein
1KCU-H	GO:0003823	0.51955	antigen binding
1KDD-B	GO:0003735	0.72484	structural constituent of ribosome
1KEF-A	GO:0043167	0.54324	ion binding
1KFA-H	GO:0003823	0.67744	antigen binding
1KFA-H	GO:0005515	0.63516	protein binding
1KFA-H	GO:0005102	0.57097	signaling receptor binding
1KFA-L	GO:0043167	0.57269	ion binding
1KG0-C	GO:0046872	0.51923	metal ion binding
1KG0-C	GO:0043167	0.51579	ion binding
1KG0-C	GO:0043169	0.51023	cation binding
1KGC-E	GO:0005515	0.70494	protein binding
1KGC-E	GO:0005102	0.57527	signaling receptor binding
1KGC-E	GO:0003823	0.50272	antigen binding
1KGD-A	GO:0032553	0.96094	ribonucleotide binding
1KGD-A	GO:0035639	0.94943	purine ribonucleoside triphosphate binding
1KGD-A	GO:0032555	0.9458	purine ribonucleotide binding
1KGD-A	GO:0017076	0.93631	purine nucleotide binding
1KGD-A	GO:0000166	0.93243	nucleotide binding
1KGD-A	GO:1901265	0.93221	nucleoside phosphate binding
1KGD-A	GO:0036094	0.90202	small molecule binding
1KGD-A	GO:0043168	0.90012	anion binding
1KGD-A	GO:0097367	0.89033	carbohydrate derivative binding
1KGD-A	GO:1901363	0.75052	heterocyclic compound binding
1KGD-A	GO:0097159	0.74237	organic cyclic compound binding
1KGD-A	GO:0043167	0.70001	ion binding
1KH0-A	GO:0097159	0.66523	organic cyclic compound binding
1KH0-A	GO:1901363	0.64566	heterocyclic compound binding
1KH0-A	GO:0003676	0.56706	nucleic acid binding
1KH0-A	GO:0003723	0.51634	RNA binding
1KIP-B	GO:0003823	0.77863	antigen binding
1KIP-B	GO:0005515	0.7634	protein binding
1KIP-B	GO:0005102	0.64492	signaling receptor binding
1KIQ-B	GO:0003823	0.83213	antigen binding
1KIQ-B	GO:0005515	0.76337	protein binding
1KIQ-B	GO:0005102	0.70553	signaling receptor binding
1KIR-A	GO:0003823	0.94206	antigen binding
1KIR-A	GO:0005515	0.54656	protein binding
1KJ2-A	GO:0005515	0.69989	protein binding
1KJW-A	GO:0003676	0.62451	nucleic acid binding
1KJW-A	GO:1901363	0.52827	heterocyclic compound binding
1KJW-A	GO:0097159	0.51754	organic cyclic compound binding
1KLO-A	GO:0005509	0.6567	calcium ion binding
1KN6-A	GO:0003676	0.71507	nucleic acid binding
1KN6-A	GO:1901363	0.70703	heterocyclic compound binding
1KN6-A	GO:0097159	0.70532	organic cyclic compound binding
1KN6-A	GO:0003677	0.52627	DNA binding
1KNO-B	GO:0016787	0.66549	hydrolase activity
1KO6-B	GO:0005515	0.57948	protein binding
1KRL-B	GO:0016740	0.64808	transferase activity
1KSR-A	GO:0043167	0.89479	ion binding
1KSR-A	GO:0046872	0.75925	metal ion binding
1KSR-A	GO:0043169	0.75884	cation binding
1KTK-E	GO:0005515	0.6114	protein binding
1KTR-L	GO:0005515	0.57162	protein binding
1KW4-A	GO:0003676	0.59184	nucleic acid binding
1KW4-A	GO:0097159	0.58742	organic cyclic compound binding
1KW4-A	GO:1901363	0.56662	heterocyclic compound binding
1KXQ-E	GO:0003823	0.61179	antigen binding
1L0S-A	GO:0016787	0.62369	hydrolase activity
1L1O-C	GO:0097159	0.50349	organic cyclic compound binding
1L4A-C	GO:0005515	0.59277	protein binding
1L4A-D	GO:1901363	0.7196	heterocyclic compound binding
1L4A-D	GO:0097159	0.71576	organic cyclic compound binding
1L4A-D	GO:0003676	0.68018	nucleic acid binding
1L4T-A	GO:1901363	0.66948	heterocyclic compound binding
1L4T-A	GO:0097159	0.66295	organic cyclic compound binding
1L6X-A	GO:0005515	0.73704	protein binding
1L7B-A	GO:0003676	0.84519	nucleic acid binding
1L7B-A	GO:1901363	0.82222	heterocyclic compound binding
1L7B-A	GO:0097159	0.81796	organic cyclic compound binding
1L7B-A	GO:0003723	0.6614	RNA binding
1L8D-A	GO:0005515	0.5749	protein binding
1L8R-A	GO:0003676	0.69046	nucleic acid binding
1L8R-A	GO:0097159	0.67494	organic cyclic compound binding
1L8R-A	GO:1901363	0.66237	heterocyclic compound binding
1L9Y-A	GO:0016787	0.99873	hydrolase activity
1L9Y-A	GO:0046872	0.99494	metal ion binding
1L9Y-A	GO:0043169	0.99396	cation binding
1L9Y-A	GO:0043167	0.98904	ion binding
1L9Y-A	GO:0016788	0.86596	hydrolase activity, acting on ester bonds
1LAC-A	GO:0097159	0.5004	organic cyclic compound binding
1LCS-A	GO:0016787	0.89429	hydrolase activity
1LCS-A	GO:0008233	0.52572	peptidase activity
1LDD-A	GO:0016740	1	transferase activity
1LDD-A	GO:1901363	1	heterocyclic compound binding
1LDD-A	GO:0000166	1	nucleotide binding
1LDD-A	GO:1901265	1	nucleoside phosphate binding
1LDD-A	GO:0043167	1	ion binding
1LDD-A	GO:0097367	1	carbohydrate derivative binding
1LDD-A	GO:0032553	1	ribonucleotide binding
1LDD-A	GO:0030554	1	adenyl nucleotide binding
1LDD-A	GO:0035639	1	purine ribonucleoside triphosphate binding
1LDD-A	GO:0036094	1	small molecule binding
1LDD-A	GO:0043168	1	anion binding
1LDD-A	GO:0017076	1	purine nucleotide binding
1LDD-A	GO:0032559	1	adenyl ribonucleotide binding
1LDD-A	GO:0016772	1	transferase activity, transferring phosphorus-containing groups
1LDD-A	GO:0005524	1	ATP binding
1LDD-A	GO:0032555	1	purine ribonucleotide binding
1LDD-A	GO:0097159	1	organic cyclic compound binding
1LDD-A	GO:0016301	1	kinase activity
1LDD-A	GO:0008144	1	drug binding
1LDD-A	GO:0016773	0.99993	phosphotransferase activity, alcohol group as acceptor
1LDD-A	GO:0016787	0.69374	hydrolase activity
1LFC-A	GO:1901363	0.91558	heterocyclic compound binding
1LFC-A	GO:0097159	0.91423	organic cyclic compound binding
1LFC-A	GO:0003676	0.71722	nucleic acid binding
1LFC-A	GO:0003677	0.62266	DNA binding
1LGQ-A	GO:0097159	0.59889	organic cyclic compound binding
1LGQ-A	GO:1901363	0.59691	heterocyclic compound binding
1LGQ-A	GO:0003676	0.54597	nucleic acid binding
1LHZ-A	GO:0003823	0.69563	antigen binding
1LJ2-C	GO:1901363	0.51824	heterocyclic compound binding
1LJ2-C	GO:0097159	0.5171	organic cyclic compound binding
1LK3-L	GO:0046872	0.60522	metal ion binding
1LK3-L	GO:0043169	0.59956	cation binding
1LK3-L	GO:0043167	0.57499	ion binding
1LL8-A	GO:0097159	0.9043	organic cyclic compound binding
1LL8-A	GO:1901363	0.90273	heterocyclic compound binding
1LL8-A	GO:0043167	0.87294	ion binding
1LL8-A	GO:0036094	0.86219	small molecule binding
1LL8-A	GO:0043168	0.75483	anion binding
1LL8-A	GO:0000166	0.75061	nucleotide binding
1LL8-A	GO:1901265	0.74949	nucleoside phosphate binding
1LL8-A	GO:0008144	0.71009	drug binding
1LL8-A	GO:0032559	0.6441	adenyl ribonucleotide binding
1LL8-A	GO:0032553	0.63232	ribonucleotide binding
1LL8-A	GO:0030554	0.61429	adenyl nucleotide binding
1LL8-A	GO:0032555	0.57971	purine ribonucleotide binding
1LL8-A	GO:0017076	0.54466	purine nucleotide binding
1LL8-A	GO:0097367	0.53185	carbohydrate derivative binding
1LL8-A	GO:0005524	0.52121	ATP binding
1LMK-A	GO:0005515	0.50023	protein binding
1LNX-A	GO:0097159	0.80349	organic cyclic compound binding
1LNX-A	GO:1901363	0.80338	heterocyclic compound binding
1LNX-A	GO:0003676	0.70245	nucleic acid binding
1LO3-Y	GO:0005515	0.68177	protein binding
1LO3-Y	GO:0005102	0.66296	signaling receptor binding
1LO3-Y	GO:0003823	0.53739	antigen binding
1LO4-H	GO:0005515	0.58462	protein binding
1LPL-A	GO:0097159	0.50799	organic cyclic compound binding
1LR9-A	GO:0046872	0.5827	metal ion binding
1LR9-A	GO:0043167	0.58206	ion binding
1LR9-A	GO:0043169	0.57683	cation binding
1LTL-A	GO:1901363	0.99937	heterocyclic compound binding
1LTL-A	GO:0097159	0.99934	organic cyclic compound binding
1LTL-A	GO:0003676	0.99861	nucleic acid binding
1LTL-A	GO:0003723	0.90235	RNA binding
1LTL-A	GO:0003677	0.78617	DNA binding
1LUM-A	GO:0043167	0.5641	ion binding
1LWR-A	GO:0005515	0.54977	protein binding
1LXN-A	GO:0016740	0.52397	transferase activity
1LY1-A	GO:0043168	1	anion binding
1LY1-A	GO:0017076	1	purine nucleotide binding
1LY1-A	GO:0032555	1	purine ribonucleotide binding
1LY1-A	GO:0032553	1	ribonucleotide binding
1LY1-A	GO:0035639	1	purine ribonucleoside triphosphate binding
1LY1-A	GO:0000166	1	nucleotide binding
1LY1-A	GO:1901265	1	nucleoside phosphate binding
1LY1-A	GO:0030554	1	adenyl nucleotide binding
1LY1-A	GO:0032559	1	adenyl ribonucleotide binding
1LY1-A	GO:0005524	1	ATP binding
1LY1-A	GO:0036094	1	small molecule binding
1LY1-A	GO:0097367	1	carbohydrate derivative binding
1LY1-A	GO:0008144	1	drug binding
1LY1-A	GO:1901363	1	heterocyclic compound binding
1LY1-A	GO:0097159	1	organic cyclic compound binding
1LY1-A	GO:0043167	0.99999	ion binding
1LY1-A	GO:0016301	0.99988	kinase activity
1LY1-A	GO:0016772	0.99982	transferase activity, transferring phosphorus-containing groups
1LY1-A	GO:0016740	0.99954	transferase activity
1LY1-A	GO:0050145	0.99948	nucleoside monophosphate kinase activity
1LY1-A	GO:0016776	0.99931	phosphotransferase activity, phosphate group as acceptor
1LY1-A	GO:0019205	0.99881	nucleobase-containing compound kinase activity
1LY2-A	GO:0061135	0.66361	endopeptidase regulator activity
1LY2-A	GO:0004866	0.66281	endopeptidase inhibitor activity
1LY2-A	GO:0030414	0.66065	peptidase inhibitor activity
1LY2-A	GO:0061134	0.65907	peptidase regulator activity
1LY2-A	GO:0005515	0.51864	protein binding
1M21-A	GO:0016787	1	hydrolase activity
1M21-A	GO:0016810	0.99999	hydrolase activity, acting on carbon-nitrogen (but not peptide) bonds
1M21-A	GO:0016811	0.99954	hydrolase activity, acting on carbon-nitrogen (but not peptide) bonds, in linear amides
1M3V-A	GO:0140096	0.51564	catalytic activity, acting on a protein
1M3W-A	GO:0005515	0.51509	protein binding
1M56-D	GO:0043167	0.77188	ion binding
1M8N-A	GO:0016787	0.76278	hydrolase activity
1M93-C	GO:1901363	0.87907	heterocyclic compound binding
1M93-C	GO:0097159	0.87681	organic cyclic compound binding
1M93-C	GO:0003676	0.714	nucleic acid binding
1M93-C	GO:0003677	0.5384	DNA binding
1MAM-H	GO:0003823	0.59015	antigen binding
1MAM-H	GO:0005515	0.53239	protein binding
1MAM-L	GO:0003823	0.83689	antigen binding
1MAM-L	GO:0005515	0.59894	protein binding
1MBY-A	GO:0097159	0.67289	organic cyclic compound binding
1MBY-A	GO:1901363	0.66184	heterocyclic compound binding
1MBY-A	GO:0003676	0.51371	nucleic acid binding
1MC0-A	GO:1901363	0.8789	heterocyclic compound binding
1MC0-A	GO:0097159	0.87213	organic cyclic compound binding
1MC0-A	GO:0043168	0.80539	anion binding
1MC0-A	GO:0036094	0.78337	small molecule binding
1MC0-A	GO:0032555	0.61805	purine ribonucleotide binding
1MC0-A	GO:1901265	0.61225	nucleoside phosphate binding
1MC0-A	GO:0000166	0.61094	nucleotide binding
1MC0-A	GO:0017076	0.60253	purine nucleotide binding
1MC0-A	GO:0016772	0.58577	transferase activity, transferring phosphorus-containing groups
1MC0-A	GO:0032553	0.5851	ribonucleotide binding
1MC0-A	GO:0097367	0.52697	carbohydrate derivative binding
1MC0-A	GO:0035639	0.51876	purine ribonucleoside triphosphate binding
1MC0-A	GO:0008144	0.51653	drug binding
1MCO-H	GO:0005515	0.77357	protein binding
1MCP-L	GO:0003823	0.68481	antigen binding
1MCW-W	GO:0003823	0.85682	antigen binding
1MCW-W	GO:0005515	0.69155	protein binding
1MEX-L	GO:0003823	0.7016	antigen binding
1MEX-L	GO:0030246	0.54003	carbohydrate binding
1MEY-C	GO:1901363	0.99392	heterocyclic compound binding
1MEY-C	GO:0097159	0.99325	organic cyclic compound binding
1MEY-C	GO:0003676	0.99052	nucleic acid binding
1MEY-C	GO:0003677	0.93112	DNA binding
1MEY-C	GO:0046872	0.85905	metal ion binding
1MEY-C	GO:0043167	0.85036	ion binding
1MEY-C	GO:0043169	0.84694	cation binding
1MEY-C	GO:0003700	0.59354	DNA-binding transcription factor activity
1MFE-H	GO:0008233	0.60014	peptidase activity
1MFE-H	GO:0070011	0.57926	peptidase activity, acting on L-amino acid peptides
1MFE-H	GO:0016787	0.57377	hydrolase activity
1MFE-H	GO:0140096	0.55673	catalytic activity, acting on a protein
1MFN-A	GO:0046872	0.52397	metal ion binding
1MFN-A	GO:0043169	0.51575	cation binding
1MH5-B	GO:0003823	0.53622	antigen binding
1MHH-A	GO:0003823	0.7018	antigen binding
1MHP-A	GO:0016788	0.78242	hydrolase activity, acting on ester bonds
1MHP-A	GO:0043169	0.69989	cation binding
1MHP-A	GO:0016787	0.68229	hydrolase activity
1MHP-A	GO:0046872	0.67797	metal ion binding
1MHP-A	GO:0043167	0.66213	ion binding
1MHP-A	GO:0004518	0.58631	nuclease activity
1MHP-L	GO:0003823	0.97529	antigen binding
1MHP-L	GO:0005515	0.83475	protein binding
1MHP-L	GO:0005102	0.64875	signaling receptor binding
1MIE-H	GO:0003823	0.53633	antigen binding
1MJ0-A	GO:0016829	0.71672	lyase activity
1MJ7-L	GO:0005515	0.60914	protein binding
1MJ7-L	GO:0005102	0.60575	signaling receptor binding
1MJ8-H	GO:0003823	0.54932	antigen binding
1MJ8-L	GO:0005515	0.64997	protein binding
1MJ8-L	GO:0005102	0.61134	signaling receptor binding
1MJ8-L	GO:0003823	0.55579	antigen binding
1MJJ-A	GO:0003823	0.63822	antigen binding
1MJJ-A	GO:0005102	0.56643	signaling receptor binding
1MJJ-A	GO:0005515	0.56303	protein binding
1MJU-H	GO:0003823	0.53803	antigen binding
1MK4-A	GO:0016747	0.70902	transferase activity, transferring acyl groups other than amino-acyl groups
1MK4-A	GO:0016746	0.5986	transferase activity, transferring acyl groups
1MK4-A	GO:0016410	0.58999	N-acyltransferase activity
1MLC-B	GO:0003823	0.52772	antigen binding
1MML-A	GO:0043167	0.67259	ion binding
1MML-A	GO:0043169	0.57508	cation binding
1MML-A	GO:0046872	0.5696	metal ion binding
1MML-A	GO:0097159	0.51943	organic cyclic compound binding
1MML-A	GO:1901363	0.51254	heterocyclic compound binding
1MN8-A	GO:0097159	0.60448	organic cyclic compound binding
1MN8-A	GO:1901363	0.59587	heterocyclic compound binding
1MO1-B	GO:0043169	0.59637	cation binding
1MO1-B	GO:0046872	0.59455	metal ion binding
1MO1-B	GO:0043167	0.56676	ion binding
1MOE-A	GO:0005515	0.57303	protein binding
1MOE-A	GO:0003823	0.52371	antigen binding
1MQ8-B	GO:0043167	0.8131	ion binding
1MQ8-B	GO:0043169	0.79246	cation binding
1MQ8-B	GO:0046872	0.78221	metal ion binding
1MQ8-B	GO:0016788	0.64924	hydrolase activity, acting on ester bonds
1MQ8-B	GO:0016787	0.56913	hydrolase activity
1MQ8-B	GO:0004518	0.51094	nuclease activity
1MQA-A	GO:0043167	0.76146	ion binding
1MQA-A	GO:0043169	0.73859	cation binding
1MQA-A	GO:0046872	0.72411	metal ion binding
1MRD-H	GO:0003823	0.77523	antigen binding
1MRD-H	GO:0005515	0.52291	protein binding
1MRD-L	GO:0043167	0.50823	ion binding
1MUJ-C	GO:1901363	0.71247	heterocyclic compound binding
1MUJ-C	GO:0097159	0.70722	organic cyclic compound binding
1MUJ-C	GO:0003676	0.52348	nucleic acid binding
1MVF-A	GO:0003823	0.72575	antigen binding
1MVF-A	GO:0005102	0.65519	signaling receptor binding
1MVF-A	GO:0005515	0.58391	protein binding
1MVU-B	GO:0005515	0.66863	protein binding
1MWQ-A	GO:0097159	0.65461	organic cyclic compound binding
1MWQ-A	GO:1901363	0.64832	heterocyclic compound binding
1MWW-A	GO:0043167	0.76506	ion binding
1MWW-A	GO:0043169	0.69243	cation binding
1MWW-A	GO:0046872	0.67445	metal ion binding
1MWW-A	GO:1901363	0.56422	heterocyclic compound binding
1MWW-A	GO:0097159	0.56328	organic cyclic compound binding
1N0Q-A	GO:1901363	0.70329	heterocyclic compound binding
1N0Q-A	GO:0097159	0.69455	organic cyclic compound binding
1N0Q-A	GO:0003676	0.66335	nucleic acid binding
1N0R-A	GO:0003676	0.55557	nucleic acid binding
1N0R-A	GO:1901363	0.51567	heterocyclic compound binding
1N0R-A	GO:0097159	0.50432	organic cyclic compound binding
1N11-A	GO:0046872	0.57302	metal ion binding
1N11-A	GO:0043169	0.56987	cation binding
1N11-A	GO:0043167	0.53195	ion binding
1N1F-A	GO:0005515	0.69607	protein binding
1N1F-A	GO:0030545	0.51217	receptor regulator activity
1N1F-A	GO:0030546	0.51162	signaling receptor activator activity
1N1F-A	GO:0048018	0.50234	receptor ligand activity
1N27-A	GO:0097159	0.50107	organic cyclic compound binding
1N27-A	GO:1901363	0.50008	heterocyclic compound binding
1N2D-C	GO:0003676	0.74206	nucleic acid binding
1N2D-C	GO:0097159	0.68042	organic cyclic compound binding
1N2D-C	GO:1901363	0.67991	heterocyclic compound binding
1N2D-C	GO:0003677	0.56083	DNA binding
1N4X-H	GO:0005515	0.74361	protein binding
1N4Y-A	GO:0004857	0.57093	enzyme inhibitor activity
1N4Y-A	GO:0004866	0.53212	endopeptidase inhibitor activity
1N4Y-A	GO:0061135	0.52835	endopeptidase regulator activity
1N4Y-A	GO:0030414	0.52735	peptidase inhibitor activity
1N4Y-A	GO:0061134	0.51237	peptidase regulator activity
1N5T-A	GO:0016491	0.53416	oxidoreductase activity
1N7M-H	GO:0003823	0.8142	antigen binding
1N7M-H	GO:0005515	0.65011	protein binding
1N9Z-A	GO:0005515	0.61085	protein binding
1NAK-H	GO:0003823	0.61105	antigen binding
1NAY-A	GO:1901363	1	heterocyclic compound binding
1NAY-A	GO:0097159	1	organic cyclic compound binding
1NAY-A	GO:1901265	0.94798	nucleoside phosphate binding
1NAY-A	GO:0000166	0.94759	nucleotide binding
1NAY-A	GO:0003676	0.92875	nucleic acid binding
1NAY-A	GO:0097367	0.85041	carbohydrate derivative binding
1NAY-A	GO:0043167	0.67201	ion binding
1NAY-A	GO:0032553	0.64675	ribonucleotide binding
1NAY-A	GO:0043168	0.54185	anion binding
1NBQ-A	GO:0005515	0.53152	protein binding
1NBW-B	GO:0016740	0.70984	transferase activity
1NBZ-B	GO:0003823	0.52069	antigen binding
1NC4-B	GO:0003823	0.54176	antigen binding
1NC4-D	GO:0003823	0.67808	antigen binding
1NC4-D	GO:0005515	0.52802	protein binding
1NC7-A	GO:0016740	0.54329	transferase activity
1NCC-L	GO:0003823	0.93347	antigen binding
1NCC-L	GO:0005515	0.72894	protein binding
1NCC-L	GO:0005102	0.6412	signaling receptor binding
1ND9-A	GO:0097159	0.92605	organic cyclic compound binding
1ND9-A	GO:1901363	0.92474	heterocyclic compound binding
1ND9-A	GO:0003676	0.86253	nucleic acid binding
1ND9-A	GO:0003677	0.82863	DNA binding
1NDG-B	GO:0003823	0.58089	antigen binding
1NDG-B	GO:0005515	0.50321	protein binding
1NDM-B	GO:0003823	0.65464	antigen binding
1NDM-B	GO:0005515	0.58352	protein binding
1NE2-A	GO:0016740	1	transferase activity
1NE2-A	GO:0016741	0.99998	transferase activity, transferring one-carbon groups
1NE2-A	GO:0008168	0.99994	methyltransferase activity
1NE2-A	GO:0008173	0.94007	RNA methyltransferase activity
1NE2-A	GO:0008170	0.9366	N-methyltransferase activity
1NE2-A	GO:0008757	0.93251	S-adenosylmethionine-dependent methyltransferase activity
1NE2-A	GO:0140098	0.93195	catalytic activity, acting on RNA
1NE2-A	GO:0003676	0.76902	nucleic acid binding
1NE2-A	GO:0140102	0.67636	catalytic activity, acting on a rRNA
1NE2-A	GO:0008649	0.61077	rRNA methyltransferase activity
1NE2-A	GO:0097159	0.5786	organic cyclic compound binding
1NE2-A	GO:1901363	0.57515	heterocyclic compound binding
1NEI-A	GO:0097159	0.83803	organic cyclic compound binding
1NEI-A	GO:1901363	0.83633	heterocyclic compound binding
1NEI-A	GO:0003676	0.78354	nucleic acid binding
1NEX-B	GO:0005515	0.75846	protein binding
1NFD-A	GO:0005515	0.65778	protein binding
1NFD-B	GO:0005515	0.50921	protein binding
1NFD-E	GO:0005515	0.64107	protein binding
1NFD-F	GO:0003823	0.59617	antigen binding
1NFD-F	GO:0005102	0.5354	signaling receptor binding
1NFD-F	GO:0005515	0.53278	protein binding
1NG5-A	GO:0043167	0.80809	ion binding
1NG5-A	GO:0036094	0.73324	small molecule binding
1NG5-A	GO:0032553	0.67652	ribonucleotide binding
1NG5-A	GO:0032555	0.63376	purine ribonucleotide binding
1NG5-A	GO:0043168	0.63357	anion binding
1NG5-A	GO:0017076	0.59155	purine nucleotide binding
1NG5-A	GO:0035639	0.57396	purine ribonucleoside triphosphate binding
1NG5-A	GO:0000166	0.55565	nucleotide binding
1NG5-A	GO:1901265	0.5546	nucleoside phosphate binding
1NG5-A	GO:0032559	0.53823	adenyl ribonucleotide binding
1NG5-A	GO:0097367	0.52429	carbohydrate derivative binding
1NGA-A	GO:1901363	0.95137	heterocyclic compound binding
1NGA-A	GO:0097159	0.94954	organic cyclic compound binding
1NGA-A	GO:0017076	0.93642	purine nucleotide binding
1NGA-A	GO:0032555	0.93572	purine ribonucleotide binding
1NGA-A	GO:0032553	0.92713	ribonucleotide binding
1NGA-A	GO:1901265	0.91751	nucleoside phosphate binding
1NGA-A	GO:0000166	0.91743	nucleotide binding
1NGA-A	GO:0036094	0.90809	small molecule binding
1NGA-A	GO:0035639	0.9079	purine ribonucleoside triphosphate binding
1NGA-A	GO:0030554	0.90298	adenyl nucleotide binding
1NGA-A	GO:0032559	0.90297	adenyl ribonucleotide binding
1NGA-A	GO:0097367	0.88369	carbohydrate derivative binding
1NGA-A	GO:0005524	0.87027	ATP binding
1NGA-A	GO:0008144	0.86783	drug binding
1NGA-A	GO:0043168	0.86005	anion binding
1NGA-A	GO:0005515	0.83063	protein binding
1NGA-A	GO:0016887	0.77975	ATPase activity
1NGA-A	GO:0043167	0.77825	ion binding
1NGA-A	GO:0017111	0.75107	nucleoside-triphosphatase activity
1NGA-A	GO:0016818	0.6782	hydrolase activity, acting on acid anhydrides, in phosphorus-containing anhydrides
1NGA-A	GO:0016462	0.67483	pyrophosphatase activity
1NGA-A	GO:0016817	0.67444	hydrolase activity, acting on acid anhydrides
1NGA-A	GO:0051082	0.63429	unfolded protein binding
1NGA-A	GO:0016787	0.5586	hydrolase activity
1NGB-A	GO:1901363	0.94876	heterocyclic compound binding
1NGB-A	GO:0097159	0.94688	organic cyclic compound binding
1NGB-A	GO:0017076	0.93042	purine nucleotide binding
1NGB-A	GO:0032555	0.93029	purine ribonucleotide binding
1NGB-A	GO:0032553	0.92107	ribonucleotide binding
1NGB-A	GO:1901265	0.91172	nucleoside phosphate binding
1NGB-A	GO:0000166	0.91165	nucleotide binding
1NGB-A	GO:0036094	0.90209	small molecule binding
1NGB-A	GO:0035639	0.90074	purine ribonucleoside triphosphate binding
1NGB-A	GO:0032559	0.89942	adenyl ribonucleotide binding
1NGB-A	GO:0030554	0.89876	adenyl nucleotide binding
1NGB-A	GO:0097367	0.87348	carbohydrate derivative binding
1NGB-A	GO:0005524	0.86617	ATP binding
1NGB-A	GO:0008144	0.86217	drug binding
1NGB-A	GO:0043168	0.84535	anion binding
1NGB-A	GO:0005515	0.8271	protein binding
1NGB-A	GO:0043167	0.77407	ion binding
1NGB-A	GO:0016887	0.77198	ATPase activity
1NGB-A	GO:0017111	0.7419	nucleoside-triphosphatase activity
1NGB-A	GO:0016818	0.66089	hydrolase activity, acting on acid anhydrides, in phosphorus-containing anhydrides
1NGB-A	GO:0016462	0.65753	pyrophosphatase activity
1NGB-A	GO:0016817	0.65752	hydrolase activity, acting on acid anhydrides
1NGB-A	GO:0051082	0.63765	unfolded protein binding
1NGB-A	GO:0016787	0.54625	hydrolase activity
1NGC-A	GO:1901363	0.94279	heterocyclic compound binding
1NGC-A	GO:0097159	0.9401	organic cyclic compound binding
1NGC-A	GO:0032555	0.92494	purine ribonucleotide binding
1NGC-A	GO:0017076	0.92367	purine nucleotide binding
1NGC-A	GO:0032553	0.91557	ribonucleotide binding
1NGC-A	GO:1901265	0.90948	nucleoside phosphate binding
1NGC-A	GO:0000166	0.90942	nucleotide binding
1NGC-A	GO:0036094	0.90376	small molecule binding
1NGC-A	GO:0035639	0.89707	purine ribonucleoside triphosphate binding
1NGC-A	GO:0032559	0.88657	adenyl ribonucleotide binding
1NGC-A	GO:0030554	0.88467	adenyl nucleotide binding
1NGC-A	GO:0097367	0.86603	carbohydrate derivative binding
1NGC-A	GO:0008144	0.85794	drug binding
1NGC-A	GO:0005524	0.85401	ATP binding
1NGC-A	GO:0043168	0.84422	anion binding
1NGC-A	GO:0005515	0.81116	protein binding
1NGC-A	GO:0043167	0.78064	ion binding
1NGC-A	GO:0016887	0.73401	ATPase activity
1NGC-A	GO:0017111	0.71612	nucleoside-triphosphatase activity
1NGC-A	GO:0016818	0.63346	hydrolase activity, acting on acid anhydrides, in phosphorus-containing anhydrides
1NGC-A	GO:0016817	0.62963	hydrolase activity, acting on acid anhydrides
1NGC-A	GO:0016462	0.622	pyrophosphatase activity
1NGC-A	GO:0051082	0.61881	unfolded protein binding
1NGD-A	GO:1901363	0.97012	heterocyclic compound binding
1NGD-A	GO:0097159	0.96858	organic cyclic compound binding
1NGD-A	GO:0017076	0.96214	purine nucleotide binding
1NGD-A	GO:0032555	0.96203	purine ribonucleotide binding
1NGD-A	GO:0032553	0.95754	ribonucleotide binding
1NGD-A	GO:1901265	0.9534	nucleoside phosphate binding
1NGD-A	GO:0000166	0.95331	nucleotide binding
1NGD-A	GO:0036094	0.94521	small molecule binding
1NGD-A	GO:0035639	0.9444	purine ribonucleoside triphosphate binding
1NGD-A	GO:0032559	0.93145	adenyl ribonucleotide binding
1NGD-A	GO:0030554	0.93086	adenyl nucleotide binding
1NGD-A	GO:0097367	0.93021	carbohydrate derivative binding
1NGD-A	GO:0043168	0.91533	anion binding
1NGD-A	GO:0005524	0.90837	ATP binding
1NGD-A	GO:0008144	0.90772	drug binding
1NGD-A	GO:0043167	0.8558	ion binding
1NGD-A	GO:0005515	0.84887	protein binding
1NGD-A	GO:0016887	0.79682	ATPase activity
1NGD-A	GO:0017111	0.77327	nucleoside-triphosphatase activity
1NGD-A	GO:0051082	0.75035	unfolded protein binding
1NGD-A	GO:0016818	0.71253	hydrolase activity, acting on acid anhydrides, in phosphorus-containing anhydrides
1NGD-A	GO:0016817	0.7087	hydrolase activity, acting on acid anhydrides
1NGD-A	GO:0016462	0.70628	pyrophosphatase activity
1NGD-A	GO:0016787	0.55408	hydrolase activity
1NGE-A	GO:1901363	0.97809	heterocyclic compound binding
1NGE-A	GO:0097159	0.97636	organic cyclic compound binding
1NGE-A	GO:0043167	0.93539	ion binding
1NGE-A	GO:0008144	0.77929	drug binding
1NGE-A	GO:0036094	0.71982	small molecule binding
1NGE-A	GO:0000166	0.66792	nucleotide binding
1NGE-A	GO:1901265	0.66762	nucleoside phosphate binding
1NGE-A	GO:0032555	0.65181	purine ribonucleotide binding
1NGE-A	GO:0017076	0.64752	purine nucleotide binding
1NGE-A	GO:0032559	0.63257	adenyl ribonucleotide binding
1NGE-A	GO:0030554	0.61876	adenyl nucleotide binding
1NGE-A	GO:0032553	0.61477	ribonucleotide binding
1NGE-A	GO:0035639	0.60341	purine ribonucleoside triphosphate binding
1NGE-A	GO:0005524	0.5884	ATP binding
1NGE-A	GO:0043168	0.56319	anion binding
1NGE-A	GO:0097367	0.56122	carbohydrate derivative binding
1NGE-A	GO:0005515	0.51799	protein binding
1NGE-A	GO:0016787	0.50342	hydrolase activity
1NGF-A	GO:1901363	0.97548	heterocyclic compound binding
1NGF-A	GO:0097159	0.97373	organic cyclic compound binding
1NGF-A	GO:0032555	0.95873	purine ribonucleotide binding
1NGF-A	GO:0017076	0.95797	purine nucleotide binding
1NGF-A	GO:1901265	0.95459	nucleoside phosphate binding
1NGF-A	GO:0000166	0.95451	nucleotide binding
1NGF-A	GO:0032553	0.95218	ribonucleotide binding
1NGF-A	GO:0036094	0.9511	small molecule binding
1NGF-A	GO:0035639	0.94812	purine ribonucleoside triphosphate binding
1NGF-A	GO:0032559	0.9478	adenyl ribonucleotide binding
1NGF-A	GO:0030554	0.94676	adenyl nucleotide binding
1NGF-A	GO:0008144	0.94364	drug binding
1NGF-A	GO:0005524	0.93789	ATP binding
1NGF-A	GO:0097367	0.93368	carbohydrate derivative binding
1NGF-A	GO:0043168	0.90659	anion binding
1NGF-A	GO:0043167	0.90556	ion binding
1NGF-A	GO:0005515	0.76346	protein binding
1NGF-A	GO:0017111	0.76252	nucleoside-triphosphatase activity
1NGF-A	GO:0016887	0.75522	ATPase activity
1NGF-A	GO:0051082	0.72587	unfolded protein binding
1NGF-A	GO:0016462	0.7174	pyrophosphatase activity
1NGF-A	GO:0016818	0.7167	hydrolase activity, acting on acid anhydrides, in phosphorus-containing anhydrides
1NGF-A	GO:0016817	0.71617	hydrolase activity, acting on acid anhydrides
1NGF-A	GO:0016787	0.66168	hydrolase activity
1NGG-A	GO:1901363	0.91631	heterocyclic compound binding
1NGG-A	GO:0097159	0.91324	organic cyclic compound binding
1NGG-A	GO:0032555	0.89187	purine ribonucleotide binding
1NGG-A	GO:0017076	0.88918	purine nucleotide binding
1NGG-A	GO:0032553	0.87879	ribonucleotide binding
1NGG-A	GO:1901265	0.86984	nucleoside phosphate binding
1NGG-A	GO:0000166	0.86983	nucleotide binding
1NGG-A	GO:0036094	0.86913	small molecule binding
1NGG-A	GO:0032559	0.8554	adenyl ribonucleotide binding
1NGG-A	GO:0035639	0.85532	purine ribonucleoside triphosphate binding
1NGG-A	GO:0030554	0.85188	adenyl nucleotide binding
1NGG-A	GO:0097367	0.81794	carbohydrate derivative binding
1NGG-A	GO:0008144	0.81572	drug binding
1NGG-A	GO:0005524	0.81555	ATP binding
1NGG-A	GO:0043168	0.79281	anion binding
1NGG-A	GO:0005515	0.74992	protein binding
[truncated: 63,536 more rows]
