# Supplementary material for: Structure-based protein function prediction using graph convolutional networks
Source: Nat Commun. 2021 May 26;12:3168. doi: 10.1038/s41467-021-23303-9 (PMC8155034; doi:10.1038/s41467-021-23303-9)
Supplement: Supplementary file 4 — Supplementary Data 2 [file 41467_2021_23303_MOESM4_ESM.xls]

## Sheet: S2_DeepFRI_unannotSWISS_predict
### Predictions made by DeepFRI.
Protein	GO_term	Score	GO_term
P42307-B	GO:0005515	0.58662	protein binding
P46204-A	GO:0043167	0.85974	ion binding
P43074-A	GO:0097159	0.80071	organic cyclic compound binding
P43074-A	GO:1901363	0.79225	heterocyclic compound binding
P43074-A	GO:0043167	0.77036	ion binding
P43074-A	GO:0000166	0.60979	nucleotide binding
P43074-A	GO:1901265	0.60963	nucleoside phosphate binding
P44726-A	GO:0016895	0.9976	exodeoxyribonuclease activity, producing 5'-phosphomonoesters
P44726-A	GO:0004529	0.99749	exodeoxyribonuclease activity
P44726-A	GO:0016796	0.99731	exonuclease activity, active with either ribo- or deoxyribonucleic acids and producing 5'-phosphomonoesters
P44726-A	GO:0004518	0.9957	nuclease activity
P44726-A	GO:0016788	0.99377	hydrolase activity, acting on ester bonds
P44726-A	GO:0004527	0.99327	exonuclease activity
P44726-A	GO:0004536	0.99257	deoxyribonuclease activity
P44726-A	GO:0016787	0.98412	hydrolase activity
P44726-A	GO:0140097	0.95935	catalytic activity, acting on DNA
P47184-A	GO:0097159	0.72634	organic cyclic compound binding
P47184-A	GO:1901363	0.72559	heterocyclic compound binding
P47184-A	GO:0003676	0.68285	nucleic acid binding
P42034-A	GO:0043167	0.57262	ion binding
P44156-D	GO:0005515	0.55848	protein binding
P47453-A	GO:0005515	0.62492	protein binding
P47453-A	GO:0043167	0.5544	ion binding
P45967-A	GO:0043167	0.51879	ion binding
P46987-A	GO:0005515	0.51526	protein binding
P44198-A	GO:1901363	0.57588	heterocyclic compound binding
P44198-A	GO:0097159	0.56921	organic cyclic compound binding
P46731-A	GO:0034062	0.77061	5'-3' RNA polymerase activity
P46731-A	GO:0097747	0.76728	RNA polymerase activity
P46731-A	GO:0003899	0.75108	DNA-directed 5'-3' RNA polymerase activity
P46731-A	GO:0140098	0.65274	catalytic activity, acting on RNA
P46731-A	GO:0003677	0.53909	DNA binding
P46731-A	GO:0097159	0.52347	organic cyclic compound binding
P46731-A	GO:1901363	0.51915	heterocyclic compound binding
P48238-A	GO:0003676	0.63744	nucleic acid binding
P48238-A	GO:0097159	0.56923	organic cyclic compound binding
P48238-A	GO:1901363	0.56738	heterocyclic compound binding
P40407-A	GO:0016787	0.53854	hydrolase activity
P43366-B	GO:0016740	0.70977	transferase activity
P43366-B	GO:0043167	0.52928	ion binding
P47188-A	GO:0097159	0.76724	organic cyclic compound binding
P47188-A	GO:1901363	0.76623	heterocyclic compound binding
P47188-A	GO:0003676	0.59116	nucleic acid binding
P45906-A	GO:1901363	0.61003	heterocyclic compound binding
P45906-A	GO:0097159	0.6081	organic cyclic compound binding
P45906-A	GO:0003676	0.55197	nucleic acid binding
P49324-A	GO:0043167	0.83839	ion binding
P49324-A	GO:0097159	0.6228	organic cyclic compound binding
P49324-A	GO:1901363	0.62248	heterocyclic compound binding
P44759-A	GO:0005515	0.60811	protein binding
P44251-A	GO:0016491	0.71064	oxidoreductase activity
P44251-A	GO:0016740	0.63063	transferase activity
P44251-A	GO:0016667	0.53227	oxidoreductase activity, acting on a sulfur group of donors
P44251-A	GO:0015036	0.51751	disulfide oxidoreductase activity
P41063-A	GO:0097159	0.6863	organic cyclic compound binding
P41063-A	GO:1901363	0.68252	heterocyclic compound binding
P41063-A	GO:0003676	0.61325	nucleic acid binding
P47132-L	GO:0097159	0.56342	organic cyclic compound binding
P47132-L	GO:1901363	0.55787	heterocyclic compound binding
P49304-A	GO:0046872	0.99999	metal ion binding
P49304-A	GO:0043169	0.99999	cation binding
P49304-A	GO:0043167	0.99996	ion binding
P49304-A	GO:0016787	0.98887	hydrolase activity
P49304-A	GO:0046914	0.98297	transition metal ion binding
P49304-A	GO:0008270	0.91294	zinc ion binding
P42638-A	GO:0051015	0.85154	actin filament binding
P42638-A	GO:0003779	0.80268	actin binding
P42638-A	GO:0008092	0.78347	cytoskeletal protein binding
P42638-A	GO:0005515	0.7562	protein binding
P43491-A	GO:0043167	0.6966	ion binding
P43491-A	GO:0046872	0.60501	metal ion binding
P43491-A	GO:0043169	0.59887	cation binding
P43491-A	GO:0048037	0.57444	cofactor binding
P43491-A	GO:0016491	0.54245	oxidoreductase activity
P43491-A	GO:0097159	0.51851	organic cyclic compound binding
P43491-A	GO:0020037	0.51779	heme binding
P43491-A	GO:1901363	0.50945	heterocyclic compound binding
P45252-A	GO:0003676	0.61651	nucleic acid binding
P45252-A	GO:1901363	0.60197	heterocyclic compound binding
P45252-A	GO:0097159	0.59848	organic cyclic compound binding
P40882-A	GO:0016746	0.60326	transferase activity, transferring acyl groups
P40882-A	GO:0016740	0.59278	transferase activity
P40882-A	GO:0008374	0.5433	O-acyltransferase activity
P43052-A	GO:0016740	0.66275	transferase activity
P43052-A	GO:0043167	0.63994	ion binding
P44842-A	GO:0043167	0.7477	ion binding
P44842-A	GO:0046872	0.63303	metal ion binding
P44842-A	GO:0043169	0.62659	cation binding
P45736-A	GO:0046872	0.52459	metal ion binding
P45736-A	GO:0043169	0.51786	cation binding
P45736-A	GO:0043167	0.51169	ion binding
P46058-A	GO:0043167	0.5758	ion binding
P46729-A	GO:0034062	0.76454	5'-3' RNA polymerase activity
P46729-A	GO:0097747	0.76041	RNA polymerase activity
P46729-A	GO:0003899	0.72642	DNA-directed 5'-3' RNA polymerase activity
P46729-A	GO:0140098	0.58177	catalytic activity, acting on RNA
P46729-A	GO:1901363	0.51836	heterocyclic compound binding
P46729-A	GO:0097159	0.51518	organic cyclic compound binding
P45491-A	GO:1901363	0.80905	heterocyclic compound binding
P45491-A	GO:0097159	0.80378	organic cyclic compound binding
P45491-A	GO:0016740	0.73374	transferase activity
P45491-A	GO:0043167	0.71555	ion binding
P45491-A	GO:0016491	0.51214	oxidoreductase activity
P45742-A	GO:0016787	0.83138	hydrolase activity
P45742-A	GO:0043167	0.59167	ion binding
P45742-A	GO:0043169	0.52642	cation binding
P45742-A	GO:0046872	0.52443	metal ion binding
P44709-A	GO:0005515	0.58929	protein binding
P43365-A	GO:0005515	0.57225	protein binding
P44238-A	GO:0016491	0.54987	oxidoreductase activity
P44238-A	GO:0043169	0.54826	cation binding
P44238-A	GO:0043167	0.54502	ion binding
P44238-A	GO:0046872	0.53757	metal ion binding
P44150-A	GO:0016740	1	transferase activity
P44150-A	GO:0016741	1	transferase activity, transferring one-carbon groups
P44150-A	GO:0008168	1	methyltransferase activity
P44150-A	GO:0008757	0.91262	S-adenosylmethionine-dependent methyltransferase activity
P44150-A	GO:0008170	0.8917	N-methyltransferase activity
P44150-A	GO:0008173	0.69171	RNA methyltransferase activity
P44271-A	GO:0005515	0.65686	protein binding
P49320-A	GO:0043167	0.52398	ion binding
P44609-A	GO:0005515	0.54792	protein binding
P44609-A	GO:0043167	0.51753	ion binding
P40058-A	GO:0097159	0.66766	organic cyclic compound binding
P40058-A	GO:0003676	0.66332	nucleic acid binding
P40058-A	GO:1901363	0.66266	heterocyclic compound binding
P40058-A	GO:0003677	0.64522	DNA binding
P47526-A	GO:0003676	0.74457	nucleic acid binding
P47526-A	GO:1901363	0.70745	heterocyclic compound binding
P47526-A	GO:0097159	0.70572	organic cyclic compound binding
P47526-A	GO:0003677	0.61776	DNA binding
P42294-A	GO:0005515	0.77196	protein binding
P42091-A	GO:1901363	0.95852	heterocyclic compound binding
P42091-A	GO:0097159	0.95586	organic cyclic compound binding
P42091-A	GO:0003676	0.83721	nucleic acid binding
P42091-A	GO:0003677	0.79419	DNA binding
P42091-A	GO:0017076	0.60531	purine nucleotide binding
P42091-A	GO:0032555	0.58028	purine ribonucleotide binding
P42091-A	GO:0030554	0.56336	adenyl nucleotide binding
P42091-A	GO:1901265	0.54543	nucleoside phosphate binding
P42091-A	GO:0000166	0.54397	nucleotide binding
P42091-A	GO:0032553	0.5435	ribonucleotide binding
P42091-A	GO:0032559	0.53881	adenyl ribonucleotide binding
P42091-A	GO:0035639	0.5275	purine ribonucleoside triphosphate binding
P43951-A	GO:0140096	0.55769	catalytic activity, acting on a protein
P45516-B	GO:0043167	0.65309	ion binding
P45516-B	GO:0046872	0.55753	metal ion binding
P45516-B	GO:0043169	0.55519	cation binding
P44515-A	GO:0043167	0.50214	ion binding
P42637-A	GO:0005515	0.75539	protein binding
P42637-A	GO:0008092	0.57748	cytoskeletal protein binding
P49322-A	GO:0140096	0.58973	catalytic activity, acting on a protein
P43361-A	GO:0005515	0.62032	protein binding
P44900-A	GO:0003676	0.69196	nucleic acid binding
P44900-A	GO:0097159	0.64422	organic cyclic compound binding
P44900-A	GO:1901363	0.6308	heterocyclic compound binding
P45550-A	GO:1901363	0.65192	heterocyclic compound binding
P45550-A	GO:0097159	0.64919	organic cyclic compound binding
P45550-A	GO:0070279	0.56446	vitamin B6 binding
P45550-A	GO:0030170	0.55784	pyridoxal phosphate binding
P45550-A	GO:0036094	0.55768	small molecule binding
P45550-A	GO:0016787	0.53999	hydrolase activity
P45550-A	GO:0008144	0.5393	drug binding
P45550-A	GO:0043167	0.50903	ion binding
P45550-A	GO:0043168	0.50602	anion binding
P40042-B	GO:1901363	0.73352	heterocyclic compound binding
P40042-B	GO:0097159	0.73092	organic cyclic compound binding
P40042-B	GO:0140096	0.68129	catalytic activity, acting on a protein
P40042-B	GO:0016787	0.6584	hydrolase activity
P40042-B	GO:0036094	0.57173	small molecule binding
P40042-B	GO:1901265	0.57171	nucleoside phosphate binding
P40042-B	GO:0000166	0.56406	nucleotide binding
P40042-B	GO:0043167	0.51722	ion binding
P41706-A	GO:1901363	0.54935	heterocyclic compound binding
P41706-A	GO:0097159	0.5432	organic cyclic compound binding
P41954-A	GO:0005515	0.51602	protein binding
P44954-A	GO:1901363	0.91731	heterocyclic compound binding
P44954-A	GO:0097159	0.9163	organic cyclic compound binding
P44954-A	GO:0003676	0.87086	nucleic acid binding
P44954-A	GO:0003723	0.52663	RNA binding
P44031-A	GO:0097159	0.79927	organic cyclic compound binding
P44031-A	GO:1901363	0.79376	heterocyclic compound binding
P44031-A	GO:0003676	0.78663	nucleic acid binding
P45900-A	GO:0000166	0.93546	nucleotide binding
P45900-A	GO:1901265	0.93499	nucleoside phosphate binding
P45900-A	GO:0032553	0.92978	ribonucleotide binding
P45900-A	GO:0043168	0.92581	anion binding
P45900-A	GO:0032555	0.90275	purine ribonucleotide binding
P45900-A	GO:1901363	0.9017	heterocyclic compound binding
P45900-A	GO:0097159	0.89943	organic cyclic compound binding
P45900-A	GO:0017076	0.89516	purine nucleotide binding
P45900-A	GO:0035639	0.89169	purine ribonucleoside triphosphate binding
P45900-A	GO:0097367	0.88176	carbohydrate derivative binding
P45900-A	GO:0005524	0.87127	ATP binding
P45900-A	GO:0032559	0.87022	adenyl ribonucleotide binding
P45900-A	GO:0030554	0.85654	adenyl nucleotide binding
P45900-A	GO:0036094	0.82956	small molecule binding
P45900-A	GO:0008144	0.8214	drug binding
P45900-A	GO:0016740	0.8193	transferase activity
P45900-A	GO:0043167	0.74708	ion binding
P45207-A	GO:0004364	0.60999	glutathione transferase activity
P43495-A	GO:0043167	0.90782	ion binding
P43495-A	GO:0043169	0.85484	cation binding
P43495-A	GO:0046872	0.85162	metal ion binding
P43495-A	GO:0046914	0.56816	transition metal ion binding
P45805-A	GO:0043167	0.84276	ion binding
P45805-A	GO:0043169	0.64068	cation binding
P45805-A	GO:0046872	0.6335	metal ion binding
P45805-A	GO:0016740	0.5739	transferase activity
P45913-A	GO:0016740	0.54812	transferase activity
P45913-A	GO:0043167	0.54688	ion binding
P45913-A	GO:0022857	0.52172	transmembrane transporter activity
P49694-A	GO:0097159	0.68248	organic cyclic compound binding
P49694-A	GO:1901363	0.68006	heterocyclic compound binding
P43360-A	GO:0005515	0.56544	protein binding
P47126-A	GO:1901363	0.55519	heterocyclic compound binding
P47126-A	GO:0097159	0.55491	organic cyclic compound binding
P44058-A	GO:0008270	0.94365	zinc ion binding
P44058-A	GO:0046914	0.92553	transition metal ion binding
P44058-A	GO:0046872	0.91398	metal ion binding
P44058-A	GO:0043169	0.90032	cation binding
P44058-A	GO:0043167	0.80461	ion binding
P44058-A	GO:0016787	0.63079	hydrolase activity
P47616-A	GO:0003676	0.77524	nucleic acid binding
P47616-A	GO:0097159	0.63761	organic cyclic compound binding
P47616-A	GO:1901363	0.62429	heterocyclic compound binding
P44941-A	GO:0016491	0.92632	oxidoreductase activity
P44941-A	GO:0000166	0.64192	nucleotide binding
P44941-A	GO:1901265	0.64044	nucleoside phosphate binding
P44941-A	GO:0097159	0.62335	organic cyclic compound binding
P44941-A	GO:1901363	0.6199	heterocyclic compound binding
P44941-A	GO:0036094	0.58548	small molecule binding
P44941-A	GO:0048037	0.55426	cofactor binding
P44941-A	GO:0050662	0.54122	coenzyme binding
P44941-A	GO:0050660	0.53569	flavin adenine dinucleotide binding
P44941-A	GO:0016641	0.51846	oxidoreductase activity, acting on the CH-NH2 group of donors, oxygen as acceptor
P44066-A	GO:0140098	0.51636	catalytic activity, acting on RNA
P45931-A	GO:0097159	0.72429	organic cyclic compound binding
P45931-A	GO:1901363	0.72104	heterocyclic compound binding
P45931-A	GO:0003676	0.64488	nucleic acid binding
P45931-A	GO:0003677	0.56114	DNA binding
P46015-A	GO:0043167	0.59717	ion binding
P46015-A	GO:0046872	0.56409	metal ion binding
P46015-A	GO:0043169	0.55269	cation binding
P47066-A	GO:1901363	0.73805	heterocyclic compound binding
P47066-A	GO:0097159	0.73343	organic cyclic compound binding
P43689-A	GO:0005515	0.76961	protein binding
P43689-A	GO:0051015	0.66702	actin filament binding
P43689-A	GO:0008092	0.65124	cytoskeletal protein binding
P43689-A	GO:0003779	0.62614	actin binding
P40323-A	GO:0097159	0.55633	organic cyclic compound binding
P40323-A	GO:1901363	0.55433	heterocyclic compound binding
P47591-A	GO:0097159	0.52227	organic cyclic compound binding
P47591-A	GO:1901363	0.51621	heterocyclic compound binding
P44297-A	GO:0097159	0.64841	organic cyclic compound binding
P44297-A	GO:1901363	0.64431	heterocyclic compound binding
P40456-A	GO:0043167	0.61872	ion binding
P41114-A	GO:0005515	0.5498	protein binding
P46596-A	GO:0016740	0.5742	transferase activity
P46205-A	GO:0016491	0.76501	oxidoreductase activity
P46205-A	GO:0022857	0.63594	transmembrane transporter activity
P46205-A	GO:0015075	0.57684	ion transmembrane transporter activity
P44213-A	GO:0005515	0.53974	protein binding
P44887-A	GO:0140098	0.50655	catalytic activity, acting on RNA
P45791-A	GO:0022857	0.94123	transmembrane transporter activity
P45791-A	GO:0015318	0.77609	inorganic molecular entity transmembrane transporter activity
P41730-A	GO:0097159	0.5761	organic cyclic compound binding
P41730-A	GO:1901363	0.57327	heterocyclic compound binding
P42810-A	GO:0043167	0.5386	ion binding
P42810-A	GO:0035639	0.52687	purine ribonucleoside triphosphate binding
P46323-A	GO:0016740	0.96086	transferase activity
P46323-A	GO:0043169	0.82724	cation binding
P46323-A	GO:0043167	0.82585	ion binding
P46323-A	GO:0046872	0.82366	metal ion binding
P45923-A	GO:0043167	0.64143	ion binding
P45932-A	GO:1901363	0.92603	heterocyclic compound binding
P45932-A	GO:0097159	0.92493	organic cyclic compound binding
P45932-A	GO:0003676	0.90413	nucleic acid binding
P42636-A	GO:0005515	0.75298	protein binding
P42636-A	GO:0008092	0.57008	cytoskeletal protein binding
P42636-A	GO:0051015	0.55593	actin filament binding
P45552-A	GO:1901363	0.97077	heterocyclic compound binding
P45552-A	GO:0097159	0.96829	organic cyclic compound binding
P45552-A	GO:1901265	0.90436	nucleoside phosphate binding
P45552-A	GO:0000166	0.90218	nucleotide binding
P45552-A	GO:0036094	0.87514	small molecule binding
P45552-A	GO:0043167	0.85601	ion binding
P45552-A	GO:0032553	0.56208	ribonucleotide binding
P45552-A	GO:0016787	0.52603	hydrolase activity
P45552-A	GO:0097367	0.51213	carbohydrate derivative binding
P47129-A	GO:0097159	0.65445	organic cyclic compound binding
P47129-A	GO:1901363	0.64346	heterocyclic compound binding
P47129-A	GO:0003676	0.56863	nucleic acid binding
P43047-A	GO:0005515	0.55102	protein binding
P44854-A	GO:0048037	0.54847	cofactor binding
P43994-B	GO:0034062	0.84708	5'-3' RNA polymerase activity
P43994-B	GO:0097747	0.84623	RNA polymerase activity
P43994-B	GO:0140098	0.80881	catalytic activity, acting on RNA
P43994-B	GO:0003899	0.80664	DNA-directed 5'-3' RNA polymerase activity
P43994-B	GO:0016740	0.73042	transferase activity
P43994-B	GO:0016772	0.68097	transferase activity, transferring phosphorus-containing groups
P43994-B	GO:0016779	0.66821	nucleotidyltransferase activity
P44128-A	GO:0016491	0.58486	oxidoreductase activity
P45930-A	GO:0003735	0.78932	structural constituent of ribosome
P45930-A	GO:1901363	0.57538	heterocyclic compound binding
P45930-A	GO:0097159	0.5656	organic cyclic compound binding
P44248-A	GO:0043167	0.76505	ion binding
P44248-A	GO:0036094	0.53097	small molecule binding
P43622-A	GO:1901363	0.65391	heterocyclic compound binding
P43622-A	GO:0097159	0.65277	organic cyclic compound binding
P43622-A	GO:0003676	0.52845	nucleic acid binding
P43971-A	GO:0046872	0.50296	metal ion binding
P43971-A	GO:0043167	0.50209	ion binding
P42092-A	GO:0016740	0.71525	transferase activity
P42092-A	GO:0016757	0.68186	transferase activity, transferring glycosyl groups
P41882-A	GO:0003676	0.97774	nucleic acid binding
P41882-A	GO:1901363	0.96901	heterocyclic compound binding
P41882-A	GO:0097159	0.96832	organic cyclic compound binding
P41882-A	GO:0003723	0.84655	RNA binding
P41882-A	GO:0008135	0.74634	translation factor activity, RNA binding
P41882-A	GO:0090079	0.7331	translation regulator activity, nucleic acid binding
P45909-A	GO:0003676	0.98652	nucleic acid binding
P45909-A	GO:0003677	0.98022	DNA binding
P45909-A	GO:1901363	0.9746	heterocyclic compound binding
P45909-A	GO:0097159	0.9735	organic cyclic compound binding
P45909-A	GO:0003700	0.63183	DNA-binding transcription factor activity
P45909-A	GO:0043169	0.62348	cation binding
P45909-A	GO:0046872	0.52295	metal ion binding
P43055-A	GO:0043167	0.57643	ion binding
P43055-A	GO:0097159	0.56732	organic cyclic compound binding
P43055-A	GO:0016740	0.55113	transferase activity
P43055-A	GO:1901363	0.54367	heterocyclic compound binding
P45899-A	GO:0043167	0.53519	ion binding
P43935-A	GO:0046872	0.89233	metal ion binding
P43935-A	GO:0043169	0.88142	cation binding
P43935-A	GO:0043167	0.83794	ion binding
P45939-A	GO:1901363	0.69652	heterocyclic compound binding
P45939-A	GO:0097159	0.69498	organic cyclic compound binding
P44075-A	GO:1901363	0.74677	heterocyclic compound binding
P44075-A	GO:0097159	0.74324	organic cyclic compound binding
P44075-A	GO:0004518	0.73283	nuclease activity
P44075-A	GO:0016788	0.62875	hydrolase activity, acting on ester bonds
P44075-A	GO:0016787	0.59214	hydrolase activity
P44075-A	GO:0004519	0.58064	endonuclease activity
P44075-A	GO:0003676	0.56036	nucleic acid binding
P44075-A	GO:0004540	0.56004	ribonuclease activity
P44075-A	GO:0140098	0.55074	catalytic activity, acting on RNA
P46064-A	GO:0097159	0.60108	organic cyclic compound binding
P46064-A	GO:1901363	0.60002	heterocyclic compound binding
P46064-A	GO:0003676	0.50567	nucleic acid binding
P42506-A	GO:1901363	0.66552	heterocyclic compound binding
P42506-A	GO:0097159	0.66256	organic cyclic compound binding
P41431-A	GO:0097159	0.68182	organic cyclic compound binding
P41431-A	GO:1901363	0.67707	heterocyclic compound binding
P41431-A	GO:0003676	0.60339	nucleic acid binding
P47706-A	GO:0016740	0.89521	transferase activity
P47706-A	GO:0016741	0.87278	transferase activity, transferring one-carbon groups
P47706-A	GO:0043167	0.59447	ion binding
P44099-A	GO:1901363	0.99762	heterocyclic compound binding
P44099-A	GO:0097159	0.99759	organic cyclic compound binding
P44099-A	GO:0030554	0.99578	adenyl nucleotide binding
P44099-A	GO:0032559	0.99562	adenyl ribonucleotide binding
P44099-A	GO:0005524	0.99395	ATP binding
P44099-A	GO:0008144	0.99073	drug binding
P44099-A	GO:0032553	0.9906	ribonucleotide binding
P44099-A	GO:0017076	0.99003	purine nucleotide binding
P44099-A	GO:0032555	0.98973	purine ribonucleotide binding
P44099-A	GO:0035639	0.986	purine ribonucleoside triphosphate binding
P44099-A	GO:0097367	0.98405	carbohydrate derivative binding
P44099-A	GO:1901265	0.98089	nucleoside phosphate binding
P44099-A	GO:0000166	0.98084	nucleotide binding
P44099-A	GO:0043167	0.97657	ion binding
P44099-A	GO:0036094	0.9765	small molecule binding
P44099-A	GO:0043168	0.96809	anion binding
P44099-A	GO:0003677	0.85438	DNA binding
P44099-A	GO:0003676	0.69689	nucleic acid binding
P44099-A	GO:0016772	0.5341	transferase activity, transferring phosphorus-containing groups
P44268-A	GO:0016787	0.99124	hydrolase activity
P44268-A	GO:0046872	0.94804	metal ion binding
P44268-A	GO:0008270	0.94665	zinc ion binding
P44268-A	GO:0043169	0.94335	cation binding
P44268-A	GO:0004518	0.93709	nuclease activity
P44268-A	GO:0043167	0.90038	ion binding
P44268-A	GO:0046914	0.83591	transition metal ion binding
P44268-A	GO:0016788	0.75977	hydrolase activity, acting on ester bonds
P44268-A	GO:0140097	0.67102	catalytic activity, acting on DNA
P44268-A	GO:0003677	0.6609	DNA binding
P44268-A	GO:0004536	0.63913	deoxyribonuclease activity
P44268-A	GO:0004519	0.62972	endonuclease activity
P44268-A	GO:0003676	0.62786	nucleic acid binding
P40428-A	GO:0016740	0.89887	transferase activity
P40428-A	GO:0016772	0.85258	transferase activity, transferring phosphorus-containing groups
P40428-A	GO:0043167	0.57186	ion binding
P40428-A	GO:1901363	0.53987	heterocyclic compound binding
P40428-A	GO:0097159	0.52692	organic cyclic compound binding
P47063-A	GO:0003735	0.89392	structural constituent of ribosome
P47737-A	GO:0043167	0.63291	ion binding
P47737-A	GO:0016740	0.6241	transferase activity
P47737-A	GO:1901363	0.59052	heterocyclic compound binding
P47737-A	GO:0097159	0.58922	organic cyclic compound binding
P48339-A	GO:0016740	0.75393	transferase activity
P46234-A	GO:0005515	0.54023	protein binding
P44803-A	GO:0043167	0.67805	ion binding
P44803-A	GO:0046872	0.58629	metal ion binding
P44803-A	GO:0043169	0.58401	cation binding
P40593-A	GO:0016491	0.53263	oxidoreductase activity
P47530-E	GO:0097159	0.75918	organic cyclic compound binding
P47530-E	GO:1901363	0.75336	heterocyclic compound binding
P45451-A	GO:0005515	0.67005	protein binding
P47278-A	GO:1901363	0.57668	heterocyclic compound binding
P47278-A	GO:0097159	0.571	organic cyclic compound binding
P43934-A	GO:1901363	0.58763	heterocyclic compound binding
P43934-A	GO:0097159	0.58091	organic cyclic compound binding
P43934-A	GO:0003676	0.55227	nucleic acid binding
P47479-A	GO:0005515	0.5965	protein binding
P44258-A	GO:1901363	0.63356	heterocyclic compound binding
P44258-A	GO:0097159	0.63013	organic cyclic compound binding
P42297-A	GO:0097159	0.97007	organic cyclic compound binding
P42297-A	GO:1901363	0.96968	heterocyclic compound binding
P42297-A	GO:0036094	0.91406	small molecule binding
P42297-A	GO:0000166	0.88093	nucleotide binding
P42297-A	GO:1901265	0.88044	nucleoside phosphate binding
P42297-A	GO:0043167	0.80945	ion binding
P42297-A	GO:0043168	0.74498	anion binding
P42297-A	GO:0003723	0.72665	RNA binding
P42297-A	GO:0032553	0.68764	ribonucleotide binding
P42297-A	GO:0097367	0.63782	carbohydrate derivative binding
P44116-A	GO:0043167	0.84614	ion binding
P44116-A	GO:0032555	0.71429	purine ribonucleotide binding
P44116-A	GO:0017076	0.70105	purine nucleotide binding
P44116-A	GO:0035639	0.68994	purine ribonucleoside triphosphate binding
P44116-A	GO:0043168	0.63002	anion binding
P44116-A	GO:0032553	0.62967	ribonucleotide binding
P44116-A	GO:0043169	0.61409	cation binding
P44116-A	GO:0046872	0.61372	metal ion binding
P44116-A	GO:0097159	0.61061	organic cyclic compound binding
P44116-A	GO:1901363	0.61053	heterocyclic compound binding
P44116-A	GO:0032559	0.59829	adenyl ribonucleotide binding
P44116-A	GO:0030554	0.58499	adenyl nucleotide binding
P44116-A	GO:0005524	0.5758	ATP binding
P44116-A	GO:0036094	0.57199	small molecule binding
P44116-A	GO:0000166	0.56468	nucleotide binding
P44116-A	GO:1901265	0.56371	nucleoside phosphate binding
P44116-A	GO:0097367	0.56244	carbohydrate derivative binding
P44239-A	GO:0043167	0.54054	ion binding
P44126-A	GO:0043167	0.5685	ion binding
P47078-B	GO:0043167	0.5558	ion binding
P44294-A	GO:1901363	0.97786	heterocyclic compound binding
P44294-A	GO:0097159	0.97752	organic cyclic compound binding
P44294-A	GO:0030554	0.89557	adenyl nucleotide binding
P44294-A	GO:0005524	0.89108	ATP binding
P44294-A	GO:0032559	0.88599	adenyl ribonucleotide binding
P44294-A	GO:0008144	0.88528	drug binding
P44294-A	GO:0035639	0.86934	purine ribonucleoside triphosphate binding
P44294-A	GO:0017076	0.86931	purine nucleotide binding
P44294-A	GO:0036094	0.85793	small molecule binding
P44294-A	GO:0032555	0.85599	purine ribonucleotide binding
P44294-A	GO:0043167	0.85184	ion binding
P44294-A	GO:0097367	0.82828	carbohydrate derivative binding
P44294-A	GO:1901265	0.80304	nucleoside phosphate binding
P44294-A	GO:0000166	0.80289	nucleotide binding
P44294-A	GO:0032553	0.78141	ribonucleotide binding
P44294-A	GO:0043168	0.71697	anion binding
P44294-A	GO:0016740	0.57114	transferase activity
P44294-A	GO:0016772	0.54696	transferase activity, transferring phosphorus-containing groups
P45026-A	GO:1901363	0.73588	heterocyclic compound binding
P45026-A	GO:0097159	0.73225	organic cyclic compound binding
P44036-A	GO:0016740	0.57973	transferase activity
P44134-A	GO:0016740	0.67796	transferase activity
P44134-A	GO:0032553	0.67628	ribonucleotide binding
P44134-A	GO:1901363	0.67351	heterocyclic compound binding
P44134-A	GO:0000166	0.67234	nucleotide binding
P44134-A	GO:1901265	0.67195	nucleoside phosphate binding
P44134-A	GO:0097159	0.66996	organic cyclic compound binding
P44134-A	GO:0043167	0.62141	ion binding
P44134-A	GO:0016772	0.5822	transferase activity, transferring phosphorus-containing groups
P44134-A	GO:0036094	0.56694	small molecule binding
P44134-A	GO:0032559	0.55946	adenyl ribonucleotide binding
P44134-A	GO:0032555	0.5489	purine ribonucleotide binding
P44134-A	GO:0097367	0.54585	carbohydrate derivative binding
P44134-A	GO:0008144	0.53033	drug binding
P44134-A	GO:0043168	0.52337	anion binding
P44134-A	GO:0030554	0.51682	adenyl nucleotide binding
P44134-A	GO:0005524	0.50797	ATP binding
P44134-A	GO:0017076	0.50284	purine nucleotide binding
P44267-A	GO:0043167	0.51309	ion binding
P43580-C	GO:1901363	0.51607	heterocyclic compound binding
P43580-C	GO:0097159	0.51513	organic cyclic compound binding
P45920-A	GO:0016740	0.51533	transferase activity
P40983-A	GO:1901363	0.99773	heterocyclic compound binding
P40983-A	GO:0097159	0.9977	organic cyclic compound binding
P40983-A	GO:0035639	0.99711	purine ribonucleoside triphosphate binding
P40983-A	GO:0032555	0.99649	purine ribonucleotide binding
P40983-A	GO:0017076	0.99638	purine nucleotide binding
P40983-A	GO:0097367	0.99632	carbohydrate derivative binding
P40983-A	GO:0032553	0.99585	ribonucleotide binding
P40983-A	GO:0032550	0.99539	purine ribonucleoside binding
P40983-A	GO:0005525	0.99499	GTP binding
P40983-A	GO:0001883	0.99477	purine nucleoside binding
P40983-A	GO:0032549	0.99472	ribonucleoside binding
P40983-A	GO:0001882	0.99379	nucleoside binding
P40983-A	GO:0019001	0.99359	guanyl nucleotide binding
P40983-A	GO:0032561	0.99357	guanyl ribonucleotide binding
P40983-A	GO:1901265	0.99244	nucleoside phosphate binding
P40983-A	GO:0000166	0.99238	nucleotide binding
P40983-A	GO:0043168	0.99158	anion binding
P40983-A	GO:0043167	0.99037	ion binding
P40983-A	GO:0036094	0.98471	small molecule binding
P40983-A	GO:0017111	0.95584	nucleoside-triphosphatase activity
P40983-A	GO:0016817	0.95462	hydrolase activity, acting on acid anhydrides
P40983-A	GO:0016818	0.95263	hydrolase activity, acting on acid anhydrides, in phosphorus-containing anhydrides
P40983-A	GO:0016462	0.95206	pyrophosphatase activity
P40983-A	GO:0016787	0.93226	hydrolase activity
P40983-A	GO:0003924	0.85759	GTPase activity
P43988-A	GO:1901363	0.78091	heterocyclic compound binding
P43988-A	GO:0097159	0.78012	organic cyclic compound binding
P43988-A	GO:0016787	0.73842	hydrolase activity
P43988-A	GO:0003676	0.57602	nucleic acid binding
P43988-A	GO:0004518	0.53518	nuclease activity
P44416-A	GO:0097159	0.68315	organic cyclic compound binding
P44416-A	GO:1901363	0.68096	heterocyclic compound binding
P44416-A	GO:0003676	0.54872	nucleic acid binding
P44416-A	GO:0003677	0.51354	DNA binding
P42727-B	GO:0016787	0.94005	hydrolase activity
P42727-B	GO:0004518	0.79511	nuclease activity
P42727-B	GO:0003676	0.5646	nucleic acid binding
P42727-B	GO:0016788	0.54697	hydrolase activity, acting on ester bonds
C3LTJ3-A	GO:0097159	0.81462	organic cyclic compound binding
C3LTJ3-A	GO:1901363	0.81389	heterocyclic compound binding
C3LTJ3-A	GO:0003676	0.62391	nucleic acid binding
C3LTJ3-A	GO:0003723	0.55076	RNA binding
C3PKD9-A	GO:0097367	0.77578	carbohydrate derivative binding
C3PKD9-A	GO:1901363	0.62387	heterocyclic compound binding
C3PKD9-A	GO:0097159	0.62288	organic cyclic compound binding
C3PKD9-A	GO:0043167	0.51408	ion binding
C3PKD9-A	GO:0032555	0.51043	purine ribonucleotide binding
C3PKD9-A	GO:0017076	0.51002	purine nucleotide binding
C3N060-A	GO:0016787	0.50861	hydrolase activity
C3JYU1-A	GO:0016853	0.50958	isomerase activity
C3LP68-A	GO:0016787	0.78044	hydrolase activity
C3LP68-A	GO:0043167	0.62948	ion binding
C3LP68-A	GO:0016788	0.62115	hydrolase activity, acting on ester bonds
C3P5I7-A	GO:1901363	0.77663	heterocyclic compound binding
C3P5I7-A	GO:0097159	0.77251	organic cyclic compound binding
C3P5I7-A	GO:0043167	0.76023	ion binding
C3P5I7-A	GO:0000166	0.69674	nucleotide binding
C3P5I7-A	GO:1901265	0.69553	nucleoside phosphate binding
C3P5I7-A	GO:0036094	0.64506	small molecule binding
C3P5I7-A	GO:0097367	0.59155	carbohydrate derivative binding
C3P5I7-A	GO:0043169	0.56473	cation binding
C3P5I7-A	GO:0046872	0.54384	metal ion binding
C3KZE8-A	GO:0097367	0.71426	carbohydrate derivative binding
C3KZE8-A	GO:0043167	0.56864	ion binding
C3KZE8-A	GO:0016874	0.5487	ligase activity
C3KZE8-A	GO:1901363	0.50346	heterocyclic compound binding
C3LWL5-A	GO:0016787	0.89445	hydrolase activity
C3LWL5-A	GO:0043167	0.89107	ion binding
C3LWL5-A	GO:0016788	0.84759	hydrolase activity, acting on ester bonds
C3LWL5-A	GO:0043169	0.84416	cation binding
C3LWL5-A	GO:0046872	0.84066	metal ion binding
C3LWL5-A	GO:1901363	0.74181	heterocyclic compound binding
C3LWL5-A	GO:0097159	0.73428	organic cyclic compound binding
C3LWL5-A	GO:0004518	0.60715	nuclease activity
C3N026-A	GO:0043167	0.57765	ion binding
C3PNN8-A	GO:1901363	0.51489	heterocyclic compound binding
C3PNN8-A	GO:0097159	0.5123	organic cyclic compound binding
C3P5A7-A	GO:0005515	0.52014	protein binding
C3P5P7-A	GO:0003676	0.70063	nucleic acid binding
C3P5P7-A	GO:1901363	0.68409	heterocyclic compound binding
C3P5P7-A	GO:0097159	0.68246	organic cyclic compound binding
C3LTD1-A	GO:0046872	0.58319	metal ion binding
C3LTD1-A	GO:0043169	0.56146	cation binding
C3LGL2-A	GO:0016787	0.85812	hydrolase activity
C3LGL2-A	GO:0043167	0.65564	ion binding
C3LGL2-A	GO:0043169	0.5561	cation binding
C3LGL2-A	GO:0046872	0.54228	metal ion binding
C3LI27-A	GO:0097159	0.66069	organic cyclic compound binding
C3LI27-A	GO:1901363	0.65589	heterocyclic compound binding
C3LI27-A	GO:0003676	0.61828	nucleic acid binding
C3LI27-A	GO:0003677	0.55111	DNA binding
C3NMS7-A	GO:0043167	0.6158	ion binding
C3LRX5-A	GO:0003676	0.69234	nucleic acid binding
C3LRX5-A	GO:0097159	0.68375	organic cyclic compound binding
C3LRX5-A	GO:1901363	0.67816	heterocyclic compound binding
C3LEQ2-A	GO:1901363	0.7042	heterocyclic compound binding
C3LEQ2-A	GO:0097159	0.70413	organic cyclic compound binding
C3LEQ2-A	GO:0003676	0.68848	nucleic acid binding
C3LBW1-A	GO:0016853	0.69612	isomerase activity
C3NHG9-A	GO:0003676	0.98763	nucleic acid binding
C3NHG9-A	GO:0097159	0.98032	organic cyclic compound binding
C3NHG9-A	GO:1901363	0.98017	heterocyclic compound binding
C3NHG9-A	GO:0003677	0.96102	DNA binding
C3LRS3-A	GO:0003676	0.69189	nucleic acid binding
C3LRS3-A	GO:0097159	0.54435	organic cyclic compound binding
C3LRS3-A	GO:1901363	0.54401	heterocyclic compound binding
C3NZD1-A	GO:0016787	0.85812	hydrolase activity
C3NZD1-A	GO:0043167	0.65564	ion binding
C3NZD1-A	GO:0043169	0.5561	cation binding
C3NZD1-A	GO:0046872	0.54228	metal ion binding
C3MJ86-A	GO:0043167	0.6158	ion binding
C3LR84-A	GO:0005515	0.62467	protein binding
C3L8N1-A	GO:0016787	0.603	hydrolase activity
C3L8R9-A	GO:0005515	0.52014	protein binding
C3M8W9-A	GO:0016788	0.62319	hydrolase activity, acting on ester bonds
C3M8W9-A	GO:0043167	0.55272	ion binding
C3M8W9-A	GO:0043169	0.53677	cation binding
C3M8W9-A	GO:0046872	0.53674	metal ion binding
C3M8W9-A	GO:0016787	0.51757	hydrolase activity
C3KYP8-A	GO:0016740	0.94416	transferase activity
C3KYP8-A	GO:0043169	0.7793	cation binding
C3KYP8-A	GO:0046872	0.73431	metal ion binding
C3KYP8-A	GO:0043167	0.72358	ion binding
C3KYP8-A	GO:0016746	0.52396	transferase activity, transferring acyl groups
C3JY28-A	GO:0043167	0.55768	ion binding
C3JY28-A	GO:0016740	0.53321	transferase activity
C3JY28-A	GO:1901363	0.52837	heterocyclic compound binding
C3JY28-A	GO:0097159	0.528	organic cyclic compound binding
C3NDQ3-A	GO:0003723	0.86549	RNA binding
C3NDQ3-A	GO:0003676	0.8376	nucleic acid binding
C3NDQ3-A	GO:1901363	0.65851	heterocyclic compound binding
C3NDQ3-A	GO:0097159	0.65402	organic cyclic compound binding
C3MZ11-A	GO:0016787	0.50861	hydrolase activity
C3MYG1-A	GO:0003723	0.89822	RNA binding
C3MYG1-A	GO:0003676	0.88144	nucleic acid binding
C3MYG1-A	GO:1901363	0.74307	heterocyclic compound binding
C3MYG1-A	GO:0097159	0.7395	organic cyclic compound binding
C3NCS3-A	GO:0016787	0.7099	hydrolase activity
C3NCS3-A	GO:0016788	0.55156	hydrolase activity, acting on ester bonds
C3MPZ8-A	GO:0003676	0.98763	nucleic acid binding
C3MPZ8-A	GO:0097159	0.98032	organic cyclic compound binding
C3MPZ8-A	GO:1901363	0.98017	heterocyclic compound binding
C3MPZ8-A	GO:0003677	0.96102	DNA binding
C3LNJ6-A	GO:0016787	0.5904	hydrolase activity
C3L5Z3-A	GO:1901363	0.83911	heterocyclic compound binding
C3L5Z3-A	GO:0097159	0.83376	organic cyclic compound binding
C3L5Z3-A	GO:0003676	0.74072	nucleic acid binding
C3L5Z3-A	GO:0003677	0.50883	DNA binding
C3MHK7-A	GO:0070011	0.85304	peptidase activity, acting on L-amino acid peptides
C3MHK7-A	GO:0008233	0.84862	peptidase activity
C3MHK7-A	GO:0016787	0.82609	hydrolase activity
C3MHK7-A	GO:0004175	0.66679	endopeptidase activity
C3MHK7-A	GO:0140096	0.65422	catalytic activity, acting on a protein
C3MHK7-A	GO:0008236	0.58272	serine-type peptidase activity
C3MHK7-A	GO:0017171	0.58051	serine hydrolase activity
C3MHK7-A	GO:0016825	0.57655	hydrolase activity, acting on acid phosphorus-nitrogen bonds
C3L149-A	GO:1901363	0.79003	heterocyclic compound binding
C3L149-A	GO:0097159	0.78968	organic cyclic compound binding
C3L149-A	GO:0003676	0.73851	nucleic acid binding
C3P002-A	GO:1901363	0.7042	heterocyclic compound binding
C3P002-A	GO:0097159	0.70413	organic cyclic compound binding
C3P002-A	GO:0003676	0.68848	nucleic acid binding
C3N8A9-A	GO:0043167	0.6158	ion binding
C3N5L6-A	GO:0003676	0.98763	nucleic acid binding
C3N5L6-A	GO:0097159	0.98032	organic cyclic compound binding
C3N5L6-A	GO:1901363	0.98017	heterocyclic compound binding
C3N5L6-A	GO:0003677	0.96102	DNA binding
C3P6W8-A	GO:0097159	0.66069	organic cyclic compound binding
C3P6W8-A	GO:1901363	0.65589	heterocyclic compound binding
C3P6W8-A	GO:0003676	0.61828	nucleic acid binding
C3P6W8-A	GO:0003677	0.55111	DNA binding
C3LNZ1-A	GO:1901363	0.74893	heterocyclic compound binding
C3LNZ1-A	GO:0097159	0.74425	organic cyclic compound binding
C3M9Z9-A	GO:0097747	0.94506	RNA polymerase activity
C3M9Z9-A	GO:0034062	0.94468	5'-3' RNA polymerase activity
C3M9Z9-A	GO:0003899	0.93544	DNA-directed 5'-3' RNA polymerase activity
C3M9Z9-A	GO:0140098	0.90618	catalytic activity, acting on RNA
C3M9Z9-A	GO:0016779	0.86614	nucleotidyltransferase activity
C3M9Z9-A	GO:0016740	0.84482	transferase activity
C3M9Z9-A	GO:0016772	0.79361	transferase activity, transferring phosphorus-containing groups
C3M9Z9-A	GO:1901363	0.70581	heterocyclic compound binding
C3M9Z9-A	GO:0097159	0.70059	organic cyclic compound binding
C3M9Z9-A	GO:0003676	0.62344	nucleic acid binding
C3K5F2-A	GO:0043167	0.84632	ion binding
C3K5F2-A	GO:0046872	0.79431	metal ion binding
C3K5F2-A	GO:0043169	0.78085	cation binding
C3NMP4-A	GO:0016788	0.5059	hydrolase activity, acting on ester bonds
C3P914-A	GO:0003676	0.59552	nucleic acid binding
C3P914-A	GO:1901363	0.55242	heterocyclic compound binding
C3P914-A	GO:0097159	0.54814	organic cyclic compound binding
C3MVB7-A	GO:0003676	0.98763	nucleic acid binding
C3MVB7-A	GO:0097159	0.98032	organic cyclic compound binding
C3MVB7-A	GO:1901363	0.98017	heterocyclic compound binding
C3MVB7-A	GO:0003677	0.96102	DNA binding
C3P3L1-A	GO:0016853	0.69612	isomerase activity
C3LNI0-A	GO:0043167	0.72995	ion binding
C3LNI0-A	GO:0043169	0.69934	cation binding
C3LNI0-A	GO:0046872	0.69695	metal ion binding
C3LNI0-A	GO:0016740	0.51239	transferase activity
C3NE80-A	GO:0003676	0.98763	nucleic acid binding
C3NE80-A	GO:0097159	0.98032	organic cyclic compound binding
C3NE80-A	GO:1901363	0.98017	heterocyclic compound binding
C3NE80-A	GO:0003677	0.96102	DNA binding
C3MYX8-A	GO:0043167	0.6158	ion binding
C3NHZ8-A	GO:0003723	0.86549	RNA binding
C3NHZ8-A	GO:0003676	0.8376	nucleic acid binding
C3NHZ8-A	GO:1901363	0.65851	heterocyclic compound binding
C3NHZ8-A	GO:0097159	0.65402	organic cyclic compound binding
C3P976-A	GO:1901363	0.83911	heterocyclic compound binding
C3P976-A	GO:0097159	0.83376	organic cyclic compound binding
C3P976-A	GO:0003676	0.74072	nucleic acid binding
C3P976-A	GO:0003677	0.50883	DNA binding
C3L7E6-A	GO:1901363	0.77663	heterocyclic compound binding
C3L7E6-A	GO:0097159	0.77251	organic cyclic compound binding
C3L7E6-A	GO:0043167	0.76023	ion binding
C3L7E6-A	GO:0000166	0.69674	nucleotide binding
C3L7E6-A	GO:1901265	0.69553	nucleoside phosphate binding
C3L7E6-A	GO:0036094	0.64506	small molecule binding
C3L7E6-A	GO:0097367	0.59155	carbohydrate derivative binding
C3L7E6-A	GO:0043169	0.56473	cation binding
C3L7E6-A	GO:0046872	0.54384	metal ion binding
C3N555-A	GO:0003723	0.89822	RNA binding
C3N555-A	GO:0003676	0.88144	nucleic acid binding
C3N555-A	GO:1901363	0.74307	heterocyclic compound binding
C3N555-A	GO:0097159	0.7395	organic cyclic compound binding
C3L781-A	GO:0003676	0.70063	nucleic acid binding
C3L781-A	GO:1901363	0.68409	heterocyclic compound binding
C3L781-A	GO:0097159	0.68246	organic cyclic compound binding
C3MPH3-A	GO:0003723	0.86549	RNA binding
C3MPH3-A	GO:0003676	0.8376	nucleic acid binding
C3MPH3-A	GO:1901363	0.65851	heterocyclic compound binding
C3MPH3-A	GO:0097159	0.65402	organic cyclic compound binding
C3K407-A	GO:0097159	0.5247	organic cyclic compound binding
C3K407-A	GO:1901363	0.52399	heterocyclic compound binding
C3P5S8-A	GO:0016787	0.603	hydrolase activity
O64836-A	GO:0005515	0.60552	protein binding
O64248-A	GO:0016740	0.52034	transferase activity
O67485-A	GO:0005515	0.5452	protein binding
O66398-A	GO:1901363	0.91671	heterocyclic compound binding
O66398-A	GO:0097159	0.91595	organic cyclic compound binding
O66398-A	GO:0003676	0.89167	nucleic acid binding
O66398-A	GO:0003677	0.62378	DNA binding
O67784-A	GO:1901363	0.92886	heterocyclic compound binding
O67784-A	GO:0097159	0.92834	organic cyclic compound binding
O67784-A	GO:0003676	0.88409	nucleic acid binding
O67784-A	GO:0003677	0.83947	DNA binding
O67784-A	GO:0003700	0.52315	DNA-binding transcription factor activity
O67784-A	GO:0043565	0.52088	sequence-specific DNA binding
O66427-A	GO:1901363	0.95294	heterocyclic compound binding
O66427-A	GO:0097159	0.95022	organic cyclic compound binding
O66427-A	GO:0003676	0.91745	nucleic acid binding
O66427-A	GO:0003677	0.78737	DNA binding
O60269-F	GO:0097159	0.60562	organic cyclic compound binding
O60269-F	GO:1901363	0.6022	heterocyclic compound binding
O64241-A	GO:0097159	0.62524	organic cyclic compound binding
O64241-A	GO:1901363	0.60495	heterocyclic compound binding
O67720-A	GO:0016740	0.59922	transferase activity
O64600-B	GO:1901363	0.88225	heterocyclic compound binding
O64600-B	GO:0097159	0.8791	organic cyclic compound binding
O64600-B	GO:0003676	0.76766	nucleic acid binding
O64600-B	GO:0016740	0.6981	transferase activity
O64600-B	GO:0003677	0.68521	DNA binding
O64600-B	GO:0097747	0.63632	RNA polymerase activity
O64600-B	GO:0034062	0.63494	5'-3' RNA polymerase activity
O64600-B	GO:0043167	0.61959	ion binding
O64600-B	GO:0016779	0.59796	nucleotidyltransferase activity
O64600-B	GO:0016772	0.54655	transferase activity, transferring phosphorus-containing groups
O64600-B	GO:0003899	0.5278	DNA-directed 5'-3' RNA polymerase activity
O66783-A	GO:0003676	0.56622	nucleic acid binding
O66783-A	GO:0097159	0.52263	organic cyclic compound binding
O66783-A	GO:1901363	0.51644	heterocyclic compound binding
O66756-A	GO:0016740	0.65381	transferase activity
O66419-A	GO:1901363	0.94688	heterocyclic compound binding
O66419-A	GO:0097159	0.94469	organic cyclic compound binding
O66419-A	GO:0003676	0.9321	nucleic acid binding
O66419-A	GO:0003677	0.89716	DNA binding
O64230-A	GO:0043167	0.72812	ion binding
O64230-A	GO:0005515	0.54253	protein binding
O69242-A	GO:1901363	0.60244	heterocyclic compound binding
O69242-A	GO:0097159	0.59773	organic cyclic compound binding
O66848-A	GO:0003676	0.62128	nucleic acid binding
O66848-A	GO:0097159	0.54494	organic cyclic compound binding
O66848-A	GO:1901363	0.53918	heterocyclic compound binding
O67201-A	GO:1901363	0.68438	heterocyclic compound binding
O67201-A	GO:0097159	0.68217	organic cyclic compound binding
O66421-A	GO:0005524	0.99609	ATP binding
O66421-A	GO:0032559	0.99518	adenyl ribonucleotide binding
O66421-A	GO:0030554	0.99468	adenyl nucleotide binding
O66421-A	GO:0008144	0.99406	drug binding
O66421-A	GO:0035639	0.99341	purine ribonucleoside triphosphate binding
O66421-A	GO:0000166	0.9928	nucleotide binding
O66421-A	GO:1901265	0.99273	nucleoside phosphate binding
O66421-A	GO:0032555	0.99249	purine ribonucleotide binding
O66421-A	GO:0017076	0.99168	purine nucleotide binding
O66421-A	GO:0043168	0.99154	anion binding
O66421-A	GO:0032553	0.99055	ribonucleotide binding
O66421-A	GO:0036094	0.9898	small molecule binding
O66421-A	GO:0097367	0.98432	carbohydrate derivative binding
O66421-A	GO:1901363	0.98148	heterocyclic compound binding
O66421-A	GO:0097159	0.98081	organic cyclic compound binding
O66421-A	GO:0043167	0.97465	ion binding
O66421-A	GO:0016740	0.67137	transferase activity
O66421-A	GO:0016301	0.63649	kinase activity
O66421-A	GO:0016772	0.63403	transferase activity, transferring phosphorus-containing groups
O66421-A	GO:0016773	0.56907	phosphotransferase activity, alcohol group as acceptor
O66421-A	GO:0004674	0.53998	protein serine/threonine kinase activity
O66906-A	GO:0005515	0.69505	protein binding
O68452-A	GO:1901363	0.60086	heterocyclic compound binding
O68452-A	GO:0097159	0.59741	organic cyclic compound binding
O67026-A	GO:0046872	0.76088	metal ion binding
O67026-A	GO:0043169	0.75576	cation binding
O67026-A	GO:0043167	0.59133	ion binding
O67026-A	GO:0016787	0.58539	hydrolase activity
O66558-A	GO:0097159	0.72187	organic cyclic compound binding
O66558-A	GO:1901363	0.71662	heterocyclic compound binding
O66558-A	GO:0003677	0.66562	DNA binding
O66558-A	GO:0003676	0.66304	nucleic acid binding
O67861-B	GO:0097159	0.67664	organic cyclic compound binding
O67861-B	GO:1901363	0.67526	heterocyclic compound binding
O67861-B	GO:0003676	0.63837	nucleic acid binding
O64225-A	GO:0005515	0.51346	protein binding
O67453-A	GO:0005515	0.55695	protein binding
O64566-A	GO:0005515	0.55088	protein binding
O67293-A	GO:1901363	0.66496	heterocyclic compound binding
O67293-A	GO:0043167	0.66412	ion binding
O67293-A	GO:0097159	0.66157	organic cyclic compound binding
O67293-A	GO:1901265	0.57139	nucleoside phosphate binding
O67293-A	GO:0000166	0.57125	nucleotide binding
O67293-A	GO:0032553	0.5505	ribonucleotide binding
O67293-A	GO:0043168	0.54283	anion binding
O67293-A	GO:0036094	0.52579	small molecule binding
O67138-A	GO:1901363	0.64187	heterocyclic compound binding
O67138-A	GO:0003676	0.64152	nucleic acid binding
O67138-A	GO:0097159	0.63917	organic cyclic compound binding
O67664-E	GO:1901363	0.99598	heterocyclic compound binding
O67664-E	GO:0097159	0.99563	organic cyclic compound binding
O67664-E	GO:0003676	0.99518	nucleic acid binding
O67664-E	GO:0016787	0.97137	hydrolase activity
O67664-E	GO:0004518	0.90837	nuclease activity
O67664-E	GO:0016788	0.86327	hydrolase activity, acting on ester bonds
O67664-E	GO:0003677	0.7647	DNA binding
O67664-E	GO:0004519	0.71078	endonuclease activity
O67664-E	GO:0140097	0.5102	catalytic activity, acting on DNA
O67344-A	GO:0016740	0.52777	transferase activity
O67499-A	GO:0097159	0.50543	organic cyclic compound binding
O67499-A	GO:1901363	0.50392	heterocyclic compound binding
O67549-A	GO:0043167	0.50244	ion binding
O66565-A	GO:0016740	0.76088	transferase activity
O67553-B	GO:1901363	0.64451	heterocyclic compound binding
O67553-B	GO:0097159	0.64378	organic cyclic compound binding
O66418-A	GO:0043167	0.94232	ion binding
O66418-A	GO:0032553	0.94054	ribonucleotide binding
O66418-A	GO:0017076	0.93695	purine nucleotide binding
O66418-A	GO:0035639	0.93354	purine ribonucleoside triphosphate binding
O66418-A	GO:0032555	0.93337	purine ribonucleotide binding
O66418-A	GO:0043168	0.93294	anion binding
O66418-A	GO:0036094	0.9313	small molecule binding
O66418-A	GO:0000166	0.93096	nucleotide binding
O66418-A	GO:1901265	0.93063	nucleoside phosphate binding
O66418-A	GO:0097367	0.91756	carbohydrate derivative binding
O66418-A	GO:0097159	0.89673	organic cyclic compound binding
O66418-A	GO:1901363	0.89657	heterocyclic compound binding
O66418-A	GO:0005524	0.77919	ATP binding
O66418-A	GO:0030554	0.76945	adenyl nucleotide binding
O66418-A	GO:0032559	0.76175	adenyl ribonucleotide binding
O66418-A	GO:0008144	0.75219	drug binding
O66416-A	GO:0016740	0.73049	transferase activity
O65649-A	GO:0005515	0.74099	protein binding
O66616-A	GO:0097159	0.59079	organic cyclic compound binding
O66616-A	GO:1901363	0.58995	heterocyclic compound binding
O66616-A	GO:0003677	0.55058	DNA binding
O66616-A	GO:0034062	0.52197	5'-3' RNA polymerase activity
O66616-A	GO:0097747	0.51865	RNA polymerase activity
O66616-A	GO:0003676	0.50802	nucleic acid binding
O66758-A	GO:0016787	0.55196	hydrolase activity
O61379-A	GO:0005515	0.7702	protein binding
O61379-A	GO:0051015	0.57784	actin filament binding
O61379-A	GO:0008092	0.57484	cytoskeletal protein binding
O61379-A	GO:0003779	0.51409	actin binding
O68561-B	GO:0043167	0.76728	ion binding
O68561-B	GO:0016740	0.52117	transferase activity
O67355-A	GO:0043167	0.60582	ion binding
O67355-A	GO:0046872	0.60439	metal ion binding
O67355-A	GO:0043169	0.59491	cation binding
O64199-A	GO:1901363	0.70354	heterocyclic compound binding
O64199-A	GO:0097159	0.70007	organic cyclic compound binding
O67297-A	GO:0022803	0.86836	passive transmembrane transporter activity
O67297-A	GO:0015267	0.86504	channel activity
O67297-A	GO:0022857	0.62444	transmembrane transporter activity
O64262-B	GO:0043167	0.74453	ion binding
O64262-B	GO:0043169	0.68576	cation binding
O64262-B	GO:0046872	0.68334	metal ion binding
O64262-B	GO:0097159	0.67398	organic cyclic compound binding
O64262-B	GO:1901363	0.66964	heterocyclic compound binding
O64262-B	GO:0003676	0.55403	nucleic acid binding
O66405-A	GO:0016787	0.65144	hydrolase activity
O66405-A	GO:0097159	0.64628	organic cyclic compound binding
O66405-A	GO:1901363	0.63513	heterocyclic compound binding
O66405-A	GO:0003677	0.55441	DNA binding
O66405-A	GO:0003676	0.54795	nucleic acid binding
O66407-A	GO:0016787	0.91373	hydrolase activity
O66407-A	GO:0043169	0.89168	cation binding
O66407-A	GO:0046872	0.88287	metal ion binding
O66407-A	GO:0043167	0.8354	ion binding
O66407-A	GO:0004518	0.75605	nuclease activity
O66407-A	GO:0016788	0.69357	hydrolase activity, acting on ester bonds
O66407-A	GO:0004519	0.63747	endonuclease activity
O67130-A	GO:0005515	0.63317	protein binding
O67591-A	GO:0005515	0.65548	protein binding
O66415-A	GO:0097159	0.53356	organic cyclic compound binding
O66415-A	GO:1901363	0.52628	heterocyclic compound binding
O64253-A	GO:0043167	0.58028	ion binding
O64253-A	GO:0016740	0.56072	transferase activity
O64253-A	GO:0046872	0.55685	metal ion binding
O64253-A	GO:0043169	0.55284	cation binding
O67787-A	GO:0016491	0.75984	oxidoreductase activity
O67787-A	GO:0043167	0.58092	ion binding
O67787-A	GO:0046872	0.50796	metal ion binding
O67787-A	GO:0043169	0.50658	cation binding
O64243-A	GO:1901363	0.75092	heterocyclic compound binding
O64243-A	GO:0097159	0.74805	organic cyclic compound binding
O64243-A	GO:0003676	0.72864	nucleic acid binding
O67921-A	GO:0097159	0.61304	organic cyclic compound binding
O67921-A	GO:1901363	0.5946	heterocyclic compound binding
O67039-A	GO:0043167	0.72504	ion binding
O67039-A	GO:0046872	0.67308	metal ion binding
O67039-A	GO:0043169	0.67044	cation binding
O67039-A	GO:0016787	0.50198	hydrolase activity
O67431-A	GO:0016491	0.56074	oxidoreductase activity
O67431-A	GO:0097159	0.53555	organic cyclic compound binding
O67431-A	GO:1901363	0.53187	heterocyclic compound binding
O67167-A	GO:0005515	0.56328	protein binding
O69833-A	GO:0016787	0.78289	hydrolase activity
O69833-A	GO:0046914	0.55014	transition metal ion binding
O69731-A	GO:0016787	0.98	hydrolase activity
O69731-A	GO:0004553	0.96903	hydrolase activity, hydrolyzing O-glycosyl compounds
O69731-A	GO:0016798	0.95081	hydrolase activity, acting on glycosyl bonds
O67652-A	GO:0016491	0.76349	oxidoreductase activity
O60732-A	GO:0097159	0.52263	organic cyclic compound binding
O60732-A	GO:1901363	0.52251	heterocyclic compound binding
O60732-A	GO:0003676	0.5085	nucleic acid binding
O69272-B	GO:0043167	0.64056	ion binding
O69272-B	GO:0097159	0.63794	organic cyclic compound binding
O69272-B	GO:1901363	0.63146	heterocyclic compound binding
O69272-B	GO:0036094	0.60228	small molecule binding
O69272-B	GO:0000166	0.55662	nucleotide binding
O69272-B	GO:1901265	0.55623	nucleoside phosphate binding
O69272-B	GO:0016491	0.50368	oxidoreductase activity
L8FLZ2-A	GO:0097159	0.55255	organic cyclic compound binding
L8FLZ2-A	GO:1901363	0.54743	heterocyclic compound binding
L8FL04-A	GO:0097159	0.74871	organic cyclic compound binding
L8FL04-A	GO:1901363	0.74759	heterocyclic compound binding
L8FL04-A	GO:0003676	0.63596	nucleic acid binding
L8FL04-A	GO:0003677	0.61784	DNA binding
C5BAW4-A	GO:0097159	0.5538	organic cyclic compound binding
C5BAW4-A	GO:1901363	0.54881	heterocyclic compound binding
C5BJT4-A	GO:0043167	0.585	ion binding
C5BJT4-A	GO:0046872	0.54496	metal ion binding
C5BJT4-A	GO:0043169	0.54334	cation binding
C5BCJ0-A	GO:0036094	0.98169	small molecule binding
C5BCJ0-A	GO:0043167	0.97428	ion binding
C5BCJ0-A	GO:0043168	0.97266	anion binding
C5BCJ0-A	GO:0000166	0.97211	nucleotide binding
C5BCJ0-A	GO:1901265	0.97204	nucleoside phosphate binding
C5BCJ0-A	GO:0097159	0.96278	organic cyclic compound binding
C5BCJ0-A	GO:1901363	0.96207	heterocyclic compound binding
C5BCJ0-A	GO:0035639	0.9401	purine ribonucleoside triphosphate binding
C5BCJ0-A	GO:0032555	0.93484	purine ribonucleotide binding
C5BCJ0-A	GO:0097367	0.92802	carbohydrate derivative binding
C5BCJ0-A	GO:0017076	0.9268	purine nucleotide binding
C5BCJ0-A	GO:0032553	0.92539	ribonucleotide binding
C5BCJ0-A	GO:0005524	0.88659	ATP binding
C5BCJ0-A	GO:0032559	0.86445	adenyl ribonucleotide binding
C5BCJ0-A	GO:0030554	0.85111	adenyl nucleotide binding
C5BCJ0-A	GO:0008144	0.84027	drug binding
C5BRB6-A	GO:1901363	0.55584	heterocyclic compound binding
C5BRB6-A	GO:0097159	0.55193	organic cyclic compound binding
C5BRB6-A	GO:0003677	0.50498	DNA binding
C5D2K0-A	GO:0016740	0.71281	transferase activity
C5D2K0-A	GO:0043167	0.50829	ion binding
C5BG56-A	GO:1901363	0.82019	heterocyclic compound binding
C5BG56-A	GO:0097159	0.81183	organic cyclic compound binding
C5BG56-A	GO:0003676	0.78514	nucleic acid binding
C5BG56-A	GO:0003677	0.62973	DNA binding
C5B7K7-A	GO:0043167	0.67691	ion binding
C5B7K7-A	GO:0036094	0.62009	small molecule binding
C5B7K7-A	GO:0016491	0.57422	oxidoreductase activity
C5B7K7-A	GO:0051213	0.5104	dioxygenase activity
C5BRG2-A	GO:0043167	0.6031	ion binding
C5A6I4-A	GO:0043168	0.59285	anion binding
C5A6I4-A	GO:0036094	0.50166	small molecule binding
C5D830-A	GO:0043167	0.63791	ion binding
C5D830-A	GO:1901363	0.55534	heterocyclic compound binding
C5D830-A	GO:0097159	0.55481	organic cyclic compound binding
C5BMM7-A	GO:0043167	0.53317	ion binding
C5B954-A	GO:0003676	0.91015	nucleic acid binding
C5B954-A	GO:1901363	0.83076	heterocyclic compound binding
C5B954-A	GO:0097159	0.82752	organic cyclic compound binding
C5A1H1-A	GO:0032555	0.93311	purine ribonucleotide binding
C5A1H1-A	GO:0035639	0.92713	purine ribonucleoside triphosphate binding
C5A1H1-A	GO:0008144	0.92583	drug binding
C5A1H1-A	GO:0017076	0.9207	purine nucleotide binding
C5A1H1-A	GO:0032559	0.90716	adenyl ribonucleotide binding
C5A1H1-A	GO:0032553	0.90223	ribonucleotide binding
C5A1H1-A	GO:0005524	0.90066	ATP binding
C5A1H1-A	GO:0097159	0.89307	organic cyclic compound binding
C5A1H1-A	GO:1901363	0.89177	heterocyclic compound binding
C5A1H1-A	GO:0030554	0.89057	adenyl nucleotide binding
C5A1H1-A	GO:1901265	0.87506	nucleoside phosphate binding
C5A1H1-A	GO:0000166	0.87506	nucleotide binding
C5A1H1-A	GO:0097367	0.87177	carbohydrate derivative binding
C5A1H1-A	GO:0043168	0.85744	anion binding
C5A1H1-A	GO:0043167	0.80136	ion binding
C5A1H1-A	GO:0036094	0.78926	small molecule binding
C5BUY7-B	GO:0000166	0.88349	nucleotide binding
C5BUY7-B	GO:1901265	0.88327	nucleoside phosphate binding
C5BUY7-B	GO:0036094	0.83963	small molecule binding
C5BUY7-B	GO:0032553	0.81174	ribonucleotide binding
C5BUY7-B	GO:0097367	0.72639	carbohydrate derivative binding
C5BUY7-B	GO:0010181	0.71947	FMN binding
C5BUY7-B	GO:1901363	0.71198	heterocyclic compound binding
C5BUY7-B	GO:0097159	0.70498	organic cyclic compound binding
C5BUY7-B	GO:0043167	0.65716	ion binding
C5BUY7-B	GO:0048037	0.64739	cofactor binding
C5BUY7-B	GO:0043168	0.59599	anion binding
C5BUY7-B	GO:0016491	0.59597	oxidoreductase activity
C5BUY7-B	GO:0050662	0.5598	coenzyme binding
C5A0H2-A	GO:0005515	0.50801	protein binding
C5A5V9-A	GO:1901363	0.69479	heterocyclic compound binding
C5A5V9-A	GO:0097159	0.68997	organic cyclic compound binding
C5BGD7-A	GO:1901363	0.73248	heterocyclic compound binding
C5BGD7-A	GO:0097159	0.73088	organic cyclic compound binding
C5BGD7-A	GO:0003723	0.56662	RNA binding
C5BGD7-A	GO:0003676	0.55375	nucleic acid binding
C5BGD7-A	GO:0043167	0.51223	ion binding
C5A3N8-A	GO:0016788	0.59578	hydrolase activity, acting on ester bonds
C5A3N8-A	GO:0016787	0.56602	hydrolase activity
C5A6U0-A	GO:0097159	0.59296	organic cyclic compound binding
C5A6U0-A	GO:1901363	0.58658	heterocyclic compound binding
C5A0L7-A	GO:0043167	0.62024	ion binding
C5A0L7-A	GO:1901363	0.55881	heterocyclic compound binding
C5A0L7-A	GO:0097159	0.54675	organic cyclic compound binding
C5A0L7-A	GO:0036094	0.54505	small molecule binding
C5A0L7-A	GO:0000166	0.53233	nucleotide binding
C5A0L7-A	GO:1901265	0.53094	nucleoside phosphate binding
C5D7A2-A	GO:0097159	0.54147	organic cyclic compound binding
C5D7A2-A	GO:1901363	0.53787	heterocyclic compound binding
C5D742-A	GO:0097159	0.59814	organic cyclic compound binding
C5D742-A	GO:1901363	0.5942	heterocyclic compound binding
C5CFW1-A	GO:0043167	0.97017	ion binding
C5CFW1-A	GO:0043169	0.95112	cation binding
C5CFW1-A	GO:0046872	0.93802	metal ion binding
C5CFW1-A	GO:0016787	0.72728	hydrolase activity
C5CFW1-A	GO:0008237	0.69045	metallopeptidase activity
C5CFW1-A	GO:0016740	0.63388	transferase activity
C5CFW1-A	GO:0046914	0.50231	transition metal ion binding
C5D8T9-A	GO:0097159	0.72414	organic cyclic compound binding
C5D8T9-A	GO:1901363	0.72108	heterocyclic compound binding
C5D8T9-A	GO:0003676	0.61471	nucleic acid binding
C5B9W9-A	GO:0005515	0.57653	protein binding
C5BMQ2-A	GO:0016740	0.73769	transferase activity
C5BMQ2-A	GO:0016772	0.62913	transferase activity, transferring phosphorus-containing groups
C5D4Z2-A	GO:1901363	0.59189	heterocyclic compound binding
C5D4Z2-A	GO:0097159	0.59037	organic cyclic compound binding
C5A0M2-A	GO:0097159	0.65343	organic cyclic compound binding
C5A0M2-A	GO:1901363	0.64952	heterocyclic compound binding
C5D9G1-A	GO:0043167	0.61726	ion binding
C5D9G1-A	GO:0016614	0.60269	oxidoreductase activity, acting on CH-OH group of donors
C5D9G1-A	GO:1901363	0.51566	heterocyclic compound binding
C5D9G1-A	GO:0097159	0.51187	organic cyclic compound binding
C5A0I1-A	GO:0046872	0.81123	metal ion binding
C5A0I1-A	GO:0043169	0.8066	cation binding
C5A0I1-A	GO:0043167	0.7537	ion binding
C5BAD8-A	GO:0016740	0.51226	transferase activity
C5BAD8-A	GO:0043169	0.51111	cation binding
C5BAD8-A	GO:0046872	0.50669	metal ion binding
C5D846-A	GO:0097159	0.74628	organic cyclic compound binding
C5D846-A	GO:0003676	0.74548	nucleic acid binding
C5D846-A	GO:1901363	0.73924	heterocyclic compound binding
C5D846-A	GO:0003677	0.56156	DNA binding
C5CRM0-A	GO:0016740	0.64346	transferase activity
C5CRM0-A	GO:0097159	0.51256	organic cyclic compound binding
C5CRM0-A	GO:1901363	0.50736	heterocyclic compound binding
C5BCR7-A	GO:1901363	0.69296	heterocyclic compound binding
C5BCR7-A	GO:0097159	0.68873	organic cyclic compound binding
C5BCR7-A	GO:0003676	0.64858	nucleic acid binding
C5D5T7-A	GO:0043167	0.54347	ion binding
C5D5A9-A	GO:0097159	0.69661	organic cyclic compound binding
C5D5A9-A	GO:1901363	0.68334	heterocyclic compound binding
C5D5A9-A	GO:0003677	0.5638	DNA binding
C5BAT6-A	GO:0043167	0.61031	ion binding
C5CPZ9-A	GO:0016853	0.51736	isomerase activity
C5D6K5-A	GO:0005515	0.53126	protein binding
E7EU14-A	GO:0097159	0.50624	organic cyclic compound binding
E7EU14-A	GO:1901363	0.50466	heterocyclic compound binding
O30498-A	GO:0043167	0.60812	ion binding
O36384-A	GO:0003676	0.64994	nucleic acid binding
O36384-A	GO:1901363	0.61487	heterocyclic compound binding
O36384-A	GO:0097159	0.61061	organic cyclic compound binding
O32185-A	GO:0048037	0.72493	cofactor binding
O32185-A	GO:0036094	0.59365	small molecule binding
O32007-A	GO:0097159	0.57931	organic cyclic compound binding
O32007-A	GO:1901363	0.56303	heterocyclic compound binding
O31799-A	GO:1901363	0.50977	heterocyclic compound binding
O31799-A	GO:0097159	0.50912	organic cyclic compound binding
O34596-A	GO:0016829	0.7545	lyase activity
O34596-A	GO:0046872	0.72105	metal ion binding
O34596-A	GO:0043169	0.70728	cation binding
O34596-A	GO:0043167	0.62554	ion binding
O30176-A	GO:0043167	0.65309	ion binding
O30176-A	GO:0046872	0.59705	metal ion binding
O30176-A	GO:0043169	0.5915	cation binding
O30176-A	GO:0097159	0.52781	organic cyclic compound binding
O30176-A	GO:1901363	0.52354	heterocyclic compound binding
O31962-A	GO:1901363	0.91048	heterocyclic compound binding
O31962-A	GO:0097159	0.90688	organic cyclic compound binding
O34365-A	GO:0097159	0.66005	organic cyclic compound binding
O34365-A	GO:0003676	0.65685	nucleic acid binding
O34365-A	GO:1901363	0.65565	heterocyclic compound binding
O34608-A	GO:1901363	0.90345	heterocyclic compound binding
O34608-A	GO:0003676	0.90307	nucleic acid binding
O34608-A	GO:0097159	0.90176	organic cyclic compound binding
O34608-A	GO:0003677	0.72942	DNA binding
O31954-A	GO:0005515	0.54616	protein binding
O31807-A	GO:1901363	0.58356	heterocyclic compound binding
O31807-A	GO:0097159	0.58053	organic cyclic compound binding
O31807-A	GO:0003676	0.57802	nucleic acid binding
O31807-A	GO:0003677	0.50845	DNA binding
O34743-A	GO:0005515	0.50588	protein binding
O31920-A	GO:1901363	0.58057	heterocyclic compound binding
O31920-A	GO:0097159	0.57782	organic cyclic compound binding
O34637-A	GO:0016491	0.59328	oxidoreductase activity
O34704-A	GO:0097159	0.6875	organic cyclic compound binding
O34704-A	GO:1901363	0.6766	heterocyclic compound binding
O34704-A	GO:0003676	0.53118	nucleic acid binding
O31656-A	GO:0003676	0.83696	nucleic acid binding
O31656-A	GO:1901363	0.76499	heterocyclic compound binding
O31656-A	GO:0097159	0.7632	organic cyclic compound binding
O31656-A	GO:0003677	0.60336	DNA binding
O32118-A	GO:0046872	0.72969	metal ion binding
O32118-A	GO:0043169	0.72129	cation binding
O32118-A	GO:0043167	0.6088	ion binding
O32118-A	GO:0015036	0.59731	disulfide oxidoreductase activity
O32118-A	GO:0016491	0.57492	oxidoreductase activity
O32118-A	GO:0016667	0.54679	oxidoreductase activity, acting on a sulfur group of donors
O32118-A	GO:0015035	0.51535	protein disulfide oxidoreductase activity
O32508-A	GO:0097367	0.99708	carbohydrate derivative binding
O32508-A	GO:0097159	0.99117	organic cyclic compound binding
O32508-A	GO:1901363	0.99108	heterocyclic compound binding
O32508-A	GO:0000166	0.98831	nucleotide binding
O32508-A	GO:1901265	0.98828	nucleoside phosphate binding
O32508-A	GO:0043167	0.98278	ion binding
O32508-A	GO:0032553	0.96845	ribonucleotide binding
O32508-A	GO:0036094	0.96529	small molecule binding
O32508-A	GO:0043168	0.92545	anion binding
O32508-A	GO:0032555	0.82667	purine ribonucleotide binding
O32508-A	GO:0017076	0.81096	purine nucleotide binding
O32508-A	GO:0035639	0.77395	purine ribonucleoside triphosphate binding
O32508-A	GO:0032559	0.64341	adenyl ribonucleotide binding
O32508-A	GO:0030554	0.62842	adenyl nucleotide binding
O32508-A	GO:0005524	0.56553	ATP binding
O31957-A	GO:1901363	0.91478	heterocyclic compound binding
O31957-A	GO:0097159	0.90868	organic cyclic compound binding
O31957-A	GO:0043167	0.80673	ion binding
O31957-A	GO:1901265	0.73421	nucleoside phosphate binding
O31957-A	GO:0000166	0.73367	nucleotide binding
O31957-A	GO:0097367	0.67652	carbohydrate derivative binding
O31957-A	GO:0043168	0.63536	anion binding
O31957-A	GO:0016787	0.614	hydrolase activity
O31957-A	GO:0032553	0.61393	ribonucleotide binding
O31957-A	GO:0036094	0.59382	small molecule binding
O31288-A	GO:0003676	0.67693	nucleic acid binding
O31288-A	GO:1901363	0.647	heterocyclic compound binding
O31288-A	GO:0097159	0.64404	organic cyclic compound binding
O34593-A	GO:0043167	0.50047	ion binding
O31457-A	GO:0016853	0.65922	isomerase activity
O32277-A	GO:1901363	0.81427	heterocyclic compound binding
O32277-A	GO:0097159	0.81351	organic cyclic compound binding
O32277-A	GO:0003676	0.67882	nucleic acid binding
O32277-A	GO:0043167	0.53963	ion binding
O31739-A	GO:0005515	0.65327	protein binding
O31899-A	GO:0097159	0.89675	organic cyclic compound binding
O31899-A	GO:1901363	0.89316	heterocyclic compound binding
O31899-A	GO:0003676	0.8848	nucleic acid binding
O31899-A	GO:0003677	0.84056	DNA binding
O32126-A	GO:0043167	0.5634	ion binding
O31524-A	GO:0005515	0.51914	protein binding
O34795-A	GO:1901363	0.70111	heterocyclic compound binding
O34795-A	GO:0097159	0.69709	organic cyclic compound binding
O34795-A	GO:0003676	0.51991	nucleic acid binding
O32096-A	GO:1901363	0.52788	heterocyclic compound binding
O32096-A	GO:0097159	0.52324	organic cyclic compound binding
O31835-A	GO:0097159	0.63261	organic cyclic compound binding
O31835-A	GO:1901363	0.61914	heterocyclic compound binding
O31965-G	GO:1901363	0.54189	heterocyclic compound binding
O31965-G	GO:0097159	0.53817	organic cyclic compound binding
O36397-A	GO:0003676	0.53041	nucleic acid binding
O36397-A	GO:0097159	0.52822	organic cyclic compound binding
O36397-A	GO:1901363	0.51497	heterocyclic compound binding
O36397-A	GO:0005515	0.51125	protein binding
O31838-A	GO:0046872	0.8025	metal ion binding
O31838-A	GO:0043169	0.7938	cation binding
O31838-A	GO:0043167	0.73939	ion binding
O31838-A	GO:0046914	0.50279	transition metal ion binding
O31996-A	GO:0043167	0.72115	ion binding
O31996-A	GO:0043169	0.70421	cation binding
O31996-A	GO:0046872	0.68751	metal ion binding
O31996-A	GO:0016491	0.63093	oxidoreductase activity
O34306-A	GO:0097159	0.64169	organic cyclic compound binding
O34306-A	GO:0003676	0.63343	nucleic acid binding
O34306-A	GO:1901363	0.62862	heterocyclic compound binding
O31473-A	GO:0043167	0.60627	ion binding
O31864-A	GO:1901363	0.72717	heterocyclic compound binding
O31864-A	GO:0097159	0.72693	organic cyclic compound binding
O31864-A	GO:0003676	0.68171	nucleic acid binding
O31637-A	GO:0003676	0.82652	nucleic acid binding
O31637-A	GO:1901363	0.62349	heterocyclic compound binding
O31637-A	GO:0097159	0.62059	organic cyclic compound binding
O31637-A	GO:0043169	0.61712	cation binding
O31637-A	GO:0046872	0.61352	metal ion binding
O31637-A	GO:0003677	0.60357	DNA binding
O34320-A	GO:0097159	0.90674	organic cyclic compound binding
O34320-A	GO:1901363	0.90633	heterocyclic compound binding
O34320-A	GO:0032553	0.87311	ribonucleotide binding
O34320-A	GO:0097367	0.86865	carbohydrate derivative binding
O34320-A	GO:0000166	0.84168	nucleotide binding
O34320-A	GO:1901265	0.84159	nucleoside phosphate binding
O34320-A	GO:0043168	0.82337	anion binding
O34320-A	GO:0043167	0.81317	ion binding
O34320-A	GO:0036094	0.80701	small molecule binding
O34320-A	GO:0032555	0.71335	purine ribonucleotide binding
O34320-A	GO:0017076	0.69997	purine nucleotide binding
O34320-A	GO:0032559	0.66308	adenyl ribonucleotide binding
O34320-A	GO:0030554	0.64768	adenyl nucleotide binding
O34320-A	GO:0035639	0.60254	purine ribonucleoside triphosphate binding
O34320-A	GO:0008144	0.58799	drug binding
O34320-A	GO:0005524	0.54015	ATP binding
O34320-A	GO:0003677	0.52329	DNA binding
O30205-A	GO:0097159	0.61605	organic cyclic compound binding
O30205-A	GO:1901363	0.61566	heterocyclic compound binding
O31798-A	GO:0003676	0.54456	nucleic acid binding
O31798-A	GO:0097159	0.50947	organic cyclic compound binding
O31798-A	GO:1901363	0.50603	heterocyclic compound binding
O34831-A	GO:0097159	0.63983	organic cyclic compound binding
O34831-A	GO:1901363	0.63374	heterocyclic compound binding
O34831-A	GO:0003676	0.56978	nucleic acid binding
O31955-A	GO:1901363	0.73928	heterocyclic compound binding
O31955-A	GO:0097159	0.73139	organic cyclic compound binding
O31953-A	GO:0016787	0.64779	hydrolase activity
O31953-A	GO:0140096	0.58261	catalytic activity, acting on a protein
O31556-A	GO:0043167	0.93903	ion binding
O31556-A	GO:0046872	0.86224	metal ion binding
O31556-A	GO:0043169	0.86171	cation binding
O31556-A	GO:0046914	0.63022	transition metal ion binding
O31556-A	GO:0016491	0.5486	oxidoreductase activity
O31779-A	GO:0005515	0.57568	protein binding
O34384-A	GO:0046872	0.6723	metal ion binding
O34384-A	GO:0043169	0.66875	cation binding
O34384-A	GO:0043167	0.65981	ion binding
O30238-A	GO:0003676	0.6485	nucleic acid binding
O30238-A	GO:1901363	0.60426	heterocyclic compound binding
O30238-A	GO:0097159	0.60242	organic cyclic compound binding
O31683-A	GO:0005515	0.70566	protein binding
O30709-A	GO:0097159	0.8186	organic cyclic compound binding
O30709-A	GO:1901363	0.81727	heterocyclic compound binding
O30316-A	GO:0097159	0.92163	organic cyclic compound binding
O30316-A	GO:1901363	0.92002	heterocyclic compound binding
O30316-A	GO:0003676	0.78406	nucleic acid binding
O30316-A	GO:0003677	0.77943	DNA binding
O31786-A	GO:0097159	0.51544	organic cyclic compound binding
O31786-A	GO:1901363	0.51052	heterocyclic compound binding
O34433-A	GO:0043169	0.85766	cation binding
O34433-A	GO:0046872	0.8535	metal ion binding
O34433-A	GO:0043167	0.66629	ion binding
O34433-A	GO:0016835	0.50933	carbon-oxygen lyase activity
O31896-A	GO:0016788	0.85127	hydrolase activity, acting on ester bonds
O31896-A	GO:0016787	0.76788	hydrolase activity
O31896-A	GO:0043167	0.69606	ion binding
O31896-A	GO:0004518	0.68358	nuclease activity
O31896-A	GO:1901363	0.63004	heterocyclic compound binding
O31896-A	GO:0097159	0.6201	organic cyclic compound binding
O31896-A	GO:0043169	0.50238	cation binding
O34988-B	GO:0043167	0.5166	ion binding
O35012-A	GO:0097159	0.64203	organic cyclic compound binding
O35012-A	GO:1901363	0.63953	heterocyclic compound binding
O34976-A	GO:0005515	0.55719	protein binding
O31698-A	GO:0016829	0.5552	lyase activity
O33075-A	GO:0043167	0.6457	ion binding
O33075-A	GO:0046872	0.57109	metal ion binding
O33075-A	GO:0043169	0.56269	cation binding
O30825-A	GO:0046872	0.54596	metal ion binding
O30825-A	GO:0043169	0.53029	cation binding
O31697-A	GO:0097159	0.72089	organic cyclic compound binding
O31697-A	GO:1901363	0.71615	heterocyclic compound binding
O30268-A	GO:0043167	0.59453	ion binding
O30268-A	GO:0046872	0.52392	metal ion binding
O30268-A	GO:0043169	0.51597	cation binding
O34785-A	GO:0043167	0.55711	ion binding
O34785-A	GO:0046872	0.51282	metal ion binding
O34785-A	GO:0043169	0.50623	cation binding
O31887-A	GO:0097159	0.69483	organic cyclic compound binding
O31887-A	GO:1901363	0.68781	heterocyclic compound binding
O32078-A	GO:0097159	0.56708	organic cyclic compound binding
O32078-A	GO:1901363	0.55588	heterocyclic compound binding
O31511-A	GO:0016491	0.6038	oxidoreductase activity
O31915-A	GO:0097159	0.75862	organic cyclic compound binding
O31915-A	GO:1901363	0.75546	heterocyclic compound binding
O31915-A	GO:0003676	0.74005	nucleic acid binding
O31915-A	GO:0003677	0.63833	DNA binding
O34414-A	GO:1901363	0.78414	heterocyclic compound binding
O34414-A	GO:0097159	0.78264	organic cyclic compound binding
O34414-A	GO:0003676	0.54597	nucleic acid binding
O30181-A	GO:0003676	0.5263	nucleic acid binding
O31597-A	GO:1901363	0.90416	heterocyclic compound binding
O31597-A	GO:0097159	0.90094	organic cyclic compound binding
O31597-A	GO:0003676	0.60647	nucleic acid binding
O34682-A	GO:0003676	0.76423	nucleic acid binding
O34682-A	GO:1901363	0.76329	heterocyclic compound binding
O34682-A	GO:0097159	0.76124	organic cyclic compound binding
O34682-A	GO:0003723	0.52087	RNA binding
O33752-A	GO:0043167	0.86235	ion binding
O33752-A	GO:0016740	0.66322	transferase activity
O33752-A	GO:0043169	0.53441	cation binding
O33752-A	GO:0046872	0.51988	metal ion binding
O31978-E	GO:1901363	0.63919	heterocyclic compound binding
O31978-E	GO:0097159	0.63912	organic cyclic compound binding
O31978-E	GO:0003676	0.55446	nucleic acid binding
O31530-A	GO:0016798	0.98391	hydrolase activity, acting on glycosyl bonds
O31530-A	GO:0004553	0.96912	hydrolase activity, hydrolyzing O-glycosyl compounds
O31530-A	GO:0016787	0.728	hydrolase activity
O31530-A	GO:0043167	0.55711	ion binding
O31530-A	GO:0043169	0.51535	cation binding
O34702-A	GO:0043169	0.80214	cation binding
O34702-A	GO:0046872	0.7987	metal ion binding
O34702-A	GO:0043167	0.78063	ion binding
O34702-A	GO:0016740	0.60594	transferase activity
O34702-A	GO:0046914	0.53952	transition metal ion binding
O31837-A	GO:0043167	0.55712	ion binding
O31837-A	GO:1901363	0.50621	heterocyclic compound binding
O31837-A	GO:0097159	0.50525	organic cyclic compound binding
O35030-B	GO:0097159	0.54929	organic cyclic compound binding
O35030-B	GO:1901363	0.5419	heterocyclic compound binding
O34681-A	GO:0005515	0.52781	protein binding
O31927-A	GO:0097159	0.67945	organic cyclic compound binding
O31927-A	GO:1901363	0.6724	heterocyclic compound binding
O31797-A	GO:0097159	0.57363	organic cyclic compound binding
O31797-A	GO:1901363	0.56588	heterocyclic compound binding
O31639-A	GO:1901363	0.63882	heterocyclic compound binding
O31639-A	GO:0097159	0.63796	organic cyclic compound binding
O31639-A	GO:0003676	0.51158	nucleic acid binding
O31831-A	GO:0046872	0.91136	metal ion binding
O31831-A	GO:0043169	0.90422	cation binding
O31831-A	GO:0043167	0.89971	ion binding
O31831-A	GO:0046914	0.74436	transition metal ion binding
O31831-A	GO:0008270	0.71414	zinc ion binding
O31913-A	GO:0043167	0.79325	ion binding
O31913-A	GO:0046872	0.62281	metal ion binding
O31913-A	GO:0043169	0.61743	cation binding
O35014-A	GO:0097159	0.99988	organic cyclic compound binding
O35014-A	GO:1901363	0.99988	heterocyclic compound binding
O35014-A	GO:0036094	0.99985	small molecule binding
O35014-A	GO:1901265	0.99977	nucleoside phosphate binding
O35014-A	GO:0000166	0.99977	nucleotide binding
O35014-A	GO:0043167	0.99939	ion binding
O35014-A	GO:0043168	0.99922	anion binding
O35014-A	GO:0032553	0.99915	ribonucleotide binding
O35014-A	GO:0097367	0.99899	carbohydrate derivative binding
O35014-A	GO:0032555	0.99804	purine ribonucleotide binding
O35014-A	GO:0017076	0.99802	purine nucleotide binding
O35014-A	GO:0035639	0.99784	purine ribonucleoside triphosphate binding
O35014-A	GO:0008144	0.99712	drug binding
O35014-A	GO:0032559	0.99649	adenyl ribonucleotide binding
O35014-A	GO:0005524	0.99647	ATP binding
O35014-A	GO:0030554	0.99643	adenyl nucleotide binding
O31790-A	GO:0043167	0.8554	ion binding
O31790-A	GO:0036094	0.52387	small molecule binding
O31939-A	GO:1901363	0.93254	heterocyclic compound binding
O31939-A	GO:0097159	0.93072	organic cyclic compound binding
O31939-A	GO:0003677	0.77418	DNA binding
O31939-A	GO:0036094	0.75985	small molecule binding
O31939-A	GO:0043168	0.74511	anion binding
O31939-A	GO:0032553	0.66379	ribonucleotide binding
O31939-A	GO:0000166	0.6624	nucleotide binding
O31939-A	GO:1901265	0.66114	nucleoside phosphate binding
O31939-A	GO:0003676	0.64934	nucleic acid binding
O31939-A	GO:0032555	0.64502	purine ribonucleotide binding
O31939-A	GO:0043167	0.64475	ion binding
O31939-A	GO:0035639	0.64331	purine ribonucleoside triphosphate binding
O31939-A	GO:0017076	0.63876	purine nucleotide binding
O31939-A	GO:0008144	0.63033	drug binding
O31939-A	GO:0097367	0.61891	carbohydrate derivative binding
O31939-A	GO:0005524	0.55758	ATP binding
O31939-A	GO:0032559	0.55261	adenyl ribonucleotide binding
O31939-A	GO:0030554	0.54739	adenyl nucleotide binding
O34498-A	GO:0097159	0.62406	organic cyclic compound binding
O34498-A	GO:1901363	0.62166	heterocyclic compound binding
O34498-A	GO:0003676	0.52979	nucleic acid binding
O34626-A	GO:0016829	0.51035	lyase activity
O31720-A	GO:0016746	0.57969	transferase activity, transferring acyl groups
O31720-A	GO:0016740	0.55105	transferase activity
O30050-A	GO:0097159	0.52074	organic cyclic compound binding
O30050-A	GO:1901363	0.51897	heterocyclic compound binding
O39432-A	GO:1901363	0.83338	heterocyclic compound binding
O39432-A	GO:0097159	0.82874	organic cyclic compound binding
O39432-A	GO:0003676	0.50558	nucleic acid binding
O34735-A	GO:0043167	0.56273	ion binding
O32092-A	GO:1901363	0.69495	heterocyclic compound binding
O32092-A	GO:0097159	0.6868	organic cyclic compound binding
O32092-A	GO:0003676	0.51034	nucleic acid binding
O31718-A	GO:0043167	0.50418	ion binding
O34860-A	GO:1901363	0.87121	heterocyclic compound binding
O34860-A	GO:0097159	0.86723	organic cyclic compound binding
O34860-A	GO:0003677	0.76166	DNA binding
O34860-A	GO:0003700	0.73818	DNA-binding transcription factor activity
O34860-A	GO:0003676	0.71574	nucleic acid binding
O34133-A	GO:0016787	0.54124	hydrolase activity
O31768-A	GO:0097159	0.51458	organic cyclic compound binding
O32263-A	GO:0043167	0.89343	ion binding
O32263-A	GO:0043169	0.80191	cation binding
O32263-A	GO:0046872	0.79713	metal ion binding
O34429-A	GO:0097159	0.67409	organic cyclic compound binding
O34429-A	GO:1901363	0.67298	heterocyclic compound binding
S0DZI6-A	GO:0016491	0.61788	oxidoreductase activity
C0PXV4-A	GO:0043167	0.55916	ion binding
C0PXV4-A	GO:0043169	0.50831	cation binding
C0H3T2-A	GO:1901363	0.64587	heterocyclic compound binding
C0H3T2-A	GO:0097159	0.64423	organic cyclic compound binding
C0R462-A	GO:0005515	0.5251	protein binding
C0PY33-A	GO:0043167	0.7688	ion binding
C0PY33-A	GO:0046872	0.72002	metal ion binding
C0PY33-A	GO:0043169	0.71492	cation binding
C0H3V5-A	GO:0097159	0.52884	organic cyclic compound binding
C0H3V5-A	GO:1901363	0.52496	heterocyclic compound binding
C0H3V5-A	GO:0003677	0.50348	DNA binding
C0H3V5-A	GO:0003676	0.50195	nucleic acid binding
C0KYB6-A	GO:0015075	0.70427	ion transmembrane transporter activity
C0KYB6-A	GO:0022857	0.69351	transmembrane transporter activity
C0KYB6-A	GO:0043167	0.63404	ion binding
C0KYB6-A	GO:0015318	0.60999	inorganic molecular entity transmembrane transporter activity
C0KYB6-A	GO:0022803	0.52227	passive transmembrane transporter activity
C0KYB6-A	GO:0015267	0.52027	channel activity
C0KYB6-A	GO:0005216	0.50392	ion channel activity
C0MFQ4-A	GO:0032553	0.99999	ribonucleotide binding
C0MFQ4-A	GO:0000166	0.99999	nucleotide binding
C0MFQ4-A	GO:1901265	0.99999	nucleoside phosphate binding
C0MFQ4-A	GO:0017076	0.99999	purine nucleotide binding
C0MFQ4-A	GO:0032555	0.99999	purine ribonucleotide binding
C0MFQ4-A	GO:0036094	0.99999	small molecule binding
C0MFQ4-A	GO:0035639	0.99999	purine ribonucleoside triphosphate binding
C0MFQ4-A	GO:0043168	0.99997	anion binding
C0MFQ4-A	GO:0097367	0.99997	carbohydrate derivative binding
C0MFQ4-A	GO:0008144	0.99996	drug binding
C0MFQ4-A	GO:0005524	0.99995	ATP binding
C0MFQ4-A	GO:0030554	0.99995	adenyl nucleotide binding
C0MFQ4-A	GO:0032559	0.99995	adenyl ribonucleotide binding
C0MFQ4-A	GO:1901363	0.99992	heterocyclic compound binding
C0MFQ4-A	GO:0097159	0.99991	organic cyclic compound binding
C0MFQ4-A	GO:0043167	0.99989	ion binding
C0MFQ4-A	GO:0016740	0.91709	transferase activity
C0MFQ4-A	GO:0016772	0.72148	transferase activity, transferring phosphorus-containing groups
C0ZVL8-A	GO:0016787	0.64586	hydrolase activity
C0ZVL8-A	GO:0140096	0.51226	catalytic activity, acting on a protein
C0M8L1-A	GO:0000166	0.99993	nucleotide binding
C0M8L1-A	GO:1901265	0.99993	nucleoside phosphate binding
C0M8L1-A	GO:0036094	0.99992	small molecule binding
C0M8L1-A	GO:0032553	0.99992	ribonucleotide binding
C0M8L1-A	GO:0017076	0.99991	purine nucleotide binding
C0M8L1-A	GO:0035639	0.99991	purine ribonucleoside triphosphate binding
C0M8L1-A	GO:0032555	0.9999	purine ribonucleotide binding
C0M8L1-A	GO:0043168	0.99985	anion binding
C0M8L1-A	GO:0097367	0.99982	carbohydrate derivative binding
C0M8L1-A	GO:0008144	0.99974	drug binding
C0M8L1-A	GO:0005524	0.99965	ATP binding
C0M8L1-A	GO:0030554	0.99962	adenyl nucleotide binding
C0M8L1-A	GO:0032559	0.99959	adenyl ribonucleotide binding
C0M8L1-A	GO:1901363	0.99954	heterocyclic compound binding
C0M8L1-A	GO:0097159	0.99953	organic cyclic compound binding
C0M8L1-A	GO:0043167	0.99941	ion binding
C0M8L1-A	GO:0016740	0.87831	transferase activity
C0M8L1-A	GO:0016772	0.73241	transferase activity, transferring phosphorus-containing groups
C0ME92-A	GO:0000166	0.94491	nucleotide binding
C0ME92-A	GO:1901265	0.94444	nucleoside phosphate binding
C0ME92-A	GO:0097159	0.93329	organic cyclic compound binding
C0ME92-A	GO:1901363	0.93263	heterocyclic compound binding
C0ME92-A	GO:0036094	0.90417	small molecule binding
C0ME92-A	GO:0030554	0.51081	adenyl nucleotide binding
C0MH45-A	GO:0016740	0.64253	transferase activity
C0Q6I8-A	GO:0003676	0.90078	nucleic acid binding
C0Q6I8-A	GO:0097159	0.86897	organic cyclic compound binding
C0Q6I8-A	GO:1901363	0.86602	heterocyclic compound binding
C0Q6I8-A	GO:0008135	0.67246	translation factor activity, RNA binding
C0Q6I8-A	GO:0090079	0.67026	translation regulator activity, nucleic acid binding
C0Q6I8-A	GO:0003723	0.55845	RNA binding
C0RE50-C	GO:0016491	0.51598	oxidoreductase activity
C0HK94-B	GO:0003676	0.68127	nucleic acid binding
C0HK94-B	GO:1901363	0.59067	heterocyclic compound binding
C0HK94-B	GO:0097159	0.58934	organic cyclic compound binding
C0HK94-B	GO:0003677	0.51998	DNA binding
C0M6F4-A	GO:0016740	0.64253	transferase activity
C0ZCJ6-A	GO:0043167	0.73582	ion binding
C0ZCJ6-A	GO:0036094	0.65803	small molecule binding
C0ZCJ6-A	GO:0043168	0.63622	anion binding
C0ZCJ6-A	GO:0097159	0.63029	organic cyclic compound binding
C0ZCJ6-A	GO:1901363	0.61997	heterocyclic compound binding
C0PWK6-B	GO:1901265	0.91623	nucleoside phosphate binding
C0PWK6-B	GO:0000166	0.91615	nucleotide binding
C0PWK6-B	GO:0043167	0.91494	ion binding
C0PWK6-B	GO:0036094	0.89986	small molecule binding
C0PWK6-B	GO:0010181	0.88449	FMN binding
C0PWK6-B	GO:0016491	0.86492	oxidoreductase activity
C0PWK6-B	GO:0032553	0.85611	ribonucleotide binding
C0PWK6-B	GO:0048037	0.83063	cofactor binding
C0PWK6-B	GO:0097367	0.82064	carbohydrate derivative binding
C0PWK6-B	GO:0043168	0.81677	anion binding
C0PWK6-B	GO:1901363	0.78871	heterocyclic compound binding
C0PWK6-B	GO:0097159	0.78476	organic cyclic compound binding
C0PWK6-B	GO:0050662	0.66549	coenzyme binding
C0RH21-A	GO:0005515	0.52899	protein binding
C0MAR7-A	GO:0016740	0.92674	transferase activity
C0MAR7-A	GO:0016614	0.81814	oxidoreductase activity, acting on CH-OH group of donors
C0MAR7-A	GO:0043169	0.77822	cation binding
C0MAR7-A	GO:0016616	0.7654	oxidoreductase activity, acting on the CH-OH group of donors, NAD or NADP as acceptor
C0MAR7-A	GO:0046872	0.76214	metal ion binding
C0MAR7-A	GO:0043167	0.76044	ion binding
C0MAR7-A	GO:0048037	0.67445	cofactor binding
C0H3R9-A	GO:0097159	0.50455	organic cyclic compound binding
C0H3R9-A	GO:1901363	0.50413	heterocyclic compound binding
C0PY73-A	GO:0043167	0.55747	ion binding
C0PY73-A	GO:0036094	0.51125	small molecule binding
C0PY73-A	GO:1901363	0.50274	heterocyclic compound binding
C0Q2P5-E	GO:0140096	0.53196	catalytic activity, acting on a protein
C0ZXH4-B	GO:0043167	0.5319	ion binding
C0H3Y9-B	GO:1901363	0.60704	heterocyclic compound binding
C0H3Y9-B	GO:0097159	0.60351	organic cyclic compound binding
C0MAQ5-A	GO:0043167	0.50259	ion binding
C0M7F4-A	GO:0000166	0.91018	nucleotide binding
C0M7F4-A	GO:1901265	0.90962	nucleoside phosphate binding
C0M7F4-A	GO:0036094	0.89444	small molecule binding
C0M7F4-A	GO:0097159	0.87739	organic cyclic compound binding
C0M7F4-A	GO:1901363	0.87728	heterocyclic compound binding
C0M7F4-A	GO:0097367	0.51803	carbohydrate derivative binding
C0QD10-A	GO:0036094	0.95535	small molecule binding
C0QD10-A	GO:0000166	0.91312	nucleotide binding
C0QD10-A	GO:1901265	0.9126	nucleoside phosphate binding
C0QD10-A	GO:0043167	0.91178	ion binding
C0QD10-A	GO:1901363	0.86921	heterocyclic compound binding
C0QD10-A	GO:0043168	0.86734	anion binding
C0QD10-A	GO:0097159	0.86549	organic cyclic compound binding
C0Q4E5-A	GO:0036094	0.87963	small molecule binding
C0Q4E5-A	GO:0043167	0.82314	ion binding
C0Q4E5-A	GO:0043168	0.76569	anion binding
C0Q4E5-A	GO:0000166	0.73974	nucleotide binding
C0Q4E5-A	GO:1901265	0.73877	nucleoside phosphate binding
C0Q4E5-A	GO:1901363	0.68074	heterocyclic compound binding
C0Q4E5-A	GO:0097159	0.68053	organic cyclic compound binding
C0Q4E5-A	GO:0032553	0.63813	ribonucleotide binding
C0Q4E5-A	GO:0097367	0.55321	carbohydrate derivative binding
C0Q4E5-A	GO:0016491	0.5114	oxidoreductase activity
C0Q840-A	GO:0003676	0.50396	nucleic acid binding
C0RM38-A	GO:0140098	0.84873	catalytic activity, acting on RNA
C0RM38-A	GO:1901363	0.61941	heterocyclic compound binding
C0RM38-A	GO:0034062	0.61572	5'-3' RNA polymerase activity
C0RM38-A	GO:0097159	0.61461	organic cyclic compound binding
C0RM38-A	GO:0097747	0.61413	RNA polymerase activity
C0RM38-A	GO:0003899	0.53082	DNA-directed 5'-3' RNA polymerase activity
C0RM38-A	GO:0003676	0.51724	nucleic acid binding
C0H403-A	GO:0016740	0.70804	transferase activity
C0H403-A	GO:0097159	0.68974	organic cyclic compound binding
C0H403-A	GO:1901363	0.68904	heterocyclic compound binding
C0H403-A	GO:0097747	0.63839	RNA polymerase activity
C0H403-A	GO:0034062	0.63832	5'-3' RNA polymerase activity
C0H403-A	GO:0140098	0.63479	catalytic activity, acting on RNA
C0H403-A	GO:0016779	0.61481	nucleotidyltransferase activity
C0H403-A	GO:0003676	0.5788	nucleic acid binding
C0MGB7-A	GO:0016740	0.93724	transferase activity
C0MGB7-A	GO:0043167	0.865	ion binding
C0MGB7-A	GO:0043169	0.85335	cation binding
C0MGB7-A	GO:0046872	0.84657	metal ion binding
C0MGB7-A	GO:0048037	0.6058	cofactor binding
C0MGB7-A	GO:0016614	0.60302	oxidoreductase activity, acting on CH-OH group of donors
C0H429-A	GO:0016740	0.5297	transferase activity
C0M9C0-A	GO:0003676	0.82822	nucleic acid binding
C0M9C0-A	GO:1901363	0.73357	heterocyclic compound binding
C0M9C0-A	GO:0097159	0.72505	organic cyclic compound binding
C0RHI7-A	GO:0008233	0.90924	peptidase activity
C0RHI7-A	GO:0070011	0.90855	peptidase activity, acting on L-amino acid peptides
C0RHI7-A	GO:0140096	0.86368	catalytic activity, acting on a protein
C0RHI7-A	GO:0016787	0.77697	hydrolase activity
C0RHI7-A	GO:0004175	0.71835	endopeptidase activity
C0RHI7-A	GO:0043167	0.62615	ion binding
C0RHI7-A	GO:0043169	0.6055	cation binding
C0RHI7-A	GO:0046872	0.60478	metal ion binding
C0RHI7-A	GO:0008237	0.51296	metallopeptidase activity
C0M791-A	GO:0043167	0.75967	ion binding
C0M791-A	GO:0016787	0.7042	hydrolase activity
C0M791-A	GO:0046872	0.70248	metal ion binding
C0M791-A	GO:0043169	0.70168	cation binding
C0M791-A	GO:0046914	0.55598	transition metal ion binding
C0M791-A	GO:0008270	0.53712	zinc ion binding
C0MH21-A	GO:0043167	0.73155	ion binding
C0MH21-A	GO:0046872	0.67099	metal ion binding
C0MH21-A	GO:0043169	0.66966	cation binding
C0MH21-A	GO:0016787	0.65797	hydrolase activity
C0H3Z6-A	GO:1901363	0.75801	heterocyclic compound binding
C0H3Z6-A	GO:0097159	0.75433	organic cyclic compound binding
C0H3Z6-A	GO:0003676	0.7102	nucleic acid binding
C0ZDV1-A	GO:0043167	0.82574	ion binding
C0ZDV1-A	GO:0043169	0.82457	cation binding
C0ZDV1-A	GO:0046872	0.82214	metal ion binding
C0ZDV1-A	GO:0016740	0.56622	transferase activity
C0H3W7-A	GO:0003676	0.77398	nucleic acid binding
C0H3W7-A	GO:0097159	0.74416	organic cyclic compound binding
C0H3W7-A	GO:1901363	0.74307	heterocyclic compound binding
C0H3W7-A	GO:0003677	0.53887	DNA binding
C0Q0D9-A	GO:0003676	0.6505	nucleic acid binding
C0Q0D9-A	GO:1901363	0.63801	heterocyclic compound binding
C0Q0D9-A	GO:0097159	0.63495	organic cyclic compound binding
C0Q0R3-A	GO:1901363	0.81572	heterocyclic compound binding
C0Q0R3-A	GO:0097159	0.80945	organic cyclic compound binding
C0Q0R3-A	GO:0003676	0.70548	nucleic acid binding
C0RKP1-B	GO:0043167	0.62399	ion binding
C0Q7R0-A	GO:0003676	0.50282	nucleic acid binding
C0QTV2-A	GO:1901363	0.75191	heterocyclic compound binding
C0QTV2-A	GO:0097159	0.74489	organic cyclic compound binding
C0QTV2-A	GO:0016772	0.5528	transferase activity, transferring phosphorus-containing groups
W6JQK2-A	GO:0140098	0.52911	catalytic activity, acting on RNA
C8ZEK4-A	GO:0005515	0.57522	protein binding
C8ZC77-A	GO:0003676	0.61048	nucleic acid binding
C8ZC77-A	GO:1901363	0.51718	heterocyclic compound binding
C8ZC77-A	GO:0097159	0.51053	organic cyclic compound binding
F5HF36-A	GO:0016740	0.68315	transferase activity
F5HF36-A	GO:0016772	0.53889	transferase activity, transferring phosphorus-containing groups
F5H991-A	GO:0003735	0.84881	structural constituent of ribosome
F5H991-A	GO:0003676	0.68826	nucleic acid binding
F5H991-A	GO:1901363	0.54849	heterocyclic compound binding
F5H991-A	GO:0097159	0.54846	organic cyclic compound binding
F5HFD2-B	GO:0097159	0.53881	organic cyclic compound binding
F5HFD2-B	GO:1901363	0.52627	heterocyclic compound binding
F5HCD4-B	GO:0003676	0.97349	nucleic acid binding
F5HCD4-B	GO:1901363	0.95896	heterocyclic compound binding
F5HCD4-B	GO:0097159	0.95728	organic cyclic compound binding
F5HCD4-B	GO:0003677	0.95514	DNA binding
G2TRS9-A	GO:0005515	0.76599	protein binding
G2TRN1-A	GO:0003735	0.90574	structural constituent of ribosome
G2TRN1-A	GO:1901363	0.55007	heterocyclic compound binding
G2TRN1-A	GO:0097159	0.53799	organic cyclic compound binding
G2TRU4-A	GO:0097159	0.51201	organic cyclic compound binding
G2TRU4-A	GO:1901363	0.50827	heterocyclic compound binding
G2TRU3-A	GO:1901363	0.69026	heterocyclic compound binding
G2TRU3-A	GO:0097159	0.68817	organic cyclic compound binding
G2TRJ6-A	GO:0097159	0.55913	organic cyclic compound binding
G2TRJ6-A	GO:1901363	0.55626	heterocyclic compound binding
D4GSY9-A	GO:0022857	0.53034	transmembrane transporter activity
Q2J3F5-A	GO:0034062	0.93702	5'-3' RNA polymerase activity
Q2J3F5-A	GO:0097747	0.93646	RNA polymerase activity
Q2J3F5-A	GO:0016740	0.92884	transferase activity
Q2J3F5-A	GO:0003899	0.92253	DNA-directed 5'-3' RNA polymerase activity
Q2J3F5-A	GO:0016772	0.91147	transferase activity, transferring phosphorus-containing groups
Q2J3F5-A	GO:0016779	0.86426	nucleotidyltransferase activity
Q2J3F5-A	GO:0140098	0.82865	catalytic activity, acting on RNA
Q2J3F5-A	GO:1901363	0.75983	heterocyclic compound binding
Q2J3F5-A	GO:0097159	0.75602	organic cyclic compound binding
Q2J3F5-A	GO:0003676	0.62813	nucleic acid binding
Q2A303-A	GO:0043167	0.67118	ion binding
Q2A303-A	GO:0043169	0.60625	cation binding
Q2A303-A	GO:0046872	0.60352	metal ion binding
Q2A303-A	GO:0016787	0.58307	hydrolase activity
Q2A303-A	GO:0046914	0.53808	transition metal ion binding
Q2SDF4-A	GO:0016853	0.53829	isomerase activity
Q2SYJ1-A	GO:1901363	0.73404	heterocyclic compound binding
Q2SYJ1-A	GO:0097159	0.72613	organic cyclic compound binding
Q2SYJ1-A	GO:0043167	0.71948	ion binding
Q2SYJ1-A	GO:0000166	0.69549	nucleotide binding
Q2SYJ1-A	GO:1901265	0.69359	nucleoside phosphate binding
Q2SYJ1-A	GO:0032553	0.66765	ribonucleotide binding
Q2SYJ1-A	GO:0036094	0.63833	small molecule binding
Q2SYJ1-A	GO:0005524	0.56939	ATP binding
Q2SYJ1-A	GO:0032559	0.5634	adenyl ribonucleotide binding
Q2SYJ1-A	GO:0030554	0.55788	adenyl nucleotide binding
Q2SYJ1-A	GO:0032555	0.53955	purine ribonucleotide binding
Q2SYJ1-A	GO:0017076	0.5304	purine nucleotide binding
Q2SYJ1-A	GO:0035639	0.52395	purine ribonucleoside triphosphate binding
Q21B77-A	GO:0008233	0.87621	peptidase activity
Q21B77-A	GO:0070011	0.86924	peptidase activity, acting on L-amino acid peptides
Q21B77-A	GO:0016787	0.77731	hydrolase activity
Q21B77-A	GO:0140096	0.76438	catalytic activity, acting on a protein
Q21B77-A	GO:0004175	0.59227	endopeptidase activity
Q28QC7-A	GO:0043167	0.73121	ion binding
Q28QC7-A	GO:0046872	0.6774	metal ion binding
Q28QC7-A	GO:0043169	0.66975	cation binding
Q28QC7-A	GO:1901363	0.53695	heterocyclic compound binding
Q28QC7-A	GO:0097159	0.53237	organic cyclic compound binding
Q2W3D3-A	GO:1901363	0.5174	heterocyclic compound binding
Q2W3D3-A	GO:0097159	0.51599	organic cyclic compound binding
Q2FFH4-A	GO:0043167	0.80335	ion binding
Q2FFH4-A	GO:0043169	0.6789	cation binding
Q2FFH4-A	GO:0046872	0.65717	metal ion binding
Q2NTL2-A	GO:0097159	0.59025	organic cyclic compound binding
Q2NTL2-A	GO:1901363	0.57946	heterocyclic compound binding
Q2G203-B	GO:0008144	0.80454	drug binding
Q2G203-B	GO:0043168	0.7942	anion binding
Q2G203-B	GO:1901363	0.76952	heterocyclic compound binding
Q2G203-B	GO:0097159	0.76787	organic cyclic compound binding
Q2G203-B	GO:0032559	0.75047	adenyl ribonucleotide binding
Q2G203-B	GO:0030554	0.74562	adenyl nucleotide binding
Q2G203-B	GO:0032553	0.7334	ribonucleotide binding
Q2G203-B	GO:0032555	0.72288	purine ribonucleotide binding
Q2G203-B	GO:0005524	0.72048	ATP binding
Q2G203-B	GO:0017076	0.71547	purine nucleotide binding
Q2G203-B	GO:0036094	0.68215	small molecule binding
Q2G203-B	GO:0035639	0.68031	purine ribonucleoside triphosphate binding
Q2G203-B	GO:1901265	0.6777	nucleoside phosphate binding
Q2G203-B	GO:0000166	0.67555	nucleotide binding
Q2G203-B	GO:0043167	0.67437	ion binding
Q2G203-B	GO:0097367	0.6613	carbohydrate derivative binding
Q2G203-B	GO:0016740	0.59226	transferase activity
Q2NFL9-A	GO:0046872	0.73602	metal ion binding
Q2NFL9-A	GO:0043169	0.70829	cation binding
Q2NFL9-A	GO:0043167	0.61419	ion binding
Q2Y6B8-A	GO:0003676	0.70976	nucleic acid binding
Q2Y6B8-A	GO:1901363	0.589	heterocyclic compound binding
Q2Y6B8-A	GO:0097159	0.58204	organic cyclic compound binding
Q2Y5Y2-A	GO:0016787	0.9726	hydrolase activity
Q2Y5Y2-A	GO:0043169	0.95071	cation binding
Q2Y5Y2-A	GO:0046872	0.9495	metal ion binding
Q2Y5Y2-A	GO:0043167	0.93091	ion binding
Q2Y5Y2-A	GO:0008270	0.72212	zinc ion binding
Q2Y5Y2-A	GO:0016788	0.6352	hydrolase activity, acting on ester bonds
Q2Y5Y2-A	GO:0046914	0.6017	transition metal ion binding
Q2YB30-A	GO:0043167	0.96049	ion binding
Q2YB30-A	GO:1901363	0.92353	heterocyclic compound binding
Q2YB30-A	GO:0097159	0.92126	organic cyclic compound binding
Q2YB30-A	GO:0046872	0.6287	metal ion binding
Q2YB30-A	GO:0043169	0.62634	cation binding
Q2YB30-A	GO:0016772	0.52352	transferase activity, transferring phosphorus-containing groups
Q2NRC0-A	GO:0140098	0.7009	catalytic activity, acting on RNA
Q2NRC0-A	GO:1901363	0.69744	heterocyclic compound binding
Q2NRC0-A	GO:0097159	0.6935	organic cyclic compound binding
Q25390-A	GO:1901363	0.9794	heterocyclic compound binding
Q25390-A	GO:0097159	0.97853	organic cyclic compound binding
Q25390-A	GO:0000166	0.94452	nucleotide binding
Q25390-A	GO:1901265	0.94397	nucleoside phosphate binding
Q25390-A	GO:0016772	0.93419	transferase activity, transferring phosphorus-containing groups
Q25390-A	GO:0016740	0.90855	transferase activity
Q25390-A	GO:0036094	0.89971	small molecule binding
Q25390-A	GO:0043167	0.89447	ion binding
Q25390-A	GO:0043168	0.84368	anion binding
Q25390-A	GO:0032555	0.68627	purine ribonucleotide binding
Q25390-A	GO:0017076	0.68224	purine nucleotide binding
Q25390-A	GO:0008144	0.67085	drug binding
Q25390-A	GO:0032559	0.65749	adenyl ribonucleotide binding
Q25390-A	GO:0030554	0.65246	adenyl nucleotide binding
Q25390-A	GO:0035639	0.63945	purine ribonucleoside triphosphate binding
Q25390-A	GO:0005524	0.63397	ATP binding
Q25390-A	GO:0032553	0.54591	ribonucleotide binding
Q25390-A	GO:0016301	0.50782	kinase activity
Q2TA00-A	GO:0005515	0.53882	protein binding
Q2YU76-A	GO:0043167	0.7963	ion binding
Q2YU76-A	GO:0043169	0.63674	cation binding
Q2YU76-A	GO:0046872	0.59505	metal ion binding
Q2G0B6-A	GO:0016788	0.65951	hydrolase activity, acting on ester bonds
Q2G0B6-A	GO:1901363	0.63982	heterocyclic compound binding
Q2G0B6-A	GO:0097159	0.63793	organic cyclic compound binding
Q2G0B6-A	GO:0043167	0.60656	ion binding
Q2G0B6-A	GO:0043169	0.59522	cation binding
Q2G0B6-A	GO:0046872	0.5776	metal ion binding
Q2G0B6-A	GO:0016787	0.55294	hydrolase activity
Q2G0B6-A	GO:0003676	0.51262	nucleic acid binding
Q2G0B6-A	GO:0004518	0.51009	nuclease activity
Q2RHZ4-A	GO:0097159	0.61606	organic cyclic compound binding
Q2RHZ4-A	GO:1901363	0.60779	heterocyclic compound binding
Q2RHZ4-A	GO:0003676	0.53673	nucleic acid binding
Q2YU19-A	GO:0043167	0.63536	ion binding
Q2YU19-A	GO:0043169	0.55705	cation binding
Q2YU19-A	GO:0046872	0.55614	metal ion binding
Q252M0-A	GO:0016860	0.51699	intramolecular oxidoreductase activity
Q2SZK6-A	GO:0097159	0.72518	organic cyclic compound binding
Q2SZK6-A	GO:1901363	0.72495	heterocyclic compound binding
Q2SZK6-A	GO:0043167	0.6801	ion binding
Q2SZK6-A	GO:0036094	0.63542	small molecule binding
Q2K364-A	GO:0097747	0.94378	RNA polymerase activity
Q2K364-A	GO:0034062	0.94348	5'-3' RNA polymerase activity
Q2K364-A	GO:0140098	0.93961	catalytic activity, acting on RNA
Q2K364-A	GO:0003899	0.92826	DNA-directed 5'-3' RNA polymerase activity
Q2K364-A	GO:0016779	0.90522	nucleotidyltransferase activity
Q2K364-A	GO:0016740	0.89233	transferase activity
Q2K364-A	GO:0016772	0.85688	transferase activity, transferring phosphorus-containing groups
Q2K364-A	GO:1901363	0.83088	heterocyclic compound binding
Q2K364-A	GO:0097159	0.82597	organic cyclic compound binding
Q2K364-A	GO:0003676	0.61031	nucleic acid binding
Q21289-A	GO:0043167	0.52906	ion binding
Q2SPH0-A	GO:0043167	0.77899	ion binding
Q2SPH0-A	GO:0043169	0.74607	cation binding
Q2SPH0-A	GO:0046872	0.73208	metal ion binding
Q2SPH0-A	GO:0016787	0.70112	hydrolase activity
Q2SPH0-A	GO:0000166	0.51045	nucleotide binding
Q2SPH0-A	GO:1901265	0.51011	nucleoside phosphate binding
Q2FI75-B	GO:0008144	0.80454	drug binding
Q2FI75-B	GO:0043168	0.7942	anion binding
Q2FI75-B	GO:1901363	0.76952	heterocyclic compound binding
Q2FI75-B	GO:0097159	0.76787	organic cyclic compound binding
Q2FI75-B	GO:0032559	0.75047	adenyl ribonucleotide binding
Q2FI75-B	GO:0030554	0.74562	adenyl nucleotide binding
Q2FI75-B	GO:0032553	0.7334	ribonucleotide binding
Q2FI75-B	GO:0032555	0.72288	purine ribonucleotide binding
Q2FI75-B	GO:0005524	0.72048	ATP binding
Q2FI75-B	GO:0017076	0.71547	purine nucleotide binding
Q2FI75-B	GO:0036094	0.68215	small molecule binding
Q2FI75-B	GO:0035639	0.68031	purine ribonucleoside triphosphate binding
Q2FI75-B	GO:1901265	0.6777	nucleoside phosphate binding
Q2FI75-B	GO:0000166	0.67555	nucleotide binding
Q2FI75-B	GO:0043167	0.67437	ion binding
Q2FI75-B	GO:0097367	0.6613	carbohydrate derivative binding
Q2FI75-B	GO:0016740	0.59226	transferase activity
Q2NKS3-A	GO:0005515	0.57798	protein binding
Q2KYS7-A	GO:0016860	0.82198	intramolecular oxidoreductase activity
Q2KYS7-A	GO:0016853	0.78725	isomerase activity
Q2KYS7-A	GO:0140096	0.51123	catalytic activity, acting on a protein
Q2P2A5-A	GO:0043167	0.68248	ion binding
Q2P2A5-A	GO:0043169	0.67437	cation binding
Q2P2A5-A	GO:0046872	0.66846	metal ion binding
Q21E00-A	GO:0043167	0.77876	ion binding
Q21E00-A	GO:0046872	0.67584	metal ion binding
Q21E00-A	GO:0043169	0.66278	cation binding
Q2NUA3-A	GO:0046872	0.75772	metal ion binding
Q2NUA3-A	GO:0043169	0.75051	cation binding
Q2NUA3-A	GO:0043167	0.73998	ion binding
Q2NUA3-A	GO:0016740	0.5487	transferase activity
Q2YUJ0-A	GO:0043167	0.52456	ion binding
Q2ST19-B	GO:0000166	0.93572	nucleotide binding
Q2ST19-B	GO:1901265	0.93544	nucleoside phosphate binding
Q2ST19-B	GO:0036094	0.89643	small molecule binding
Q2ST19-B	GO:0032553	0.87947	ribonucleotide binding
Q2ST19-B	GO:1901363	0.84479	heterocyclic compound binding
Q2ST19-B	GO:0097159	0.83983	organic cyclic compound binding
Q2ST19-B	GO:0043167	0.83303	ion binding
Q2ST19-B	GO:0097367	0.79405	carbohydrate derivative binding
Q2ST19-B	GO:0043168	0.78183	anion binding
Q2ST19-B	GO:0010181	0.70079	FMN binding
Q2ST19-B	GO:0048037	0.55877	cofactor binding
Q2ST19-B	GO:0050662	0.51485	coenzyme binding
Q25456-L	GO:0005515	0.78112	protein binding
Q25456-L	GO:0008092	0.57637	cytoskeletal protein binding
Q25456-L	GO:0051015	0.5532	actin filament binding
Q25456-L	GO:0003779	0.51718	actin binding
Q2NWN5-A	GO:1901363	0.55915	heterocyclic compound binding
Q2NWN5-A	GO:0097159	0.55568	organic cyclic compound binding
Q2NWN5-A	GO:0003676	0.50325	nucleic acid binding
Q2FI23-A	GO:1901363	0.51285	heterocyclic compound binding
Q2FI23-A	GO:0097159	0.50647	organic cyclic compound binding
Q2K665-C	GO:0043169	0.53856	cation binding
Q2K665-C	GO:0046872	0.53454	metal ion binding
Q2K665-C	GO:0043167	0.52232	ion binding
Q28CR0-A	GO:1901363	0.76798	heterocyclic compound binding
Q28CR0-A	GO:0097159	0.76529	organic cyclic compound binding
Q28CR0-A	GO:0003676	0.73513	nucleic acid binding
Q28CR0-A	GO:0003677	0.67597	DNA binding
Q28CR0-A	GO:0043167	0.56513	ion binding
Q28CR0-A	GO:0043169	0.51754	cation binding
Q28CR0-A	GO:0046872	0.50525	metal ion binding
Q2YZA3-A	GO:0016853	0.56089	isomerase activity
Q2SKK6-A	GO:0016772	0.71563	transferase activity, transferring phosphorus-containing groups
Q2SKK6-A	GO:0046872	0.60011	metal ion binding
Q2SKK6-A	GO:0043169	0.59744	cation binding
Q2SKK6-A	GO:0043167	0.53179	ion binding
Q2RKA1-A	GO:1901363	0.52737	heterocyclic compound binding
Q2RKA1-A	GO:0097159	0.5272	organic cyclic compound binding
Q28FI7-A	GO:0016741	0.68774	transferase activity, transferring one-carbon groups
Q28FI7-A	GO:0016740	0.63056	transferase activity
Q28FI7-A	GO:0008168	0.60804	methyltransferase activity
Q2T9U9-A	GO:0005515	0.62456	protein binding
Q2SVM3-C	GO:0016491	0.50782	oxidoreductase activity
Q2FHK2-A	GO:0003676	0.76154	nucleic acid binding
Q2FHK2-A	GO:1901363	0.74334	heterocyclic compound binding
Q2FHK2-A	GO:0097159	0.74253	organic cyclic compound binding
Q21G89-A	GO:0016776	0.57465	phosphotransferase activity, phosphate group as acceptor
Q21G89-A	GO:0016740	0.56704	transferase activity
Q2KUT1-A	GO:0070011	0.5208	peptidase activity, acting on L-amino acid peptides
Q2KUT1-A	GO:0008233	0.51732	peptidase activity
Q2YDM5-A	GO:0003676	0.6554	nucleic acid binding
Q2YDM5-A	GO:0097159	0.65082	organic cyclic compound binding
Q2YDM5-A	GO:1901363	0.64802	heterocyclic compound binding
Q21ND2-A	GO:0097159	0.90175	organic cyclic compound binding
Q21ND2-A	GO:1901363	0.89985	heterocyclic compound binding
Q21ND2-A	GO:0000166	0.77356	nucleotide binding
Q21ND2-A	GO:1901265	0.77235	nucleoside phosphate binding
Q21ND2-A	GO:0036094	0.72233	small molecule binding
Q21ND2-A	GO:0032555	0.69328	purine ribonucleotide binding
Q21ND2-A	GO:0035639	0.68437	purine ribonucleoside triphosphate binding
Q21ND2-A	GO:0043167	0.67575	ion binding
Q21ND2-A	GO:0043168	0.675	anion binding
Q21ND2-A	GO:0005524	0.6717	ATP binding
Q21ND2-A	GO:0032559	0.67094	adenyl ribonucleotide binding
Q21ND2-A	GO:0097367	0.65004	carbohydrate derivative binding
Q21ND2-A	GO:0008144	0.64952	drug binding
Q21ND2-A	GO:0032553	0.61909	ribonucleotide binding
Q21ND2-A	GO:0017076	0.61812	purine nucleotide binding
Q21ND2-A	GO:0030554	0.59647	adenyl nucleotide binding
Q23450-A	GO:0003676	0.8419	nucleic acid binding
Q23450-A	GO:1901363	0.78199	heterocyclic compound binding
Q23450-A	GO:0097159	0.7708	organic cyclic compound binding
Q23450-A	GO:0046872	0.66369	metal ion binding
Q23450-A	GO:0043169	0.65307	cation binding
Q23450-A	GO:0043167	0.52466	ion binding
Q212Q9-A	GO:0016787	0.73826	hydrolase activity
Q21X17-A	GO:0043167	0.53185	ion binding
Q2FXT2-A	GO:1901363	0.62867	heterocyclic compound binding
Q2FXT2-A	GO:0097159	0.6253	organic cyclic compound binding
Q2T9W8-A	GO:1901363	0.59107	heterocyclic compound binding
Q2T9W8-A	GO:0097159	0.59068	organic cyclic compound binding
Q2FUS7-A	GO:0016853	0.52623	isomerase activity
Q2YYC7-A	GO:0043167	0.69001	ion binding
Q2YYC7-A	GO:0046872	0.67768	metal ion binding
Q2YYC7-A	GO:0043169	0.66759	cation binding
Q2NUV6-A	GO:1901363	0.58828	heterocyclic compound binding
Q2NUV6-A	GO:0097159	0.58585	organic cyclic compound binding
Q2NUV6-A	GO:0043167	0.55174	ion binding
Q2FY55-A	GO:0043167	0.69001	ion binding
Q2FY55-A	GO:0046872	0.67768	metal ion binding
Q2FY55-A	GO:0043169	0.66759	cation binding
Q29H55-A	GO:0005515	0.55378	protein binding
Q29H55-A	GO:0097159	0.52781	organic cyclic compound binding
Q29H55-A	GO:1901363	0.52346	heterocyclic compound binding
Q2SIN3-A	GO:0043167	0.57852	ion binding
Q2SIN3-A	GO:0046872	0.56686	metal ion binding
Q2SIN3-A	GO:0043169	0.55488	cation binding
Q22004-A	GO:0016740	0.64569	transferase activity
Q2FJF4-A	GO:0097159	0.7622	organic cyclic compound binding
Q2FJF4-A	GO:1901363	0.76133	heterocyclic compound binding
Q2FJF4-A	GO:0003676	0.73793	nucleic acid binding
Q2FZ47-A	GO:0003676	0.76154	nucleic acid binding
Q2FZ47-A	GO:1901363	0.74334	heterocyclic compound binding
Q2FZ47-A	GO:0097159	0.74253	organic cyclic compound binding
Q2YSJ9-A	GO:0000166	0.70896	nucleotide binding
Q2YSJ9-A	GO:1901265	0.70796	nucleoside phosphate binding
Q2YSJ9-A	GO:1901363	0.6145	heterocyclic compound binding
Q2YSJ9-A	GO:0097159	0.603	organic cyclic compound binding
Q2G2M8-A	GO:0043167	0.63536	ion binding
Q2G2M8-A	GO:0043169	0.55705	cation binding
Q2G2M8-A	GO:0046872	0.55614	metal ion binding
Q21984-A	GO:0043167	0.5111	ion binding
Q2JLT0-A	GO:0016787	0.71914	hydrolase activity
Q2JLT0-A	GO:0016788	0.59542	hydrolase activity, acting on ester bonds
Q2YPT3-C	GO:0016491	0.51598	oxidoreductase activity
Q2KJ24-A	GO:0004721	0.69284	phosphoprotein phosphatase activity
Q2KJ24-A	GO:0140096	0.63659	catalytic activity, acting on a protein
Q2KJ24-A	GO:0016788	0.55752	hydrolase activity, acting on ester bonds
Q2KJ24-A	GO:0016791	0.52802	phosphatase activity
Q29S05-A	GO:0000166	0.74368	nucleotide binding
Q29S05-A	GO:1901265	0.74358	nucleoside phosphate binding
Q29S05-A	GO:1901363	0.7242	heterocyclic compound binding
Q29S05-A	GO:0097159	0.72297	organic cyclic compound binding
Q29S05-A	GO:0036094	0.70422	small molecule binding
Q29S05-A	GO:0043167	0.69669	ion binding
Q29S05-A	GO:0032553	0.6904	ribonucleotide binding
Q29S05-A	GO:0032555	0.62846	purine ribonucleotide binding
Q29S05-A	GO:0017076	0.62808	purine nucleotide binding
Q29S05-A	GO:0097367	0.61617	carbohydrate derivative binding
Q29S05-A	GO:0035639	0.604	purine ribonucleoside triphosphate binding
Q29S05-A	GO:0016740	0.59018	transferase activity
Q29S05-A	GO:0016301	0.55275	kinase activity
Q29S05-A	GO:0043168	0.54056	anion binding
Q29S05-A	GO:0016787	0.53232	hydrolase activity
Q2FIV8-A	GO:0016788	0.65951	hydrolase activity, acting on ester bonds
Q2FIV8-A	GO:1901363	0.63982	heterocyclic compound binding
Q2FIV8-A	GO:0097159	0.63793	organic cyclic compound binding
Q2FIV8-A	GO:0043167	0.60656	ion binding
Q2FIV8-A	GO:0043169	0.59522	cation binding
Q2FIV8-A	GO:0046872	0.5776	metal ion binding
Q2FIV8-A	GO:0016787	0.55294	hydrolase activity
Q2FIV8-A	GO:0003676	0.51262	nucleic acid binding
Q2FIV8-A	GO:0004518	0.51009	nuclease activity
Q25145-A	GO:0005515	0.78197	protein binding
Q25145-A	GO:0008092	0.55447	cytoskeletal protein binding
Q2YK40-A	GO:0016491	0.50305	oxidoreductase activity
Q2KZE7-A	GO:0016740	0.67842	transferase activity
Q2KZE7-A	GO:0043167	0.57475	ion binding
Q2KZE7-A	GO:0043169	0.56369	cation binding
Q2KZE7-A	GO:0016772	0.55894	transferase activity, transferring phosphorus-containing groups
Q2KZE7-A	GO:0046872	0.55858	metal ion binding
Q2KZE7-A	GO:0097747	0.52791	RNA polymerase activity
Q2KZE7-A	GO:0034062	0.52775	5'-3' RNA polymerase activity
Q2NU52-A	GO:0016853	0.51504	isomerase activity
Q2YPK5-A	GO:0005515	0.52661	protein binding
Q2S2G5-A	GO:0016491	0.77233	oxidoreductase activity
Q2S2G5-A	GO:0015036	0.6353	disulfide oxidoreductase activity
Q2S2G5-A	GO:0015035	0.61191	protein disulfide oxidoreductase activity
Q2S2G5-A	GO:0016667	0.57131	oxidoreductase activity, acting on a sulfur group of donors
Q2NQK2-A	GO:0097159	0.62371	organic cyclic compound binding
Q2NQK2-A	GO:1901363	0.62365	heterocyclic compound binding
Q2NQK2-A	GO:0003676	0.53071	nucleic acid binding
Q23058-A	GO:0043167	0.58215	ion binding
Q2IRX4-A	GO:1901363	0.78568	heterocyclic compound binding
Q2IRX4-A	GO:0097159	0.78028	organic cyclic compound binding
Q26519-A	GO:0005515	0.74833	protein binding
Q26519-A	GO:0008092	0.56346	cytoskeletal protein binding
Q2M243-A	GO:0005515	0.6628	protein binding
Q2FF14-A	GO:0043167	0.53586	ion binding
Q2GHR5-A	GO:1901363	0.66578	heterocyclic compound binding
Q2GHR5-A	GO:0097159	0.65861	organic cyclic compound binding
Q2T0L3-A	GO:0003676	0.71081	nucleic acid binding
Q2T0L3-A	GO:0097159	0.70917	organic cyclic compound binding
Q2T0L3-A	GO:1901363	0.70315	heterocyclic compound binding
Q2T0L3-A	GO:0003723	0.63852	RNA binding
Q2KHY7-A	GO:0005515	0.70172	protein binding
Q2NTB3-A	GO:1901363	0.50241	heterocyclic compound binding
Q2NTB3-A	GO:0097159	0.50093	organic cyclic compound binding
Q2FGZ3-A	GO:0016829	0.6855	lyase activity
Q2FGZ3-A	GO:0043167	0.62088	ion binding
[truncated: 63,536 more rows]
