# Supplementary material for: Structure-based protein function prediction using graph convolutional networks
Source: Nat Commun. 2021 May 26;12:3168. doi: 10.1038/s41467-021-23303-9 (PMC8155034; doi:10.1038/s41467-021-23303-9)
Supplement: Supplementary file 6 — Source Data [file 41467_2021_23303_MOESM6_ESM.zip]

Archive with 127 entries (125 files):
- SourceData/
- SourceData/BLAST-SWISS_enzyme_commission.pckl
- __MACOSX/SourceData/._BLAST-SWISS_enzyme_commission.pckl
- SourceData/DeepFRI-PDB_GAT_gcd_512-512-512_fcd_2048_ca_6.0_ec_results.pckl
- __MACOSX/SourceData/._DeepFRI-PDB_GAT_gcd_512-512-512_fcd_2048_ca_6.0_ec_results.pckl
- SourceData/DeepFRI-PDB_GraphConv_3x512_ca_10A_molecular_function_results.pckl
- __MACOSX/SourceData/._DeepFRI-PDB_GraphConv_3x512_ca_10A_molecular_function_results.pckl
- SourceData/CATH_test.csv
- __MACOSX/SourceData/._CATH_test.csv
- SourceData/nrPDB-GO_2019.06.18_test_organism.csv
- __MACOSX/SourceData/._nrPDB-GO_2019.06.18_test_organism.csv
- SourceData/.DS_Store
- __MACOSX/SourceData/._.DS_Store
- SourceData/BLAST-SWISS_biological_process.pckl
- __MACOSX/SourceData/._BLAST-SWISS_biological_process.pckl
- SourceData/DeepFRI-PDB_ChebConv-K4_3x512_ca_10A_enzyme_commission_results.pckl
- __MACOSX/SourceData/._DeepFRI-PDB_ChebConv-K4_3x512_ca_10A_enzyme_commission_results.pckl
- SourceData/DeepCNN-PDB_molecular_function_results.pckl
- __MACOSX/SourceData/._DeepCNN-PDB_molecular_function_results.pckl
- SourceData/NATIVE_molecular_function.pckl
- __MACOSX/SourceData/._NATIVE_molecular_function.pckl
- SourceData/DeepFRI-PDB_MultiGraphConv_3x512_ca_10A_molecular_function_results.pckl
- __MACOSX/SourceData/._DeepFRI-PDB_MultiGraphConv_3x512_ca_10A_molecular_function_results.pckl
- SourceData/DeepFRI-MERGED_MultiGraphConv_3x1024_fcd_1024_ca_10A_molecular_function_results.pckl
- __MACOSX/SourceData/._DeepFRI-MERGED_MultiGraphConv_3x1024_fcd_1024_ca_10A_molecular_function_results.pckl
- SourceData/DeepFRI-MERGED_MultiGraphConv_3x512_fcd_2048_ca_6A_biological_process_results.pckl
- __MACOSX/SourceData/._DeepFRI-MERGED_MultiGraphConv_3x512_fcd_2048_ca_6A_biological_process_results.pckl
- SourceData/DeepCNN-MERGED_cellular_component_results.pckl
- __MACOSX/SourceData/._DeepCNN-MERGED_cellular_component_results.pckl
- SourceData/BLAST-SWISS_cellular_component.pckl
- __MACOSX/SourceData/._BLAST-SWISS_cellular_component.pckl
- SourceData/DeepFRI-MERGED_MultiGraphConv_5x512_fcd_1024_ca_10A_molecular_function_results.pckl
- __MACOSX/SourceData/._DeepFRI-MERGED_MultiGraphConv_5x512_fcd_1024_ca_10A_molecular_function_results.pckl
- SourceData/DeepFRI-MERGED_MultiGraphConv_3x512_fcd_1024_ca_10A_molecular_function_results.pckl
- __MACOSX/SourceData/._DeepFRI-MERGED_MultiGraphConv_3x512_fcd_1024_ca_10A_molecular_function_results.pckl
- SourceData/DeepFRI-PDB_MultiGraphConv_3x512_fcd_1024_ca_5A_molecular_function_results.pckl
- __MACOSX/SourceData/._DeepFRI-PDB_MultiGraphConv_3x512_fcd_1024_ca_5A_molecular_function_results.pckl
- SourceData/FunFams_biological_process.pckl
- __MACOSX/SourceData/._FunFams_biological_process.pckl
- SourceData/nrPDB-GO_2019.06.18_test.csv
- __MACOSX/SourceData/._nrPDB-GO_2019.06.18_test.csv
- SourceData/DeepFRI-MERGED_SAGEConv_5x512_ca_6A_cellular_component_results.pckl
- __MACOSX/SourceData/._DeepFRI-MERGED_SAGEConv_5x512_ca_6A_cellular_component_results.pckl
- SourceData/go-basic.obo
- __MACOSX/SourceData/._go-basic.obo
- SourceData/evaluation.py
- SourceData/FunFams_cellular_component.pckl
- __MACOSX/SourceData/._FunFams_cellular_component.pckl
- SourceData/nrPDB-EC_2020.04_test.csv
- __MACOSX/SourceData/._nrPDB-EC_2020.04_test.csv
- SourceData/DeepCNN-MERGED_biological_process_results.pckl
- __MACOSX/SourceData/._DeepCNN-MERGED_biological_process_results.pckl
- SourceData/DeepFRI-PDB_NoGraphConv_3x128_ca_10A_molecular_function_results.pckl
- __MACOSX/SourceData/._DeepFRI-PDB_NoGraphConv_3x128_ca_10A_molecular_function_results.pckl
- SourceData/DeepFRI-PDB_MultiGraphConv_3x512_ca_10A_enzyme_commission_results.pckl
- __MACOSX/SourceData/._DeepFRI-PDB_MultiGraphConv_3x512_ca_10A_enzyme_commission_results.pckl
- SourceData/ffpred_molecular_function_results.pckl
- __MACOSX/SourceData/._ffpred_molecular_function_results.pckl
- SourceData/DeepFRI-PDB_GraphConv_gcd_512-512-512_fcd_1024_ca_10.0_mf_cath_results.pckl
- __MACOSX/SourceData/._DeepFRI-PDB_GraphConv_gcd_512-512-512_fcd_1024_ca_10.0_mf_cath_results.pckl
- SourceData/DeepFRI-PDB_SAGEConv_3x512_ca_10A_enzyme_commission_results.pckl
- __MACOSX/SourceData/._DeepFRI-PDB_SAGEConv_3x512_ca_10A_enzyme_commission_results.pckl
- SourceData/DeepFRI-MERGED_NoGraphConv_3x1024_fcd_1024_ca_10A_molecular_function_results.pckl
- __MACOSX/SourceData/._DeepFRI-MERGED_NoGraphConv_3x1024_fcd_1024_ca_10A_molecular_function_results.pckl
- SourceData/DeepFRI-PDB_GAT_gcd_512-512-512_fcd_1024_ca_6.0_mf_results.pckl
- __MACOSX/SourceData/._DeepFRI-PDB_GAT_gcd_512-512-512_fcd_1024_ca_6.0_mf_results.pckl
- SourceData/ffpred_molecular_functoin_results.pckl
- __MACOSX/SourceData/._ffpred_molecular_functoin_results.pckl
- SourceData/LMCMAP-LE_molecular_function.pckl
- __MACOSX/SourceData/._LMCMAP-LE_molecular_function.pckl
- SourceData/DeepFRI-PDB_MultiGraphConv-1HOT_3x512_ca_10A_molecular_function_results.pckl
- __MACOSX/SourceData/._DeepFRI-PDB_MultiGraphConv-1HOT_3x512_ca_10A_molecular_function_results.pckl
- SourceData/DeepFRI-MERGED_MultiGraphConv_3x512_fcd_1024_ca_10A_enzyme_commission_results.pckl
- __MACOSX/SourceData/._DeepFRI-MERGED_MultiGraphConv_3x512_fcd_1024_ca_10A_enzyme_commission_results.pckl
- SourceData/DeepFRI-PDB_ChebConv-K4_3x512_ca_10A_molecular_function_results.pckl
- __MACOSX/SourceData/._DeepFRI-PDB_ChebConv-K4_3x512_ca_10A_molecular_function_results.pckl
- SourceData/FunFams_molecular_function.pckl
- __MACOSX/SourceData/._FunFams_molecular_function.pckl
- SourceData/SEQUENCE_molecular_function.pckl
- __MACOSX/SourceData/._SEQUENCE_molecular_function.pckl
- SourceData/ffpred_cellular_component_results.pckl
- __MACOSX/SourceData/._ffpred_cellular_component_results.pckl
- SourceData/BLAST_cath_mf.pckl
- __MACOSX/SourceData/._BLAST_cath_mf.pckl
- SourceData/.ropeproject/
- SourceData/DeepFRI-PDB_GraphConv_3x512_ca_10A_enzyme_commission_results.pckl
- __MACOSX/SourceData/._DeepFRI-PDB_GraphConv_3x512_ca_10A_enzyme_commission_results.pckl
- SourceData/Rosetta-LE_molecular_function.pckl
- __MACOSX/SourceData/._Rosetta-LE_molecular_function.pckl
- SourceData/GO_information_content_swiss-model.txt
- __MACOSX/SourceData/._GO_information_content_swiss-model.txt
- SourceData/DeepCNN-SWISS_molecular_function_results.pckl
- __MACOSX/SourceData/._DeepCNN-SWISS_molecular_function_results.pckl
- SourceData/DeepFRI-MERGED_SAGEConv_3x512_ca_8A_biological_process_results.pckl
- __MACOSX/SourceData/._DeepFRI-MERGED_SAGEConv_3x512_ca_8A_biological_process_results.pckl
- SourceData/DeepCNN-PDB_enzyme_commission_results.pckl
- __MACOSX/SourceData/._DeepCNN-PDB_enzyme_commission_results.pckl
- SourceData/ffpred_biological_process_results.pckl
- __MACOSX/SourceData/._ffpred_biological_process_results.pckl
- SourceData/DeepCNN-MERGED_enzyme_commission_results.pckl
- __MACOSX/SourceData/._DeepCNN-MERGED_enzyme_commission_results.pckl
- SourceData/DeepFRI-SWISS_MultiGraphConv_5x512_ca_6A_molecular_function_results.pckl
- __MACOSX/SourceData/._DeepFRI-SWISS_MultiGraphConv_5x512_ca_6A_molecular_function_results.pckl
- SourceData/DeepFRI-PDB_ChebConv-K3_3x512_ca_10A_molecular_function_results.pckl
- __MACOSX/SourceData/._DeepFRI-PDB_ChebConv-K3_3x512_ca_10A_molecular_function_results.pckl
- SourceData/DeepFRI-MERGED_MultiGraphConv_3x512_fcd_1024_ca_10A_cellular_component_results.pckl
- __MACOSX/SourceData/._DeepFRI-MERGED_MultiGraphConv_3x512_fcd_1024_ca_10A_cellular_component_results.pckl
- SourceData/FunFams_enzyme_commission.pckl
- __MACOSX/SourceData/._FunFams_enzyme_commission.pckl
- SourceData/DeepCNN-MERGED_molecular_function_results.pckl
- __MACOSX/SourceData/._DeepCNN-MERGED_molecular_function_results.pckl
- SourceData/DeepCNN-PDB_mf_cath_results.pckl
- __MACOSX/SourceData/._DeepCNN-PDB_mf_cath_results.pckl
- SourceData/DMPFold-LE_molecular_function.pckl
- __MACOSX/SourceData/._DMPFold-LE_molecular_function.pckl
- SourceData/DeepFRI-PDB_ChebConv-K3_3x512_ca_10A_enzyme_commission_results.pckl
- __MACOSX/SourceData/._DeepFRI-PDB_ChebConv-K3_3x512_ca_10A_enzyme_commission_results.pckl
- SourceData/DeepFRI-PDB_SAGEConv_3x512_ca_10A_molecular_function_results.pckl
- __MACOSX/SourceData/._DeepFRI-PDB_SAGEConv_3x512_ca_10A_molecular_function_results.pckl
- SourceData/BLAST-SWISS_molecular_function.pckl
- __MACOSX/SourceData/._BLAST-SWISS_molecular_function.pckl
- SourceData/nrPDB-EC_2020.04_pfam.csv
- __MACOSX/SourceData/._nrPDB-EC_2020.04_pfam.csv
- SourceData/.ropeproject/config.py
- SourceData/.ropeproject/objectdb
- SourceData/.ropeproject/globalnames
- SourceData/.ropeproject/history
