# Supplementary material for: Structure-based protein function prediction using graph convolutional networks
Source: Nat Commun. 2021 May 26;12:3168. doi: 10.1038/s41467-021-23303-9 (PMC8155034; doi:10.1038/s41467-021-23303-9)
Supplement: Supplementary file 6 — Source Data [file 41467_2021_23303_MOESM6_ESM.zip › SourceData/CATH_test.csv]

PDB-chain	3.20.20	2.60.40	2.60.120	3.30.70
3MDW-A	1	0	0	0
5WCR-A	1	0	0	0
1V3H-A	1	0	0	0
1NOF-A	0	1	0	0
5JIP-A	0	1	0	0
5K9X-A	1	0	0	0
1H7P-A	1	0	0	0
5ZCD-A	0	1	0	0
4F9J-A	1	0	0	0
2PLM-A	1	0	0	0
1V77-A	1	0	0	0
2QJI-A	1	0	0	0
3CT7-A	1	0	0	0
1W0M-A	1	0	0	0
1EUA-A	1	0	0	0
4AY7-A	1	0	0	0
1UD8-A	0	1	0	0
1EP3-A	1	0	0	0
1ECE-A	1	0	0	0
1QI5-A	0	1	0	0
2AMX-A	1	0	0	0
6BVE-A	1	0	0	0
1LZO-A	1	0	0	0
2PGE-A	1	0	0	0
1EZW-A	1	0	0	0
2WOQ-A	1	0	0	0
5ZCR-A	1	0	0	0
2C8N-A	0	1	0	0
1NU5-A	1	0	0	0
2WQD-A	1	0	0	0
3WF0-A	0	0	1	0
1TZ9-A	1	0	0	0
1OK6-A	1	0	0	0
5FAJ-A	1	0	0	0
4B91-A	1	0	0	0
4HSO-A	1	0	0	0
4KRT-A	1	0	0	0
2WAG-A	1	0	0	0
2J66-A	1	0	0	0
3WEN-A	0	1	0	0
5LY7-A	1	0	0	0
1WQ5-A	1	0	0	0
3UR7-A	1	0	0	0
4I9T-A	1	0	0	0
4IJC-A	1	0	0	0
3D0C-A	1	0	0	0
2CU0-A	1	0	0	0
4CN6-A	0	1	0	0
6BYC-A	0	0	1	0
5CSS-A	1	0	0	0
1XW8-A	1	0	0	0
2HRO-A	1	0	0	0
3CPR-A	1	0	0	0
3PF3-A	1	0	0	0
3RX4-A	1	0	0	0
2XN1-A	0	1	0	0
1OX5-A	1	0	0	0
3AXM-A	0	0	0	1
3GZA-A	0	0	1	0
5EPD-A	1	0	0	0
4R3U-A	1	0	0	0
1MXS-A	1	0	0	0
5FJJ-A	1	0	0	0
1EOM-A	1	0	0	0
5NAV-A	1	0	0	0
4XX6-A	1	0	0	0
4LBU-A	1	0	0	0
4DO5-A	0	1	0	0
5CPT-A	1	0	0	0
3CQJ-A	1	0	0	0
3U9I-A	1	0	0	0
4JN8-A	1	0	0	0
3OA3-A	1	0	0	0
1HJS-A	1	0	0	0
2DIE-A	0	1	0	0
3WDP-P	1	0	0	0
2WBK-A	0	0	1	0
1GCY-A	0	1	0	0
5DQP-A	1	0	0	0
3BDK-A	1	0	0	0
6REQ-B	1	0	0	0
5TKC-A	1	0	0	0
5UCZ-A	1	0	0	0
1A47-A	0	1	0	0
1GVE-A	1	0	0	0
1IV8-A	0	1	0	0
4Q4K-A	1	0	0	0
5KIN-A	1	0	0	0
1VP5-A	1	0	0	0
1WZA-A	0	1	0	0
4FI4-A	1	0	0	0
5L77-A	0	1	0	0
4UZU-A	0	1	0	0
4EXQ-A	1	0	0	0
4W84-A	1	0	0	0
4R9O-A	1	0	0	0
4YYC-A	1	0	0	0
1SW7-A	1	0	0	0
3MPG-A	1	0	0	0
4DJD-C	1	0	0	0
1VJZ-A	1	0	0	0
2RAG-A	1	0	0	0
2GK1-I	1	0	0	0
1FHV-A	1	0	0	0
3G3M-A	1	0	0	0
5FA5-A	1	0	0	0
1SO4-A	1	0	0	0
3EWD-A	1	0	0	0
3RMJ-A	1	0	0	0
3TQP-A	1	0	0	0
4KRZ-A	1	0	0	0
3IRD-A	1	0	0	0
2PZ0-A	1	0	0	0
2ZVI-A	0	0	0	1
1RCQ-A	1	0	0	0
5DLC-A	1	0	0	0
3GX9-A	1	0	0	0
3SQL-A	1	0	0	0
5BOE-A	1	0	0	0
3JW7-A	1	0	0	0
2E1D-A	1	0	0	0
3E9A-A	1	0	0	0
3ZXW-A	0	0	0	1
3Q94-A	1	0	0	0
6DTE-A	1	0	0	0
2DEP-A	1	0	0	0
3DC0-A	0	1	0	0
4YYF-A	1	0	0	0
1J5T-A	1	0	0	0
5GK3-A	1	0	0	0
1IT8-A	1	0	0	0
2RUS-A	0	0	0	1
3GG7-A	1	0	0	0
4ROQ-A	1	0	0	0
3FCP-A	1	0	0	0
2Z2B-A	1	0	0	0
3NWR-A	0	0	0	1
2GGG-A	1	0	0	0
3RO6-B	1	0	0	0
4Y2W-A	1	0	0	0
1Z48-A	1	0	0	0
4J9J-A	1	0	0	0
4L80-A	1	0	0	0
5DXY-A	1	0	0	0
5XD7-A	1	0	0	0
6BMQ-A	1	0	0	0
3CLW-A	0	1	0	0
3R12-A	1	0	0	0
4R33-A	1	0	0	0
3S5S-A	1	0	0	0
4WD0-A	1	0	0	0
6B6L-A	0	0	1	0
4MMW-A	1	0	0	0
3VOI-A	1	0	0	0
5M7S-A	1	0	0	0
5LNS-A	1	0	0	0
3QW3-A	1	0	0	0
4QJ1-A	1	0	0	0
5GQB-A	0	1	0	0
3CC1-A	0	1	0	0
1J10-A	0	1	0	0
1QHZ-A	1	0	0	0
1JFX-A	1	0	0	0
4XV0-A	1	0	0	0
2X0S-A	1	0	0	0
2E40-A	1	0	0	0
3TSB-A	1	0	0	0
2PP0-A	1	0	0	0
5W7H-A	1	0	0	0
2Y1H-A	1	0	0	0
2VD8-A	1	0	0	0
3DX5-A	1	0	0	0
3INP-A	1	0	0	0
1KTC-A	0	1	0	0
3VDH-A	1	0	0	0
3DGB-A	1	0	0	0
1WX0-A	1	0	0	0
3OHI-A	1	0	0	0
4IHC-A	1	0	0	0
1PZ1-A	1	0	0	0
1HG3-A	1	0	0	0
4NRS-A	1	0	0	0
1XFB-A	1	0	0	0
3RCM-A	1	0	0	0
4GYK-A	1	0	0	0
4XG1-A	1	0	0	0
1M6J-A	1	0	0	0
1W9D-M	1	0	0	0
2C79-A	1	0	0	0
6BMA-A	1	0	0	0
1DQU-A	1	0	0	0
3UER-A	0	1	0	0
4PTN-A	1	0	0	0
2GWN-A	1	0	0	0
3C0Q-A	1	0	0	0
3MYO-A	1	0	0	0
3N2O-A	1	0	0	0
4XBS-A	1	0	0	0
3UJR-A	1	0	0	0
5EMU-A	1	0	0	0
6ED1-A	0	0	1	0
5VWN-A	1	0	0	0
4GJ1-A	1	0	0	0
4XUY-A	1	0	0	0
3A22-A	0	0	1	0
2DGA-A	1	0	0	0
2A3L-A	1	0	0	0
2J6X-A	1	0	0	0
1QWK-A	1	0	0	0
2BHU-A	0	1	0	0
1HJQ-A	1	0	0	0
5HQA-A	1	0	0	0
4HK5-A	1	0	0	0
1FRB-A	1	0	0	0
2E67-A	1	0	0	0
4Y96-A	1	0	0	0
4R7O-A	1	0	0	0
6ARH-A	1	0	0	0
2WMH-A	1	0	0	0
1V8E-A	1	0	0	0
1CYG-A	0	1	0	0
4W7V-A	1	0	0	0
1KCX-A	1	0	0	0
2OCZ-A	1	0	0	0
4HZ6-A	1	0	0	0
3N29-A	1	0	0	0
3E02-A	1	0	0	0
4HPN-A	1	0	0	0
4TO8-A	1	0	0	0
1TQJ-A	1	0	0	0
6IDW-A	1	0	0	0
3HF3-A	1	0	0	0
4PMX-A	1	0	0	0
3UVA-A	1	0	0	0
5CIM-A	0	1	0	0
2IQT-A	1	0	0	0
1MMF-A	1	0	0	0
3WO8-A	1	0	0	0
2VDI-A	0	0	0	1
1NAR-A	1	0	0	0
3CMG-A	0	0	1	0
2DH2-A	0	1	0	0
3WN6-A	0	1	0	0
4XQ6-A	1	0	0	0
1F76-A	1	0	0	0
5FF7-A	1	0	0	0
1QWG-A	1	0	0	0
4MLJ-A	1	0	0	0
1YHT-A	1	0	0	0
3FLU-A	1	0	0	0
2BMB-A	0	0	0	1
3SY8-A	1	0	0	0
3AHY-A	1	0	0	0
3R79-A	1	0	0	0
1SGJ-A	1	0	0	0
5CLW-A	0	1	0	0
2HE8-A	1	0	0	0
5E0C-A	1	0	0	0
4PYS-A	1	0	0	0
1BXC-A	1	0	0	0
4MAD-A	0	0	1	0
1QPQ-A	1	0	0	0
1VBH-A	1	0	0	0
5C2G-A	0	0	0	1
2EBN-A	1	0	0	0
2QVH-A	1	0	0	0
3U7V-A	1	0	0	0
4UXD-A	1	0	0	0
2CZE-A	1	0	0	0
4G56-A	1	0	0	0
3O6C-A	1	0	0	0
4TMB-A	1	0	0	0
2FJK-A	1	0	0	0
2EHH-A	1	0	0	0
4KCV-B	1	0	0	0
1KA9-F	1	0	0	0
4M24-A	1	0	0	0
1YPX-A	1	0	0	0
4LRT-A	1	0	0	0
5I6S-A	1	0	0	0
3PUD-A	1	0	0	0
3ZR5-A	0	0	1	0
3QFW-A	0	0	0	1
3OHM-B	0	1	0	0
1YDN-A	1	0	0	0
3FK4-A	0	0	0	1
3SGZ-A	1	0	0	0
2YCJ-A	1	0	0	0
5NBS-A	1	0	0	0
2CKS-A	1	0	0	0
4LF1-A	0	0	0	1
3Q37-A	1	0	0	0
5DO8-B	0	1	0	0
4A3Y-A	1	0	0	0
3KTC-A	1	0	0	0
1NQ6-A	1	0	0	0
3E0L-A	1	0	0	0
4WSH-A	1	0	0	0
5NDX-A	1	0	0	0
4RL3-A	1	0	0	0
3BLE-A	1	0	0	0
4XZW-A	1	0	0	0
4RDY-A	1	0	0	0
2Y8V-A	1	0	0	0
2TMD-A	1	0	0	0
4PMU-A	1	0	0	0
5Z0U-A	0	1	0	0
2YA2-A	0	1	0	0
3PB0-A	1	0	0	0
4C1L-A	1	0	0	0
3G1R-A	1	0	0	0
1YNY-A	1	0	0	0
4FS9-A	1	0	0	0
4GXW-A	1	0	0	0
3NOY-A	1	0	0	0
4A3R-A	1	0	0	0
5UPR-A	1	0	0	0
4M0X-A	1	0	0	0
2YYU-A	1	0	0	0
4H9M-A	1	0	0	0
1QVB-A	1	0	0	0
3IGS-A	1	0	0	0
4PB5-A	1	0	0	0
2OVL-A	1	0	0	0
4OHQ-A	1	0	0	0
3O3R-A	1	0	0	0
5SWV-C	1	0	0	0
1T0O-A	0	1	0	0
2XU2-A	1	0	0	0
5C70-A	0	0	1	0
3IWP-A	1	0	0	0
3GC2-A	1	0	0	0
5Z6P-A	0	0	1	0
5UME-A	1	0	0	0
4US5-D	1	0	0	0
3O07-A	1	0	0	0
2ANU-A	1	0	0	0
1N7K-A	1	0	0	0
2X1I-A	1	0	0	0
5NV3-A	0	0	0	1
1F07-A	1	0	0	0
3KW3-A	1	0	0	0
3JZE-A	1	0	0	0
1JD7-A	0	1	0	0
3UEQ-A	0	1	0	0
1RPX-A	1	0	0	0
3OQ8-A	1	0	0	0
1GZJ-A	1	0	0	0
1E9Y-B	1	0	0	0
1NJJ-A	1	0	0	0
4IMD-A	1	0	0	0
5ZJN-A	1	0	0	0
1VQT-A	1	0	0	0
6BNG-A	1	0	0	0
2OEL-A	0	0	0	1
6DDT-A	1	0	0	0
1OM0-A	1	0	0	0
3PUG-A	1	0	0	0
2BGQ-A	1	0	0	0
5BWF-A	1	0	0	0
5J6F-A	1	0	0	0
3TA6-A	1	0	0	0
2RH9-A	1	0	0	0
3VUP-A	1	0	0	0
4C65-A	1	0	0	0
2C6Q-A	1	0	0	0
3IAN-A	1	0	0	0
4AIE-A	0	1	0	0
6FZ6-A	1	0	0	0
4I6V-A	1	0	0	0
4NNC-A	1	0	0	0
1GG0-A	1	0	0	0
2NV9-A	1	0	0	0
3T0T-A	1	0	0	0
1QW8-A	0	1	0	0
3IJQ-A	1	0	0	0
4GAC-A	1	0	0	0
1RSC-A	0	0	0	1
3L9C-A	1	0	0	0
1TVN-A	1	0	0	0
1AK5-A	1	0	0	0
1J6O-A	1	0	0	0
5FJT-A	1	0	0	0
5DMY-A	0	0	1	0
3BIC-A	1	0	0	0
4TUF-A	1	0	0	0
4E2O-A	0	1	0	0
1RR2-A	1	0	0	0
3WCZ-A	1	0	0	0
3BVJ-A	1	0	0	0
4DI9-A	1	0	0	0
1TYG-A	1	0	0	0
1IGW-A	1	0	0	0
2CLP-A	1	0	0	0
4HGX-A	1	0	0	0
4WIW-A	1	0	0	0
5KZM-A	1	0	0	0
5ZKN-A	1	0	0	0
5H4R-A	1	0	0	0
3FGC-A	1	0	0	0
4IP7-A	1	0	0	0
6EPB-A	1	0	0	0
1KQY-A	1	0	0	0
3RM8-A	1	0	0	0
3K2G-A	1	0	0	0
4IIC-A	1	0	0	0
2HCV-A	1	0	0	0
2PA6-A	1	0	0	0
2RGL-A	1	0	0	0
2YR1-A	1	0	0	0
2V81-A	1	0	0	0
5EYW-A	1	0	0	0
3NGF-A	1	0	0	0
2VEF-A	1	0	0	0
5YYC-A	1	0	0	0
3ZJ8-A	1	0	0	0
1EO7-A	0	1	0	0
1M1B-A	1	0	0	0
3H12-A	1	0	0	0
3NDZ-A	1	0	0	0
3H7U-A	1	0	0	0
6AJD-A	1	0	0	0
2CBU-A	1	0	0	0
3PTM-A	1	0	0	0
2FTW-A	1	0	0	0
3B40-A	1	0	0	0
1PS9-A	1	0	0	0
4BF5-A	1	0	0	0
1U83-A	1	0	0	0
4AXK-A	1	0	0	0
4P7N-A	1	0	0	0
4FIQ-A	1	0	0	0
5C2X-A	1	0	0	0
3MU7-A	1	0	0	0
4BEQ-A	1	0	0	0
1QOX-A	1	0	0	0
1RK6-A	1	0	0	0
4FXS-A	1	0	0	0
6GFV-A	1	0	0	0
3GUW-A	1	0	0	0
1VBJ-A	1	0	0	0
3IEB-A	1	0	0	0
3CNY-A	1	0	0	0
4JKL-A	0	0	1	0
5ZCM-A	1	0	0	0
2YX0-A	1	0	0	0
3L7R-A	1	0	0	0
5XFW-A	1	0	0	0
5M0K-A	1	0	0	0
5TF0-A	0	1	0	0
3GSM-A	1	0	0	0
2ZBT-A	1	0	0	0
5UXF-A	1	0	0	0
1ZZM-A	1	0	0	0
3T55-A	1	0	0	0
3KM8-A	1	0	0	0
2Z1K-A	0	1	0	0
1E0X-A	1	0	0	0
1VCV-A	1	0	0	0
1TUX-A	1	0	0	0
3MZ2-A	1	0	0	0
3LGD-A	1	0	0	0
5Y6T-A	1	0	0	0
2OX1-A	1	0	0	0
3VND-A	1	0	0	0
4CUC-A	0	0	1	0
5XZO-A	1	0	0	0
2GDQ-A	1	0	0	0
6AIJ-A	0	1	0	0
4MGG-A	1	0	0	0
6APZ-A	1	0	0	0
1BXN-A	0	0	0	1
1SZG-A	1	0	0	0
3TR9-A	1	0	0	0
1LQA-A	1	0	0	0
2QGH-A	1	0	0	0
3D3F-A	1	0	0	0
3L12-A	1	0	0	0
3RCN-A	1	0	0	0
4I5U-A	1	0	0	0
1Y8B-A	1	0	0	0
4G2D-A	1	0	0	0
4IQL-A	1	0	0	0
5C8B-B	1	0	0	0
3GU2-A	1	0	0	0
1MUC-A	1	0	0	0
5YZA-A	1	0	0	0
3QR0-A	0	1	0	0
3VM7-A	0	1	0	0
4OBT-A	1	0	0	0
1DJX-A	0	1	0	0
3TKF-A	1	0	0	0
4Z42-C	1	0	0	0
4NVT-A	1	0	0	0
3BCF-A	0	1	0	0
2ZTK-A	1	0	0	0
4G7E-B	1	0	0	0
3KRB-A	1	0	0	0
2D73-A	0	1	0	0
3NL2-A	1	0	0	0
2P8B-A	1	0	0	0
1FBA-A	1	0	0	0
4MJZ-A	1	0	0	0
1Y0E-A	1	0	0	0
2FVL-A	1	0	0	0
3CHV-A	1	0	0	0
1Q5M-A	1	0	0	0
4R27-A	1	0	0	0
4QNW-A	1	0	0	0
4B15-A	1	0	0	0
3NG3-A	1	0	0	0
3NUR-A	1	0	0	0
4OV4-A	1	0	0	0
1US2-A	0	0	1	0
2V3G-A	1	0	0	0
2ZVR-A	1	0	0	0
7REQ-A	1	0	0	0
3NCO-A	1	0	0	0
2HMC-A	1	0	0	0
5FJI-A	1	0	0	0
3ZYZ-A	0	1	0	0
2XSX-A	1	0	0	0
5XCZ-A	1	0	0	0
2CC0-A	1	0	0	0
3N2C-A	1	0	0	0
3TSM-A	1	0	0	0
3TVA-A	1	0	0	0
4J1O-A	1	0	0	0
4LX4-A	1	0	0	0
3HPX-A	1	0	0	0
3WJS-A	1	0	0	0
1H5Y-A	1	0	0	0
2WWD-A	1	0	0	0
4HN8-A	1	0	0	0
5YSR-A	1	0	0	0
1FCV-A	1	0	0	0
2CWX-A	0	0	0	1
3KRZ-A	1	0	0	0
4W5Z-A	1	0	0	0
2BGN-E	1	0	0	0
4F8X-A	1	0	0	0
5LSM-A	1	0	0	0
5X7U-A	0	1	0	0
5ZGA-A	1	0	0	0
1UPP-A	0	0	0	1
2ZC8-A	1	0	0	0
4K1W-A	1	0	0	0
2VRK-A	0	1	0	0
4LFY-A	1	0	0	0
3B8V-A	1	0	0	0
3K13-A	1	0	0	0
4U33-A	0	1	0	0
5WSC-A	1	0	0	0
1XI3-A	1	0	0	0
1LWJ-A	0	1	0	0
4AWE-A	1	0	0	0
3IAC-A	1	0	0	0
1EEP-A	1	0	0	0
1IXQ-A	1	0	0	0
2R91-A	1	0	0	0
3FN9-A	0	0	1	0
4MWA-D	1	0	0	0
3UA4-A	1	0	0	0
4S2B-A	1	0	0	0
4ERI-A	1	0	0	0
3R89-A	1	0	0	0
4AEE-A	0	1	0	0
4E2D-A	1	0	0	0
2FIQ-A	1	0	0	0
1AQ0-A	1	0	0	0
4FF5-A	1	0	0	0
4L1G-A	1	0	0	0
4QSF-A	1	0	0	0
1XKY-A	1	0	0	0
3LOT-A	1	0	0	0
3M07-A	0	1	0	0
1TZ7-A	1	0	0	0
1WV2-A	1	0	0	0
3N6H-A	1	0	0	0
3EDF-A	0	1	0	0
1BLI-A	0	1	0	0
3VE9-A	1	0	0	0
3BXW-B	1	0	0	0
4MNK-A	1	0	0	0
3ZVH-B	1	0	0	0
4PMR-A	1	0	0	0
1A80-A	1	0	0	0
1W8G-A	1	0	0	0
4S38-A	1	0	0	0
5UD6-A	1	0	0	0
3W01-A	1	0	0	0
1VFF-A	1	0	0	0
3L4Y-A	0	1	0	0
4WKA-A	1	0	0	0
5U7S-A	1	0	0	0
3VKK-A	1	0	0	0
3WKZ-A	1	0	0	0
3NDO-A	1	0	0	0
3ZIZ-A	1	0	0	0
6Q70-A	1	0	0	0
4PTW-A	1	0	0	0
1GKR-A	1	0	0	0
3DHU-A	0	1	0	0
3GKA-A	1	0	0	0
4QAW-A	0	0	1	0
4KRU-A	1	0	0	0
2YFN-A	0	1	0	0
2C0H-A	1	0	0	0
3CQ0-A	1	0	0	0
3BSM-A	1	0	0	0
4NJH-A	1	0	0	0
2DDX-A	1	0	0	0
3O15-A	1	0	0	0
4AEF-A	0	1	0	0
4UR8-A	1	0	0	0
1ITU-A	1	0	0	0
1JPD-X	1	0	0	0
1GOW-A	1	0	0	0
3TXV-A	1	0	0	0
2BOF-X	1	0	0	0
1GVF-A	1	0	0	0
3OOQ-A	1	0	0	0
2WNW-A	0	1	0	0
3WBE-A	1	0	0	0
6GL0-A	1	0	0	0
4Z1Y-A	1	0	0	0
2Y88-A	1	0	0	0
3IV8-A	1	0	0	0
5C6M-A	1	0	0	0
1KNW-A	1	0	0	0
1VFT-A	1	0	0	0
6AGM-A	1	0	0	0
3DEC-A	0	0	1	0
3VNK-A	1	0	0	0
4XZB-A	1	0	0	0
3HJZ-A	1	0	0	0
2D3L-A	0	1	0	0
3B0P-A	1	0	0	0
2DVU-A	1	0	0	0
3AIW-A	1	0	0	0
3H7R-A	1	0	0	0
1EYE-A	1	0	0	0
3QN3-A	1	0	0	0
4AAJ-A	1	0	0	0
1EGZ-A	1	0	0	0
3CHF-A	1	0	0	0
1UOK-A	0	1	0	0
3TJI-A	1	0	0	0
1JNE-A	1	0	0	0
3CZE-A	0	1	0	0
3N6Q-A	1	0	0	0
4UTT-A	1	0	0	0
2VP8-A	1	0	0	0
3MP4-A	1	0	0	0
2ATM-A	1	0	0	0
2W9M-A	1	0	0	0
2CYG-A	1	0	0	0
2YXG-A	1	0	0	0
3FSU-A	1	0	0	0
3MO4-A	0	0	1	0
3O63-A	1	0	0	0
4M7S-A	1	0	0	0
5DML-A	1	0	0	0
4XTI-A	1	0	0	0
3RYS-A	1	0	0	0
3QLD-A	1	0	0	0
1XRS-A	1	0	0	0
4MUP-A	1	0	0	0
3R4I-A	1	0	0	0
3SI9-A	1	0	0	0
4FEZ-A	1	0	0	0
6FRI-A	1	0	0	0
4B4H-A	1	0	0	0
1K8C-A	1	0	0	0
1YYA-A	1	0	0	0
2EKC-A	1	0	0	0
3MY9-A	1	0	0	0
1RHC-A	1	0	0	0
3ES8-A	1	0	0	0
4N4Q-A	1	0	0	0
6I4B-A	1	0	0	0
5N6U-A	0	0	1	0
2I7G-A	1	0	0	0
3TML-A	1	0	0	0
4C7D-A	1	0	0	0
3AZS-A	1	0	0	0
3VM5-A	0	1	0	0
5MRJ-A	1	0	0	0
5XYH-A	1	0	0	0
1FVP-A	1	0	0	0
3L23-A	1	0	0	0
5C54-A	1	0	0	0
1G01-A	1	0	0	0
3THA-A	1	0	0	0
3SR7-A	1	0	0	0
4O8A-A	1	0	0	0
4J3X-A	0	1	0	0
4TXE-A	1	0	0	0
3N18-A	1	0	0	0
3I6T-A	1	0	0	0
1ZUA-X	1	0	0	0
4E8C-A	0	0	1	0
4G8T-A	1	0	0	0
4IPJ-A	1	0	0	0
3T8L-A	1	0	0	0
1GNX-A	1	0	0	0
3LRL-A	0	1	0	0
3S5N-A	1	0	0	0
4IF2-A	1	0	0	0
4KEM-A	1	0	0	0
1OC5-A	1	0	0	0
2G4F-A	1	0	0	0
2LLE-A	1	0	0	0
1YDO-A	1	0	0	0
4UQC-A	0	1	0	0
1UUQ-A	1	0	0	0
4CD4-A	1	0	0	0
3RXZ-A	1	0	0	0
2Q8X-A	1	0	0	0
2WHL-A	1	0	0	0
6GWA-A	1	0	0	0
4PMO-A	1	0	0	0
3ABX-A	1	0	0	0
2NV2-A	1	0	0	0
2PUZ-A	1	0	0	0
4H2H-A	1	0	0	0
6NKE-A	1	0	0	0
3QHO-A	1	0	0	0
4NAS-A	0	0	0	1
3U2O-A	1	0	0	0
4HU8-A	0	1	0	0
4YHG-A	1	0	0	0
5X7M-A	1	0	0	0
3CLM-A	1	0	0	0
1E0T-A	1	0	0	0
1C9W-A	1	0	0	0
4S3K-A	1	0	0	0
3U7B-A	1	0	0	0
5M6G-A	1	0	0	0
4TX8-A	1	0	0	0
1V6Y-A	1	0	0	0
3MT1-A	1	0	0	0
4HJW-A	1	0	0	0
3R8R-A	1	0	0	0
2AQV-A	1	0	0	0
2GWG-A	1	0	0	0
2ZRW-A	1	0	0	0
3UWQ-A	1	0	0	0
4GIE-A	1	0	0	0
4OGZ-A	0	1	0	0
4PE8-A	1	0	0	0
4R7W-A	1	0	0	0
4PH6-A	1	0	0	0
3EB3-A	1	0	0	0
2INF-A	1	0	0	0
3FKK-A	1	0	0	0
4HBK-A	1	0	0	0
4JIE-A	1	0	0	0
5BN7-A	1	0	0	0
3IK4-A	1	0	0	0
5Y0V-A	1	0	0	0
3TEV-A	1	0	0	0
2Q3R-A	1	0	0	0
3EBV-A	1	0	0	0
1UB3-A	1	0	0	0
5UE9-A	1	0	0	0
5Z6T-A	1	0	0	0
1L8N-A	1	0	0	0
6GN6-A	1	0	0	0
1XYZ-A	1	0	0	0
1WCG-A	1	0	0	0
3STG-A	1	0	0	0
1HKV-A	1	0	0	0
3T7V-A	1	0	0	0
5IBX-C	1	0	0	0
5UPU-A	1	0	0	0
3LU2-A	1	0	0	0
1GHS-A	1	0	0	0
1CT5-A	1	0	0	0
1O5Q-A	1	0	0	0
4OJY-A	0	1	0	0
3HM7-A	1	0	0	0
3D3A-A	0	0	1	0
5AYY-A	1	0	0	0
3MI6-A	0	1	0	0
1KV5-A	1	0	0	0
3S46-A	1	0	0	0
5HOS-A	1	0	0	0
1DYS-A	1	0	0	0
3Q58-A	1	0	0	0
3THU-A	1	0	0	0
3WQO-A	1	0	0	0
2WYS-A	0	0	1	0
1BTM-A	1	0	0	0
3WY1-A	0	1	0	0
3RUB-L	0	0	0	1
1YIX-A	1	0	0	0
2PC4-A	1	0	0	0
4JIP-A	1	0	0	0
3K30-A	1	0	0	0
6DU6-A	1	0	0	0
3PAJ-A	1	0	0	0
3MA8-A	1	0	0	0
1M41-A	1	0	0	0
4NAE-B	1	0	0	0
5A94-A	1	0	0	0
5MAC-A	0	0	0	1
3MMT-A	1	0	0	0
2FTY-A	1	0	0	0
3NO5-A	1	0	0	0
3RPD-A	1	0	0	0
3T6C-A	1	0	0	0
5Z9Y-A	1	0	0	0
3CEU-A	1	0	0	0
4ZM6-A	1	0	0	0
4ZXO-A	1	0	0	0
1EA9-C	0	1	0	0
3PZU-A	1	0	0	0
4B5T-A	1	0	0	0
4I3G-A	0	0	1	0
3PWG-A	1	0	0	0
3K8L-A	0	1	0	0
4WVX-A	1	0	0	0
2N5T-A	1	0	0	0
3MAN-A	1	0	0	0
1TO3-A	1	0	0	0
1BF2-A	0	1	0	0
1KKR-A	1	0	0	0
3CH0-A	1	0	0	0
1Z6K-A	1	0	0	0
4X2R-A	1	0	0	0
4A35-A	1	0	0	0
1AL8-A	1	0	0	0
3WK2-A	1	0	0	0
3I4E-A	1	0	0	0
4DJD-D	1	0	0	0
1P0K-A	1	0	0	0
5ZKA-A	1	0	0	0
2GJX-A	1	0	0	0
1VKF-A	1	0	0	0
3GR7-A	1	0	0	0
3HMC-A	1	0	0	0
3I10-A	1	0	0	0
5BXR-A	1	0	0	0
3F4W-A	1	0	0	0
3UG4-A	0	1	0	0
4WSK-A	0	1	0	0
5DF0-A	0	1	0	0
2C1G-A	1	0	0	0
2PLC-A	1	0	0	0
3FFS-A	1	0	0	0
4CNO-A	1	0	0	0
4MF4-A	1	0	0	0
4ZO7-A	0	1	0	0
4EAC-A	1	0	0	0
1JUE-A	1	0	0	0
3KRS-A	1	0	0	0
5IM5-P	1	0	0	0
2VNC-A	0	1	0	0
2HS8-A	1	0	0	0
1I45-A	1	0	0	0
2I14-A	1	0	0	0
3TC3-A	1	0	0	0
5T99-A	0	0	1	0
2VR2-A	1	0	0	0
3TR2-A	1	0	0	0
3V7P-A	1	0	0	0
5WH8-A	1	0	0	0
4W5U-B	1	0	0	0
3UGV-A	1	0	0	0
3IJD-A	1	0	0	0
3VK5-A	1	0	0	0
3VUS-A	1	0	0	0
1LT8-A	1	0	0	0
4FK9-A	1	0	0	0
3FHA-A	0	0	1	0
3G0S-A	1	0	0	0
1RVG-A	1	0	0	0
3GDB-A	0	0	1	0
4IPN-B	1	0	0	0
4DZH-A	1	0	0	0
3ICJ-A	1	0	0	0
2X41-A	0	1	0	0
3MKV-A	1	0	0	0
4QDM-A	1	0	0	0
5LNT-A	1	0	0	0
1TV2-A	1	0	0	0
4FNP-A	0	1	0	0
4L9Y-A	1	0	0	0
4V33-A	0	1	0	0
4GYP-C	1	0	0	0
4I7U-A	1	0	0	0
2ALR-A	1	0	0	0
1SVD-A	0	0	0	1
6MVF-A	0	0	1	0
4GFI-A	1	0	0	0
2F6U-A	1	0	0	0
4HD5-A	0	1	0	0
1KFW-A	1	0	0	0
6B8S-A	1	0	0	0
3E0V-A	1	0	0	0
3MSR-A	1	0	0	0
1AFS-A	1	0	0	0
2AGK-A	1	0	0	0
4HHL-A	1	0	0	0
5JVL-A	1	0	0	0
2QYG-A	0	0	0	1
1TV5-A	1	0	0	0
3C6C-A	1	0	0	0
3OIX-A	1	0	0	0
3MBD-A	1	0	0	0
4AWT-A	1	0	0	0
2OKT-A	1	0	0	0
3GRI-A	1	0	0	0
3BSH-A	0	1	0	0
3CL7-A	1	0	0	0
3GNN-A	1	0	0	0
6E9P-A	1	0	0	0
3C2O-A	1	0	0	0
1FWC-C	1	0	0	0
2QDE-A	1	0	0	0
3RFA-A	1	0	0	0
1TWD-A	1	0	0	0
3WG6-A	1	0	0	0
4GKL-A	0	1	0	0
4MJM-A	1	0	0	0
5XXL-A	0	1	0	0
6GER-A	1	0	0	0
5MI4-A	1	0	0	0
1PBG-A	1	0	0	0
1QR7-A	1	0	0	0
3QTP-A	1	0	0	0
3TTE-A	1	0	0	0
6AXE-A	1	0	0	0
1UR0-A	1	0	0	0
2Y2W-A	0	1	0	0
3AJX-A	1	0	0	0
1XFC-A	1	0	0	0
5OLC-A	1	0	0	0
3R2G-A	1	0	0	0
1MZH-A	1	0	0	0
1DE6-A	1	0	0	0
4O1E-A	1	0	0	0
3KOZ-A	1	0	0	0
3ZJK-A	1	0	0	0
1XSK-A	0	1	0	0
4XKY-B	1	0	0	0
1V6T-A	1	0	0	0
2OGJ-A	1	0	0	0
1VPX-A	1	0	0	0
1E9L-A	1	0	0	0
1O12-A	1	0	0	0
5OCS-A	1	0	0	0
4EX4-A	1	0	0	0
1JPH-A	1	0	0	0
3PNU-A	1	0	0	0
1HJW-A	1	0	0	0
3RPT-X	1	0	0	0
4HOX-A	0	1	0	0
3UP8-A	1	0	0	0
3ARQ-A	0	1	0	0
3RRA-A	1	0	0	0
4ES4-A	1	0	0	0
5CXP-A	0	1	0	0
3APY-A	1	0	0	0
3Q4D-A	1	0	0	0
5J04-A	1	0	0	0
1OY0-A	1	0	0	0
4XKM-A	1	0	0	0
4B90-A	1	0	0	0
1ITX-A	1	0	0	0
3D5H-A	1	0	0	0
4RZ4-A	1	0	0	0
5OT1-A	1	0	0	0
3EXT-A	1	0	0	0
4AYS-A	0	1	0	0
4R9X-A	1	0	0	0
2I9E-A	1	0	0	0
1ZCC-A	1	0	0	0
1PSC-A	1	0	0	0
1MO0-A	1	0	0	0
3CXO-A	1	0	0	0
1A0C-A	1	0	0	0
6MDY-A	1	0	0	0
3WDR-A	1	0	0	0
4AF0-B	1	0	0	0
1IYX-A	1	0	0	0
4WGX-A	1	0	0	0
2EJA-A	1	0	0	0
1QT1-A	1	0	0	0
2QS8-A	1	0	0	0
3LNP-A	1	0	0	0
4WUI-A	1	0	0	0
5LHE-A	1	0	0	0
1AW2-A	1	0	0	0
3QW4-B	1	0	0	0
3B97-A	1	0	0	0
1J5S-A	1	0	0	0
2NX9-A	1	0	0	0
3VOC-A	1	0	0	0
4F0L-A	1	0	0	0
5YHS-A	1	0	0	0
3LG3-A	1	0	0	0
6D25-A	1	0	0	0
3EYP-A	0	0	1	0
5O0W-A	1	0	0	0
2G3M-A	0	1	0	0
5NLC-A	1	0	0	0
1JL8-A	0	1	0	0
4POC-A	1	0	0	0
2IMR-A	1	0	0	0
1T8Q-A	1	0	0	0
3CJP-A	1	0	0	0
4GIR-A	1	0	0	0
1QAP-A	1	0	0	0
2OWC-A	1	0	0	0
1Z7A-A	1	0	0	0
4LUS-A	1	0	0	0
3NJ3-A	1	0	0	0
3ZM8-A	0	0	1	0
1TJ0-A	1	0	0	0
3GWQ-A	1	0	0	0
3LCG-A	1	0	0	0
4GK8-A	1	0	0	0
2OTD-A	1	0	0	0
4E4F-A	1	0	0	0
4GX8-A	1	0	0	0
6HG1-A	1	0	0	0
2RFG-A	1	0	0	0
1TWI-A	1	0	0	0
3QYQ-A	1	0	0	0
3B0X-A	1	0	0	0
5OYA-C	0	0	0	1
5WCZ-A	0	1	0	0
3GIQ-A	1	0	0	0
4EKJ-A	0	1	0	0
3H4X-A	1	0	0	0
4LCQ-A	1	0	0	0
3QH2-A	1	0	0	0
2WPG-A	0	1	0	0
2VXN-A	1	0	0	0
3M16-A	1	0	0	0
2J13-A	1	0	0	0
1K1D-A	1	0	0	0
4CCZ-A	1	0	0	0
1NVM-A	1	0	0	0
5UMF-A	1	0	0	0
5Z9S-A	0	1	0	0
3H7V-A	1	0	0	0
3E96-A	1	0	0	0
5D8Z-A	1	0	0	0
5FEZ-A	1	0	0	0
5FIP-A	1	0	0	0
6JO3-A	1	0	0	0
4EXA-A	1	0	0	0
2G5W-A	1	0	0	0
5JH1-A	1	0	0	0
4TOQ-A	1	0	0	0
4IL2-A	1	0	0	0
2PE4-A	1	0	0	0
4DWS-C	1	0	0	0
4MKN-A	1	0	0	0
3W7D-A	1	0	0	0
3TYZ-A	1	0	0	0
3GLC-A	1	0	0	0
2P3E-A	1	0	0	0
3S6O-A	1	0	0	0
4CEX-C	1	0	0	0
3RU6-A	1	0	0	0
4F66-A	1	0	0	0
4Y9A-A	1	0	0	0
3R11-A	1	0	0	0
4DYK-A	1	0	0	0
4U10-A	1	0	0	0
1B3Z-A	1	0	0	0
1PYF-A	1	0	0	0
5E70-A	0	1	0	0
5WRO-A	1	0	0	0
6CTY-A	1	0	0	0
5JBE-A	1	0	0	0
5K1Q-A	1	0	0	0
3AHX-A	1	0	0	0
1J93-A	1	0	0	0
1BXB-A	1	0	0	0
5VFB-A	1	0	0	0
3ALF-A	1	0	0	0
3HQ1-A	1	0	0	0
1QO2-A	1	0	0	0
2Y5S-A	1	0	0	0
2B81-A	1	0	0	0
4QP0-A	1	0	0	0
3N2B-A	1	0	0	0
2QDH-A	1	0	0	0
5BRQ-A	0	1	0	0
3KAO-A	1	0	0	0
4W8B-A	1	0	0	0
1O4U-A	1	0	0	0
2XFR-A	1	0	0	0
4WOQ-A	1	0	0	0
1V5X-A	1	0	0	0
3CUH-A	1	0	0	0
3RO8-A	1	0	0	0
3NYZ-A	1	0	0	0
4V2X-A	1	0	0	0
7ODC-A	1	0	0	0
5LZL-A	1	0	0	0
1W37-A	1	0	0	0
1DXI-A	1	0	0	0
3NGJ-A	1	0	0	0
3WDH-A	0	1	0	0
4QTG-A	1	0	0	0
4GI8-A	0	1	0	0
3BJS-A	1	0	0	0
5HUL-A	1	0	0	0
1RZM-A	0	0	0	1
5T9B-G	1	0	0	0
3GDT-A	1	0	0	0
3WZ0-E	1	0	0	0
5GJN-A	1	0	0	0
4ILS-A	1	0	0	0
2PPG-A	1	0	0	0
1CI1-A	1	0	0	0
1V02-A	1	0	0	0
4YZP-A	1	0	0	0
1E55-A	1	0	0	0
4URI-A	1	0	0	0
4CVU-A	0	0	1	0
1AVA-A	0	1	0	0
2FTP-A	1	0	0	0
2GZX-A	1	0	0	0
2AQW-A	1	0	0	0
4MJ2-A	0	1	0	0
6IDN-A	1	0	0	0
2E28-A	1	0	0	0
4Z1A-A	1	0	0	0
3H2E-A	1	0	0	0
3GM8-A	0	0	1	0
3KX6-A	1	0	0	0
3VZX-A	1	0	0	0
6GXV-A	0	1	0	0
1YKW-A	0	0	0	1
2XH7-A	1	0	0	0
6F4C-B	0	1	0	0
5U14-A	1	0	0	0
5A6B-D	1	0	0	0
2OLS-A	1	0	0	0
1TV8-A	1	0	0	0
2ICS-A	1	0	0	0
2OOF-A	1	0	0	0
2VC6-A	1	0	0	0
2QW5-A	1	0	0	0
2FLI-A	1	0	0	0
1UAS-A	0	1	0	0
2F7F-A	1	0	0	0
4TQT-A	1	0	0	0
3G8R-A	1	0	0	0
3T8Q-A	1	0	0	0
5LKY-A	1	0	0	0
2FFI-A	1	0	0	0
5VGM-A	1	0	0	0
1JCM-P	1	0	0	0
5DBT-A	1	0	0	0
2XVP-A	1	0	0	0
4IP5-A	1	0	0	0
3AQU-A	1	0	0	0
4MB4-A	0	1	0	0
2G37-A	1	0	0	0
5JM5-A	1	0	0	0
2I9U-A	1	0	0	0
3QY6-A	1	0	0	0
5E9A-A	0	1	0	0
5KZW-A	0	1	0	0
6HYE-A	1	0	0	0
2Q01-A	1	0	0	0
1EHA-A	0	1	0	0
3I6E-A	1	0	0	0
1VHC-A	1	0	0	0
4OKD-A	0	1	0	0
2DZB-A	1	0	0	0
3IJ6-A	1	0	0	0
2QQ6-A	1	0	0	0
1IT0-A	1	0	0	0
4AEO-A	1	0	0	0
2BB0-A	1	0	0	0
3QR3-A	1	0	0	0
3GBE-A	0	1	0	0
4Z87-A	1	0	0	0
6AU1-A	1	0	0	0
4UWM-A	1	0	0	0
3TQV-A	1	0	0	0
1NFG-A	1	0	0	0
4Q6X-A	1	0	0	0
3RAO-A	1	0	0	0
4H6Q-A	1	0	0	0
3TU9-A	1	0	0	0
3FA5-A	1	0	0	0
4CQD-A	1	0	0	0
5ECU-A	1	0	0	0
3PM6-A	1	0	0	0
4AIB-A	1	0	0	0
1U1U-A	1	0	0	0
4FMV-A	0	1	0	0
4LH8-A	1	0	0	0
4B3K-A	1	0	0	0
2BP1-A	1	0	0	0
1ICQ-A	1	0	0	0
5CG0-A	1	0	0	0
2XIO-A	1	0	0	0
5JU6-A	1	0	0	0
4JDY-A	1	0	0	0
2YCL-A	1	0	0	0
2VEP-A	1	0	0	0
5NHE-A	1	0	0	0
3AC0-A	0	0	1	0
4MKV-A	0	0	0	1
1UA7-A	0	1	0	0
4ZEN-A	1	0	0	0
4W8L-A	1	0	0	0
3NZP-A	1	0	0	0
3E6E-A	1	0	0	0
3OTR-A	1	0	0	0
1M53-A	0	1	0	0
1XC6-A	0	0	1	0
1XDL-A	1	0	0	0
1TMQ-A	0	1	0	0
2DZS-A	1	0	0	0
2BVY-A	0	1	0	0
4YPJ-A	0	0	1	0
4JEJ-A	1	0	0	0
2C91-A	1	0	0	0
2XZ9-A	1	0	0	0
2Z1S-A	1	0	0	0
4F0H-A	0	0	0	1
1R9X-A	1	0	0	0
5TNV-A	1	0	0	0
5AXG-A	0	1	0	0
3QQW-A	1	0	0	0
3R25-A	1	0	0	0
1WKY-A	0	0	1	0
2WSK-A	0	1	0	0
5A2B-A	0	1	0	0
1GQI-A	1	0	0	0
1VC4-A	1	0	0	0
5OFK-A	1	0	0	0
3POC-A	0	1	0	0
4GBU-A	1	0	0	0
1BF6-A	1	0	0	0
3IAR-A	1	0	0	0
3UND-A	1	0	0	0
4ECL-A	1	0	0	0
2GJN-A	1	0	0	0
3CV2-A	1	0	0	0
2PBO-A	1	0	0	0
5USW-A	1	0	0	0
3V3W-A	1	0	0	0
5LA1-A	0	0	1	0
1YEY-A	1	0	0	0
3S42-B	1	0	0	0
4HU0-A	1	0	0	0
2X7W-A	1	0	0	0
1ZLP-A	1	0	0	0
1A3W-A	1	0	0	0
2OOD-A	1	0	0	0
3L0G-A	1	0	0	0
4A3U-A	1	0	0	0
1QHO-A	0	1	0	0
3VAB-A	1	0	0	0
1VH7-A	1	0	0	0
2QNE-A	1	0	0	0
6GBK-A	1	0	0	0
3K1D-A	0	1	0	0
2ISS-A	1	0	0	0
3DG6-A	1	0	0	0
6XIM-A	1	0	0	0
3QR1-A	0	1	0	0
4U28-A	1	0	0	0
3FXG-A	1	0	0	0
3EKG-A	1	0	0	0
4YN5-A	1	0	0	0
4AXN-A	1	0	0	0
4D1J-A	1	0	0	0
3TFX-A	1	0	0	0
1OFP-A	1	0	0	0
3NAV-A	1	0	0	0
1T6M-A	1	0	0	0
3B9O-A	1	0	0	0
2Y7E-A	1	0	0	0
2DY3-A	1	0	0	0
5XKD-A	1	0	0	0
3MTW-A	1	0	0	0
4PFM-A	1	0	0	0
1R85-A	1	0	0	0
1EDT-A	1	0	0	0
1H4P-A	1	0	0	0
4MM1-A	1	0	0	0
5J5D-A	1	0	0	0
6G58-A	1	0	0	0
1EIX-A	1	0	0	0
1T5A-A	1	0	0	0
1MXD-A	0	1	0	0
3VFC-A	1	0	0	0
3UXL-A	1	0	0	0
3CPG-A	1	0	0	0
3TC6-A	1	0	0	0
4A05-A	1	0	0	0
1UR1-A	1	0	0	0
2GJP-A	0	1	0	0
3QTG-A	1	0	0	0
1EDG-A	1	0	0	0
3AUJ-A	1	0	0	0
2A21-A	1	0	0	0
2E8Y-A	0	1	0	0
5A6S-A	1	0	0	0
6O4N-A	1	0	0	0
3ID7-A	1	0	0	0
3E2V-A	1	0	0	0
4LUJ-A	1	0	0	0
4NZJ-A	0	1	0	0
6FNU-A	1	0	0	0
5XGZ-A	1	0	0	0
1TZZ-A	1	0	0	0
2PGW-A	1	0	0	0
2W3Z-A	1	0	0	0
2I5I-A	1	0	0	0
2VUN-A	1	0	0	0
3W6L-A	1	0	0	0
3E49-A	1	0	0	0
1AD4-A	1	0	0	0
4GRS-A	0	0	0	1
3EWB-X	1	0	0	0
3BW4-A	1	0	0	0
2AAA-A	0	1	0	0
2Z2U-A	1	0	0	0
1VLI-A	1	0	0	0
6HPF-A	1	0	0	0
3HN3-A	0	0	1	0
3RLH-A	1	0	0	0
2B7N-A	1	0	0	0
1XRT-A	1	0	0	0
3UWW-A	1	0	0	0
4RW5-A	1	0	0	0
3QGK-C	1	0	0	0
3WX7-A	1	0	0	0
3GZ3-A	1	0	0	0
3NO3-A	1	0	0	0
3IVU-A	1	0	0	0
4F40-A	1	0	0	0
5LEW-A	1	0	0	0
6A2F-A	1	0	0	0
5SWU-A	1	0	0	0
3KHD-A	1	0	0	0
1NFP-A	1	0	0	0
1R30-A	1	0	0	0
3V75-A	1	0	0	0
1GKQ-A	1	0	0	0
2ASH-A	1	0	0	0
3CO4-A	1	0	0	0
2HK1-A	1	0	0	0
1A0D-A	1	0	0	0
1XLC-A	1	0	0	0
3CUX-A	1	0	0	0
4WCJ-A	1	0	0	0
4OFC-A	1	0	0	0
5LXE-A	1	0	0	0
1YRR-A	1	0	0	0
2UWF-A	1	0	0	0
5AHL-A	1	0	0	0
4JZ5-A	1	0	0	0
3AXH-A	0	1	0	0
2XHY-A	1	0	0	0
3DC8-A	1	0	0	0
4BF9-A	1	0	0	0
1CCW-B	1	0	0	0
3K4D-A	0	0	1	0
4G7F-A	1	0	0	0
2X8R-A	1	0	0	0
5H2T-A	0	1	0	0
5UI3-D	1	0	0	0
3BH4-A	0	1	0	0
1QTW-A	1	0	0	0
1TMH-A	1	0	0	0
1CBG-A	1	0	0	0
3KXQ-A	1	0	0	0
1ZFJ-A	1	0	0	0
5M99-B	1	0	0	0
3NXL-A	1	0	0	0
1BRL-B	1	0	0	0
3NZR-A	1	0	0	0
4ACY-A	1	0	0	0
4OTK-A	1	0	0	0
4V15-A	1	0	0	0
3B4Y-A	1	0	0	0
4GXP-A	1	0	0	0
4NI8-A	1	0	0	0
3AAL-A	1	0	0	0
1H1Z-A	1	0	0	0
1PII-A	1	0	0	0
4U5I-A	1	0	0	0
3CYV-A	1	0	0	0
3MWA-A	1	0	0	0
1DL3-A	1	0	0	0
4LY4-A	1	0	0	0
4N6F-A	1	0	0	0
4N02-A	1	0	0	0
3LXA-A	0	1	0	0
3B8I-A	1	0	0	0
3ZMR-A	0	1	0	0
3N2X-A	1	0	0	0
3UJ2-A	1	0	0	0
2ZKM-X	0	1	0	0
5W4Y-A	1	0	0	0
5I77-A	1	0	0	0
1TA3-B	1	0	0	0
4WZH-A	1	0	0	0
5IDI-A	1	0	0	0
3GG8-A	1	0	0	0
3K4W-A	1	0	0	0
3QM3-A	1	0	0	0
4HNL-A	1	0	0	0
1DXF-A	1	0	0	0
1WUF-A	1	0	0	0
4KFN-A	1	0	0	0
3W26-A	1	0	0	0
1D7K-A	1	0	0	0
1MFU-A	0	1	0	0
2YL9-A	1	0	0	0
3CB8-A	1	0	0	0
4DF0-A	1	0	0	0
2BWG-A	1	0	0	0
1HQT-A	1	0	0	0
6II7-A	1	0	0	0
2H6R-A	1	0	0	0
4Y7E-A	1	0	0	0
2VWT-A	1	0	0	0
3TFC-A	1	0	0	0
2IW0-A	1	0	0	0
2JEP-A	1	0	0	0
5HMS-A	1	0	0	0
2I5G-A	1	0	0	0
3CU2-A	1	0	0	0
1F73-A	1	0	0	0
3SDO-A	1	0	0	0
3PZ9-A	1	0	0	0
3WFL-A	1	0	0	0
3FDG-A	1	0	0	0
4DZA-A	1	0	0	0
3JS3-A	1	0	0	0
1GJU-A	0	1	0	0
3IGH-X	1	0	0	0
3QOK-A	1	0	0	0
4LU0-A	1	0	0	0
5DT5-A	1	0	0	0
5M42-A	1	0	0	0
1F2J-A	1	0	0	0
3HUR-A	1	0	0	0
5JMU-A	1	0	0	0
1UHV-A	0	1	0	0
1BGG-A	1	0	0	0
5NKS-A	1	0	0	0
1HP5-A	1	0	0	0
3S6D-A	1	0	0	0
3L2M-A	0	1	0	0
2DFA-A	1	0	0	0
6BJW-A	0	0	1	0
6MQH-A	1	0	0	0
5IOB-A	1	0	0	0
2YZR-A	1	0	0	0
3DH7-A	1	0	0	0
3QLL-A	1	0	0	0
3GTN-A	0	1	0	0
4P8U-A	1	0	0	0
5AY7-A	1	0	0	0
3S47-A	1	0	0	0
4IIS-A	1	0	0	0
3AIC-A	1	0	0	0
2RDU-A	1	0	0	0
3WUB-A	1	0	0	0
3EMC-A	1	0	0	0
2QIW-A	1	0	0	0
5BU9-A	1	0	0	0
5JBO-A	1	0	0	0
4DEF-A	1	0	0	0
2P76-A	1	0	0	0
2F9R-A	1	0	0	0
3EZ4-A	1	0	0	0
3LPO-A	0	1	0	0
5Y3X-A	1	0	0	0
4QHR-A	1	0	0	0
5AOU-A	1	0	0	0
1YXY-A	1	0	0	0
4G1K-A	1	0	0	0
1SFJ-A	1	0	0	0
1X1O-A	1	0	0	0
4WY0-A	1	0	0	0
1QJW-A	1	0	0	0
2Y8U-A	1	0	0	0
6GI9-A	1	0	0	0
3AMK-A	0	1	0	0
4CGT-A	0	1	0	0
3SFW-A	1	0	0	0
2OYK-A	0	1	0	0
2VHL-A	1	0	0	0
4MUZ-A	1	0	0	0
5NRT-A	1	0	0	0
4ZR8-A	1	0	0	0
1QNO-A	1	0	0	0
3VCN-A	1	0	0	0
2NUX-A	1	0	0	0
4PSP-A	0	1	0	0
1W1A-1	1	0	0	0
1UP3-A	1	0	0	0
4MKS-A	1	0	0	0
1M3U-A	1	0	0	0
2CHR-A	1	0	0	0
4CNT-A	1	0	0	0
2NLY-A	1	0	0	0
4BQ4-A	0	0	1	0
2QF8-A	1	0	0	0
4DQW-A	1	0	0	0
2V5J-A	1	0	0	0
4BS0-A	1	0	0	0
2ZIC-A	0	1	0	0
4NF7-A	1	0	0	0
1O1Z-A	1	0	0	0
5F7C-A	0	1	0	0
5XGX-A	1	0	0	0
4IQE-A	1	0	0	0
1XG3-A	1	0	0	0
3W0K-A	1	0	0	0
4K38-A	1	0	0	0
2XSA-A	1	0	0	0
1O60-A	1	0	0	0
2J8G-A	1	0	0	0
1GW1-A	1	0	0	0
4DBE-A	1	0	0	0
4V1Y-A	1	0	0	0
3ZLH-A	1	0	0	0
2OG9-A	1	0	0	0
4JCM-A	0	1	0	0
1YPF-A	1	0	0	0
2NQL-A	1	0	0	0
1RH9-A	1	0	0	0
4X9S-A	1	0	0	0
1TJR-A	1	0	0	0
5G1T-A	1	0	0	0
3MWC-A	1	0	0	0
3WQ4-A	1	0	0	0
3W4R-A	1	0	0	0
3A13-A	0	0	0	1
1YTE-A	1	0	0	0
3TOP-A	0	1	0	0
1J0H-A	0	1	0	0
1WB0-A	1	0	0	0
5BZA-A	1	0	0	0
3DFY-A	1	0	0	0
3WLO-A	1	0	0	0
3SUR-A	1	0	0	0
1V3M-A	0	1	0	0
3PS7-A	1	0	0	0
4M1B-A	1	0	0	0
3E74-A	1	0	0	0
2A4A-A	1	0	0	0
3USZ-A	1	0	0	0
4MDP-A	1	0	0	0
5UMG-A	1	0	0	0
4X22-A	1	0	0	0
4DJE-A	1	0	0	0
5GVH-A	1	0	0	0
4YTR-A	1	0	0	0
1MZR-A	1	0	0	0
3TUU-A	1	0	0	0
1W3H-A	1	0	0	0
5M03-A	1	0	0	0
4DPQ-A	1	0	0	0
3CO8-A	1	0	0	0
2ZE0-A	0	1	0	0
1XP3-A	1	0	0	0
2ZDS-A	1	0	0	0
4L4P-A	1	0	0	0
5JOV-A	0	0	1	0
5WQS-A	1	0	0	0
2PU1-A	1	0	0	0
2QV5-A	1	0	0	0
2JGQ-A	1	0	0	0
3KBJ-A	1	0	0	0
3A24-A	0	1	0	0
1FOB-A	1	0	0	0
4QRO-A	1	0	0	0
5CPN-A	1	0	0	0
5I24-A	0	1	0	0
6F8N-A	1	0	0	0
6NB2-A	1	0	0	0
1O7A-A	1	0	0	0
3W53-A	1	0	0	0
3HJE-A	0	1	0	0
4CNS-A	1	0	0	0
4GZE-A	1	0	0	0
2V5B-A	1	0	0	0
1A0E-A	1	0	0	0
1Q7Q-A	1	0	0	0
2ZX8-A	0	1	0	0
3GFZ-A	0	0	0	1
1UJP-A	1	0	0	0
2YXX-A	1	0	0	0
3TQK-A	1	0	0	0
1TKK-A	1	0	0	0
3R5E-A	1	0	0	0
3I4K-A	1	0	0	0
4QAI-A	1	0	0	0
1F05-A	1	0	0	0
3JUG-A	1	0	0	0
5GQY-A	0	1	0	0
4ZTY-A	1	0	0	0
1BQG-A	1	0	0	0
1SMA-A	0	1	0	0
1QCW-A	1	0	0	0
3SJN-A	1	0	0	0
1O68-A	1	0	0	0
6D8G-A	0	0	1	0
2ODO-A	1	0	0	0
2Z00-A	1	0	0	0
2F6K-A	1	0	0	0
1XDJ-A	1	0	0	0
4WHB-E	1	0	0	0
3F4N-A	1	0	0	0
5M0X-A	0	1	0	0
2Z0I-A	1	0	0	0
1W6T-A	1	0	0	0
6CG9-A	1	0	0	0
1LOS-A	1	0	0	0
2XWE-A	0	1	0	0
2ZUS-A	0	1	0	0
2R82-A	1	0	0	0
1K77-A	1	0	0	0
2W91-A	0	0	1	0
4XZ9-A	1	0	0	0
1TRI-A	1	0	0	0
3NA8-A	1	0	0	0
1OG6-A	1	0	0	0
3NFU-A	1	0	0	0
3SIM-A	1	0	0	0
5UJW-A	1	0	0	0
2EGZ-A	1	0	0	0
3WD0-A	1	0	0	0
1CEO-A	1	0	0	0
1Z69-A	1	0	0	0
1DBT-A	1	0	0	0
3KS6-A	1	0	0	0
2VYO-A	1	0	0	0
3FS2-A	1	0	0	0
3AYR-A	1	0	0	0
3ZO9-A	0	1	0	0
3CZ8-A	1	0	0	0
4I9A-A	1	0	0	0
2W6R-A	1	0	0	0
2EPK-X	1	0	0	0
1LL6-A	1	0	0	0
3WH9-A	1	0	0	0
1M65-A	1	0	0	0
2WC7-A	0	1	0	0
2C3Z-A	1	0	0	0
3VIK-A	1	0	0	0
6NVA-A	1	0	0	0
4L6H-A	1	0	0	0
2BS9-A	0	1	0	0
3G6L-A	1	0	0	0
4JQA-A	1	0	0	0
1TVL-A	1	0	0	0
3IPW-A	1	0	0	0
3NZQ-A	1	0	0	0
2YB4-A	1	0	0	0
4H8N-A	1	0	0	0
2HTM-A	1	0	0	0
4F0R-A	1	0	0	0
5CG7-A	1	0	0	0
5YKB-A	0	1	0	0
1I1X-A	1	0	0	0
3DDM-A	1	0	0	0
4IM4-A	1	0	0	0
4MHB-A	1	0	0	0
5KTL-A	1	0	0	0
3TH6-A	1	0	0	0
1PDZ-A	1	0	0	0
4ML9-A	1	0	0	0
4KEU-A	1	0	0	0
3PBM-A	1	0	0	0
1X1N-A	1	0	0	0
3PG8-A	1	0	0	0
5MHB-A	1	0	0	0
1B9B-A	1	0	0	0
4BF7-A	1	0	0	0
3OVQ-A	1	0	0	0
1JCN-A	1	0	0	0
1KWK-A	0	1	0	0
4OEC-A	1	0	0	0
2PLJ-A	1	0	0	0
2YLL-A	1	0	0	0
1E3X-A	0	1	0	0
1UUO-A	1	0	0	0
1VHN-A	1	0	0	0
1VRD-A	1	0	0	0
2YZ5-A	1	0	0	0
3GK0-A	1	0	0	0
1VS1-A	1	0	0	0
6J36-A	1	0	0	0
2A5H-A	1	0	0	0
1UMY-A	1	0	0	0
2Z6J-A	1	0	0	0
4Y8F-A	1	0	0	0
6I0M-A	1	0	0	0
5U4N-A	1	0	0	0
2WHK-A	1	0	0	0
1WUE-A	1	0	0	0
1W1Z-A	1	0	0	0
3DI0-A	1	0	0	0
3IV3-A	1	0	0	0
3EPO-A	1	0	0	0
3TW9-A	1	0	0	0
4HZM-A	1	0	0	0
4UCF-A	0	1	0	0
1I6N-A	1	0	0	0
3AAM-A	1	0	0	0
4HA4-A	1	0	0	0
4Y90-A	1	0	0	0
4QJ3-B	0	1	0	0
2A85-A	1	0	0	0
4BHY-A	1	0	0	0
2BDQ-A	1	0	0	0
2TAA-A	0	1	0	0
2Y70-A	1	0	0	0
1TQX-A	1	0	0	0
1QBA-A	0	1	0	0
5T9G-A	0	0	1	0
6DAY-A	1	0	0	0
2WJF-A	1	0	0	0
5AFD-A	1	0	0	0
6BFZ-A	1	0	0	0
2XZZ-A	0	1	0	0
4BSJ-A	0	1	0	0
5DCP-A	0	1	0	0
5M5E-B	0	1	0	0
4PYH-A	0	1	0	0
3F84-A	0	1	0	0
3D12-B	0	1	0	0
5WTB-D	0	1	0	0
1V10-A	0	1	0	0
3F83-A	0	1	0	0
3TYG-L	0	1	0	0
5G5D-A	0	1	0	0
3B2D-C	0	1	0	0
4M02-A	0	1	0	0
25C8-L	0	1	0	0
2QHR-L	0	1	0	0
1RH8-A	0	1	0	0
2KER-A	0	1	0	0
5J07-A	0	1	0	0
1W15-A	0	1	0	0
1OP4-A	0	1	0	0
2X44-D	0	1	0	0
3MGA-A	0	1	0	0
1RUQ-L	0	1	0	0
1BYO-A	0	1	0	0
2BH0-A	0	1	0	0
4GO6-B	0	1	0	0
4LDC-A	0	1	0	0
3LB6-C	0	1	0	0
1CYW-A	0	1	0	0
1U9K-A	0	1	0	0
3MBW-B	0	1	0	0
2XET-A	0	1	0	0
4N8U-A	0	1	0	0
1A21-A	0	1	0	0
5SZM-A	0	1	0	0
2PXY-C	0	1	0	0
4PCK-A	0	1	0	0
1WEJ-L	0	1	0	0
1IKN-A	0	1	0	0
2OKM-A	0	1	0	0
5F1N-B	0	1	0	0
1HZH-H	0	1	0	0
1HKL-L	0	1	0	0
2FE0-A	0	1	0	0
3UTO-A	0	1	0	0
5TFK-A	0	1	0	0
1CFV-H	0	1	0	0
4ADI-A	0	1	0	0
3RB7-A	0	1	0	0
5KJ4-A	0	1	0	0
1HC1-A	0	1	0	0
4OIB-A	0	1	0	0
2CXK-A	0	1	0	0
1WYJ-A	0	1	0	0
1UWY-A	0	1	0	0
1TO4-A	0	1	0	0
3T3P-B	0	1	0	0
4R0L-C	0	1	0	0
1CID-A	0	1	0	0
1T2Q-H	0	1	0	0
3RJO-A	0	1	0	0
5J6H-A	0	1	0	0
1Z9N-A	0	1	0	0
3K6F-A	0	1	0	0
4E9V-A	0	1	0	0
1DFX-A	0	1	0	0
3UAF-A	0	1	0	0
2R51-A	0	1	0	0
4M9O-A	0	1	0	0
1R6V-A	0	0	0	1
5DHE-A	0	1	0	0
2Q2L-A	0	1	0	0
7FAB-L	0	1	0	0
4G82-A	0	1	0	0
2XBD-A	0	1	0	0
4Q6I-C	0	1	0	0
2PTT-B	0	1	0	0
3IWU-A	0	1	0	0
3F7V-B	0	1	0	0
5LXV-A	0	1	0	0
2VAJ-A	0	1	0	0
1A6Z-A	0	1	0	0
2H0E-A	0	1	0	0
4BQC-A	0	1	0	0
5V52-C	0	1	0	0
1Z9L-A	0	1	0	0
5JQ6-A	0	1	0	0
1U3H-B	0	1	0	0
2Z1P-A	0	1	0	0
1P9M-C	0	1	0	0
2JMR-A	0	1	0	0
2XYB-A	0	1	0	0
1SOX-A	0	1	0	0
2YAP-A	0	1	0	0
1O75-A	0	1	0	0
3SBP-A	0	1	0	0
3W2W-B	0	1	0	0
4BRJ-A	0	1	0	0
1MSP-A	0	1	0	0
4UYP-A	0	1	0	0
4MYW-B	0	1	0	0
4WSG-A	0	1	0	0
3Q06-A	0	1	0	0
2LFG-A	0	1	0	0
2E47-A	0	1	0	0
5LHD-A	0	1	0	0
3ZXA-C	0	0	1	0
1O7D-E	0	1	0	0
3F7R-A	0	1	0	0
2FO8-A	0	1	0	0
2LT9-A	0	1	0	0
2DI9-A	0	1	0	0
1Y1U-A	0	1	0	0
1HZH-L	0	1	0	0
2G2R-H	0	1	0	0
3N42-F	0	1	0	0
1W80-A	0	1	0	0
1KF9-B	0	1	0	0
3ATA-A	0	1	0	0
3LTV-A	0	1	0	0
3N1Q-C	0	1	0	0
5JP0-A	0	1	0	0
3GEW-B	0	1	0	0
2R7E-B	0	0	1	0
3EUD-A	0	1	0	0
5DZY-A	0	1	0	0
1GME-A	0	1	0	0
1P4U-A	0	1	0	0
1EAQ-A	0	1	0	0
2GIX-A	0	1	0	0
1HCF-X	0	1	0	0
4BGL-A	0	1	0	0
6GGR-A	0	1	0	0
4A39-A	0	1	0	0
6J5G-A	0	1	0	0
2YRZ-A	0	1	0	0
1ZS8-A	0	1	0	0
3BUT-A	0	1	0	0
1CJY-A	0	1	0	0
6J5C-A	0	1	0	0
4OJA-A	0	1	0	0
1PLB-A	0	1	0	0
2CM5-A	0	1	0	0
3T6Z-A	0	1	0	0
2YQG-A	0	1	0	0
5X31-A	0	1	0	0
4F7K-A	0	1	0	0
4MCY-B	0	1	0	0
1OPO-A	0	0	1	0
5MZA-B	0	1	0	0
2F8X-C	0	1	0	0
2LU3-A	0	1	0	0
1T7V-A	0	1	0	0
5WRM-A	0	1	0	0
1X5F-A	0	1	0	0
3SE6-A	0	1	0	0
3SQR-A	0	1	0	0
1ACX-A	0	1	0	0
2JI2-A	0	1	0	0
1N26-A	0	1	0	0
4BDV-B	0	0	1	0
5E6S-B	0	1	0	0
2AAN-A	0	1	0	0
1MIM-L	0	1	0	0
1IU1-A	0	1	0	0
1JN6-A	0	1	0	0
6IQY-A	0	1	0	0
1DVF-C	0	1	0	0
1HDM-B	0	1	0	0
2WMP-B	0	1	0	0
2Y7M-A	0	1	0	0
4LO9-A	0	1	0	0
1QZ1-A	0	1	0	0
3HLK-A	0	1	0	0
3AB0-C	0	1	0	0
2V37-A	0	1	0	0
1T4W-A	0	1	0	0
2BWQ-A	0	1	0	0
2L8A-A	0	1	0	0
1D5B-A	0	1	0	0
2GI0-A	0	1	0	0
2NSM-A	0	1	0	0
2D8K-A	0	1	0	0
3V9C-A	0	1	0	0
4FXG-A	0	1	0	0
3MQI-A	0	1	0	0
6ANJ-A	0	1	0	0
3MND-A	0	1	0	0
1G0D-A	0	1	0	0
2B3I-A	0	1	0	0
4UM9-D	0	1	0	0
3K2K-A	0	1	0	0
9PCY-A	0	1	0	0
4AQ1-C	0	1	0	0
1GRW-A	0	1	0	0
1K3I-A	0	0	1	0
2H6U-A	0	1	0	0
1BFV-L	0	1	0	0
2YEV-B	0	1	0	0
3WTS-A	0	1	0	0
1ASO-A	0	1	0	0
2ED8-A	0	1	0	0
5DZV-A	0	1	0	0
3M86-A	0	1	0	0
2B59-A	0	1	0	0
5IQL-A	0	1	0	0
1C12-A	0	1	0	0
2K0R-A	0	1	0	0
1F56-A	0	1	0	0
1L6P-A	0	1	0	0
3MCG-1	0	1	0	0
1AQK-L	0	1	0	0
4FMK-A	0	1	0	0
4XNZ-L	0	1	0	0
2OMW-B	0	1	0	0
3ZY7-A	0	1	0	0
5LM8-A	0	1	0	0
2DMB-A	0	1	0	0
1U2H-A	0	1	0	0
4FCH-A	0	1	0	0
1KDJ-A	0	1	0	0
5LHL-A	0	1	0	0
2E9J-A	0	1	0	0
5TB7-A	0	1	0	0
4QDG-A	0	1	0	0
2XG4-B	0	1	0	0
1NEU-A	0	1	0	0
3IS0-X	0	1	0	0
4B27-A	0	1	0	0
1A7O-L	0	1	0	0
1UCB-L	0	1	0	0
5DHD-A	0	1	0	0
4GIP-D	0	1	0	0
2HFT-A	0	1	0	0
4BDV-A	0	1	0	0
3VI4-A	0	1	0	0
3WAJ-A	0	1	0	0
4AIZ-B	0	1	0	0
1XL4-A	0	1	0	0
3V4P-B	0	1	0	0
5XP1-A	0	1	0	0
1A4B-A	0	1	0	0
1Y00-A	0	1	0	0
3B8Y-A	0	1	0	0
3O2D-A	0	1	0	0
3Q2W-A	0	1	0	0
1Z0N-A	0	1	0	0
2DEY-X	0	1	0	0
3FCG-A	0	1	0	0
1CT8-A	0	1	0	0
4WTQ-A	0	1	0	0
5T1J-A	0	1	0	0
1A9V-A	0	1	0	0
2J71-A	0	1	0	0
5BRZ-D	0	1	0	0
1PEW-A	0	1	0	0
2DLG-A	0	1	0	0
1QR4-A	0	1	0	0
3NSJ-A	0	1	0	0
1BVO-A	0	1	0	0
1PBY-A	0	1	0	0
[truncated: 2,760 more rows]
