# Supplementary material for: Structure-based protein function prediction using graph convolutional networks
Source: Nat Commun. 2021 May 26;12:3168. doi: 10.1038/s41467-021-23303-9 (PMC8155034; doi:10.1038/s41467-021-23303-9)
Supplement: Supplementary file 6 — Source Data [file 41467_2021_23303_MOESM6_ESM.zip › SourceData/nrPDB-GO_2019.06.18_test_organism.csv]

PDB-chain	Eukaryota	Bacteria	Archaea	Viruses
4V6W-CA	1	0	0	0
5OQM-b	1	0	0	0
2R46-A	0	1	0	0
2Q20-A	1	0	0	0
1F2J-A	1	0	0	0
4V73-BF	0	1	0	0
4H3S-A	1	0	0	0
6MRG-A	1	0	0	0
5NFN-A	1	0	0	0
6ENU-w	0	1	0	0
1HFZ-A	1	0	0	0
5U0S-N	1	0	0	0
1U1U-A	1	0	0	0
6BEV-A	1	0	0	0
5T62-I	1	0	0	0
1H33-A	0	1	0	0
2NOB-A	1	0	0	0
3U3O-A	1	0	0	0
1MFI-A	1	0	0	0
3IZ1-A	1	0	0	0
3L4G-B	1	0	0	0
4V6W-AA	1	0	0	0
6HIZ-CR	1	0	0	0
4UC1-A	0	1	0	0
5UJM-E	1	0	0	0
4V6W-CB	1	0	0	0
3E46-A	1	0	0	0
4EAR-A	1	0	0	0
2Q8K-A	1	0	0	0
2HQM-A	1	0	0	0
1K0K-A	1	0	0	0
1LDI-A	0	1	0	0
3ZGL-A	0	1	0	0
2W4L-A	1	0	0	0
2I3T-A	1	0	0	0
6JB6-A	1	0	0	0
6AHV-A	1	0	0	0
6AHU-H	1	0	0	0
4H1O-A	1	0	0	0
5OQR-A	1	0	0	0
1X7Z-A	1	0	0	0
4QTN-A	0	1	0	0
5FQD-C	1	0	0	0
6C5X-B	1	0	0	0
5JM5-A	1	0	0	0
5OQJ-0	1	0	0	0
4XYJ-A	1	0	0	0
6CP3-Y	1	0	0	0
6QW6-64	1	0	0	0
1YFM-A	1	0	0	0
1OHW-A	1	0	0	0
6CWZ-C	1	0	0	0
1S5O-A	1	0	0	0
3N1C-A	0	1	0	0
5ZR1-C	1	0	0	0
3H1I-C	1	0	0	0
1HJR-A	0	1	0	0
1M9I-A	1	0	0	0
1QAH-A	1	0	0	0
4JQC-A	0	1	0	0
2EX6-A	0	1	0	0
5MRC-U	1	0	0	0
5LJ5-D	1	0	0	0
2AKI-Y	0	1	0	0
2DYB-A	1	0	0	0
6AHU-K	1	0	0	0
1HTN-A	1	0	0	0
4GWP-C	1	0	0	0
5U0S-H	1	0	0	0
1WNB-A	0	1	0	0
1CI0-A	1	0	0	0
5ZWN-Q	1	0	0	0
5ZLG-A	1	0	0	0
4AJ5-K	1	0	0	0
4XD9-B	1	0	0	0
1KF9-A	1	0	0	0
4YBH-B	1	0	0	0
3J6B-5	1	0	0	0
6CES-N	1	0	0	0
6BX3-B	1	0	0	0
4IVN-A	0	1	0	0
5MHB-A	0	1	0	0
4V6W-CY	1	0	0	0
6FSZ-KK	1	0	0	0
5V8F-8	1	0	0	0
4V6W-CE	1	0	0	0
4Q75-A	1	0	0	0
2F7S-A	1	0	0	0
3II4-A	0	1	0	0
5CSC-B	1	0	0	0
1J4X-A	1	0	0	0
1DEU-A	1	0	0	0
3GGR-C	1	0	0	0
2Y75-A	0	1	0	0
1X90-A	1	0	0	0
4KNV-A	1	0	0	0
5TGM-C1	1	0	0	0
2BEF-A	1	0	0	0
3AQU-A	1	0	0	0
6EZO-E	1	0	0	0
5N9J-E	1	0	0	0
3MK7-A	0	1	0	0
4X2Q-A	1	0	0	0
6BD1-A	1	0	0	0
6EM1-m	1	0	0	0
3QPK-A	1	0	0	0
1EOT-A	1	0	0	0
2PA3-A	0	1	0	0
5ZWN-V	1	0	0	0
4DGL-A	1	0	0	0
5ZWN-T	1	0	0	0
5HMS-A	1	0	0	0
5LJ3-O	1	0	0	0
1OIP-A	1	0	0	0
2C74-A	1	0	0	0
1G77-A	0	1	0	0
3ELO-A	1	0	0	0
6O81-C	1	0	0	0
5XF8-3	1	0	0	0
2Q3S-A	1	0	0	0
4KEG-A	1	1	0	0
5NIK-J	0	1	0	0
5M5W-M	1	0	0	0
2BR9-A	1	0	0	0
3TVL-A	1	0	0	0
5MRE-ZZ	1	0	0	0
1CD9-A	1	0	0	0
3NXC-A	0	1	0	0
1NE7-A	1	0	0	0
1QSA-A	0	1	0	0
5TEY-A	1	0	0	0
3IA3-B	1	0	0	0
5OKZ-G	1	0	0	0
1FDR-A	0	1	0	0
6CB1-b	1	0	0	0
1R5T-A	1	0	0	0
2PCB-B	1	0	0	0
5G3M-A	1	0	0	0
3CUE-B	1	0	0	0
1V77-A	0	0	1	0
2WVR-C	1	0	0	0
1OCU-A	1	0	0	0
3SBC-A	1	0	0	0
4PX2-A	1	0	0	0
5VDF-A	1	0	0	0
1TLY-A	0	1	0	0
3JB9-h	1	0	0	0
5OO6-B	1	0	0	0
3IJ2-A	1	0	0	0
1CK7-A	1	0	0	0
2IRT-A	1	0	0	0
6GEN-C	1	0	0	0
5Z9R-A	1	0	0	0
3ZMS-C	1	0	0	0
5WYJ-MA	1	0	0	0
2M0Q-A	1	0	0	0
6DU8-A	1	0	0	0
1DOL-A	1	0	0	0
5OWU-A	1	0	0	0
6HCS-A	1	0	0	0
3F52-A	0	1	0	0
1A4E-A	1	0	0	0
5VAW-A	0	1	0	0
5BV7-A	1	0	0	0
5G05-C	1	0	0	0
3RFA-A	0	1	0	0
4N84-A	1	1	0	0
6DBW-B	1	1	0	0
6O9L-K	1	0	0	0
2FV8-A	1	0	0	0
1DU5-A	1	0	0	0
5LJ5-S	1	0	0	0
3WCY-I	1	0	0	0
3ZDS-A	0	1	0	0
4CZT-A	1	0	0	0
5LZY-jj	1	0	0	0
5LOL-A	1	0	0	0
1GXD-C	1	0	0	0
4IRL-A	1	1	0	0
6QVC-B	1	0	0	0
6IP6-2L	1	0	0	0
4N78-D	1	0	0	0
6D6Q-E	1	0	0	0
5E9U-A	0	1	0	0
3MIA-A	1	0	0	1
6HYL-A	1	0	0	0
5APO-X	1	0	0	0
2RCM-A	1	0	0	0
1M1E-B	1	0	0	0
5C2K-A	1	0	0	0
2Q4G-W	1	0	0	0
1E6B-A	1	0	0	0
1KCF-A	1	0	0	0
5ZWN-Y	1	0	0	0
2OC4-A	1	0	0	0
5AX7-A	1	0	0	0
3J77-67	1	1	0	0
3ZLB-A	0	1	0	0
5WQV-A	0	1	0	0
1IH5-A	1	0	0	0
6FF7-t	1	0	0	0
1IBJ-A	1	0	0	0
1SXJ-B	1	0	0	0
1A0P-A	0	1	0	0
6DFF-C	1	0	0	1
6MGW-A	1	0	0	0
4J15-A	1	0	0	0
1PRQ-A	1	0	0	0
3O07-A	1	0	0	0
5ECL-B	1	0	0	0
5XWM-A	1	0	0	0
1OAT-A	1	0	0	0
4LV5-B	1	0	0	0
2GF0-A	1	0	0	0
3HHS-B	1	0	0	0
4DBL-C	0	1	0	0
3VIR-A	1	0	0	0
6HIV-DE	1	0	0	0
5KHR-Q	1	0	0	0
5IXC-A	1	0	0	0
5FN4-B	1	0	0	0
6GIQ-E	1	0	0	0
5DIZ-A	1	0	0	0
5LTW-C	1	0	0	0
5WLC-SH	1	0	0	0
6GEN-G	1	0	0	0
3C6K-A	1	0	0	0
3EQC-A	1	0	0	0
5MRE-FF	1	0	0	0
6G5I-y	1	0	0	0
2VB3-X	0	1	0	0
2NPI-A	1	0	0	0
5TUR-A	1	0	0	0
5MRF-EE	1	0	0	0
5IY9-3	1	0	0	0
1C8U-A	0	1	0	0
5MRF-C	1	0	0	0
1LJ7-A	1	0	0	0
1HXP-A	0	1	0	0
6FEY-A	1	0	0	0
6HKW-A	1	0	0	0
5NBL-C	1	0	0	0
1F14-A	1	0	0	0
3RIU-A	1	0	0	0
5F1A-A	1	0	0	0
1GR0-A	0	1	0	0
5SVD-A	1	0	0	0
1BDX-A	0	1	0	0
3FWC-A	1	0	0	0
5A50-A	1	0	0	0
3PV0-A	0	1	0	0
5YFG-A	1	0	0	0
1SMQ-A	1	0	0	0
3TCF-A	0	1	0	0
5TGC-C	1	0	0	0
4L60-A	1	0	0	0
5MRE-AA	1	0	0	0
4V6W-CW	1	0	0	0
1Q7C-A	0	1	0	0
2V4Y-A	0	1	0	0
2Z98-A	0	1	0	0
5HTK-A	1	0	0	0
1RNL-A	0	1	0	0
3JZG-A	1	0	0	0
4M8Z-A	1	0	0	0
5LJ5-M	1	0	0	0
6G90-J	1	0	0	0
4TNB-A	1	0	0	0
1ZUA-X	1	0	0	0
1K6M-A	1	0	0	0
6IB8-A	0	1	0	0
5E84-A	1	0	0	0
3B46-A	1	0	0	0
5U4I-q	0	1	0	0
5YJI-A	1	0	0	0
6E2G-A	1	0	0	0
5XTH-p	1	0	0	0
5XJC-J	1	0	0	1
2A79-B	1	0	0	0
2ZSH-A	1	0	0	0
1RX0-A	1	0	0	0
5HGZ-A	1	0	0	0
3PYM-A	1	0	0	0
2BBW-A	1	0	0	0
1FPZ-A	1	0	0	0
1W73-A	1	0	0	0
2H08-A	1	0	0	0
4C69-X	1	0	0	0
1B0W-A	1	0	0	0
4PUF-C	1	1	0	0
4ZKB-B	1	0	0	1
5WX9-A	1	0	0	0
3IHP-A	1	0	0	0
5VAI-A	1	0	0	0
5XTD-H	1	0	0	0
5Z56-q	1	0	0	1
2AW5-A	1	0	0	0
4V6I-Bv	1	0	0	0
1WA5-C	1	0	0	0
3MHH-C	1	0	0	0
4CFO-A	0	1	0	0
3S4O-A	1	0	0	0
3F1R-A	1	0	0	0
1ISF-A	1	0	0	0
1AE5-A	1	0	0	0
3ES9-A	1	0	0	0
4M77-E	1	0	0	0
6G4W-q	1	0	0	0
2A14-A	1	0	0	0
1LN1-A	1	0	0	0
3F5F-A	1	1	0	0
3SI0-A	1	0	0	0
4CQL-A	1	0	0	0
1PV1-A	1	0	0	0
2OHF-A	1	0	0	0
5AJ0-Ba	1	1	0	0
5U0S-F	1	0	0	0
2I3C-A	1	0	0	0
2ODJ-A	0	1	0	0
3Q68-A	1	0	0	0
6BMS-A	1	0	0	0
5VY8-A	1	0	0	0
3M2M-A	1	0	0	0
5N9J-W	1	0	0	0
2VCY-A	1	0	0	0
3T5G-A	1	0	0	0
6N3Q-E	1	0	0	0
4ZLT-F	1	0	0	1
6QAO-A	1	0	0	0
2PAA-A	1	0	0	0
3S67-A	1	0	0	0
6EMI-A	1	0	0	0
1QYR-A	0	1	0	0
2CZ2-A	1	0	0	0
1UUO-A	1	0	0	0
4YDZ-A	1	0	0	0
1SAV-A	1	0	0	0
4AJU-A	1	0	0	0
5EPZ-A	1	0	0	0
3T33-A	1	0	0	0
5KC1-C	1	0	0	0
1AYZ-A	1	0	0	0
4TSM-A	0	1	0	0
3R45-A	1	0	0	0
5OF4-E	1	0	0	0
2H4P-A	1	0	0	0
2G3T-A	1	0	0	0
1IYD-A	0	1	0	0
3JVU-A	0	1	0	0
2E32-A	1	0	0	0
3T5V-B	1	0	0	0
2QT9-A	1	0	0	0
1QB3-A	1	0	0	0
2HY7-A	0	1	0	0
2XKX-A	1	0	0	0
5LBT-A	1	0	0	0
3WNW-A	1	0	0	0
1T3K-A	1	0	0	0
5Q0C-A	1	0	0	0
3J6B-3	1	0	0	0
6Q98-W	0	1	0	0
3PGE-A	1	0	0	0
5HW8-A	1	0	0	0
1R6T-A	1	0	0	0
5IEF-A	1	0	0	0
6G51-g	1	0	0	0
4V6W-CS	1	0	0	0
5IKK-A	1	0	0	0
1G3N-B	1	0	0	1
1SVT-O	0	1	0	0
6C3O-A	1	0	0	0
1Y00-A	0	1	0	0
4UG0-Lr	1	0	0	0
4FBE-A	1	0	0	0
3F9R-A	1	0	0	0
1YAA-A	1	0	0	0
2X6L-A	1	0	0	0
2ATX-A	1	0	0	0
4PXB-A	1	0	0	0
3BHO-A	1	0	0	0
5MRE-X	1	0	0	0
4HOQ-A	1	0	0	0
1NCV-A	1	0	0	0
2GTE-A	1	0	0	0
3EPJ-A	1	0	0	0
6BCU-X	1	0	0	0
6D6S-A	0	1	0	0
5MRC-c	1	0	0	0
5UX4-A	1	0	0	0
4V6W-CI	1	0	0	0
4IU6-A	1	0	0	0
5A2Q-T	1	0	0	1
2MGS-A	1	0	0	0
4DYG-A	1	0	0	0
3T90-A	1	0	0	0
2L0P-A	1	0	0	0
3GDT-A	1	0	0	0
2JRF-A	1	0	0	0
1V5W-A	1	0	0	0
2JP3-A	1	0	0	0
4R3Z-A	1	0	0	0
3H4Z-A	1	1	0	0
1X23-A	1	0	0	0
4IGG-A	1	0	0	0
2OGH-A	1	0	0	0
4V6I-AC	1	0	0	0
1NN6-A	1	0	0	0
6HOJ-A	1	0	0	0
4DXA-A	1	0	0	0
2JKT-M	1	0	0	0
5AMS-A	1	0	0	0
3KYC-B	1	0	0	0
5IY9-N	1	0	0	0
4GYH-A	1	0	0	0
3COS-A	1	0	0	0
4FZV-A	1	0	0	0
3H7R-A	1	0	0	0
2O03-A	0	1	0	0
4PVC-A	1	0	0	0
6QX9-1C	1	0	0	1
5ZQT-A	1	0	0	0
5IE2-A	1	0	0	0
4Q7Y-A	1	0	0	0
5OQJ-7	1	0	0	0
5FM1-B	1	0	0	0
5OQJ-X	1	0	0	0
2J5V-A	0	1	0	0
3OAI-A	1	1	0	0
5EE5-B	1	0	0	0
2C1D-A	0	1	0	0
3ZXF-A	1	0	0	0
1NYT-A	0	1	0	0
3T88-A	0	1	0	0
3UAF-A	1	0	0	0
1UOU-A	1	0	0	0
5DO7-A	1	0	0	0
6AGB-D	1	0	0	0
3JCP-I	1	0	0	0
3IR6-B	0	1	0	0
2BDH-A	1	0	0	0
3GCO-A	0	1	0	0
3SWN-C	1	0	0	0
5TBY-C	1	0	0	0
6BL1-B	1	0	0	0
3FB3-A	1	0	0	0
4ADS-G	1	0	0	0
3CUK-A	1	0	0	0
1MJC-A	0	1	0	0
5TBK-I	1	0	0	0
2DYM-A	1	0	0	0
1ATI-A	0	1	0	0
5ZUT-A	1	0	0	0
4HT6-A	1	0	0	0
1HV2-A	1	0	0	0
5SVA-g	1	0	0	0
3OT7-A	0	1	0	0
5HS9-A	0	1	0	0
6GU6-A	1	0	0	0
2P6F-A	1	0	0	0
6HHQ-G	1	0	0	0
5LJ5-t	1	0	0	0
1F1Z-A	0	1	0	0
1XC6-A	1	0	0	0
3UBW-A	1	0	0	0
5TA2-A	1	0	0	0
1PXT-A	1	0	0	0
5UWC-I	1	0	0	0
6MSN-A	1	0	0	0
3CDI-A	0	1	0	0
3RJ1-E	1	0	0	0
6QX9-62	1	0	0	1
5A52-A	1	0	0	0
4QAE-A	1	0	0	0
3J77-S0	1	1	0	0
6QI8-A	1	0	0	0
1FSU-A	1	0	0	0
2Q98-A	1	0	0	0
2PF4-A	1	0	0	1
5FJ9-M	1	0	0	0
6IP5-2F	1	0	0	0
2BYD-A	1	0	0	0
3D4G-A	1	1	0	0
1CD1-A	1	0	0	0
6B9X-A	1	0	0	0
3A9Z-A	1	0	0	0
1JR2-A	1	0	0	0
5UAU-A	1	0	0	0
2GK9-A	1	0	0	0
2JYO-A	1	0	0	0
5X3F-A	1	1	0	0
3BFX-A	1	0	0	0
1T3D-A	0	1	0	0
5OQJ-2	1	0	0	0
4V6W-AC	1	0	0	0
1SXJ-C	1	0	0	0
5YTU-A	1	0	0	0
2BK5-A	1	0	0	0
2PE4-A	1	0	0	0
6C96-A	1	0	0	0
1DIH-A	0	1	0	0
5Z8L-A	1	0	0	0
1PSW-A	0	1	0	0
4WTH-A	1	1	0	0
5WVI-Z	1	0	0	0
4V6W-AY	1	0	0	0
6HU9-a	1	0	0	0
6AGB-K	1	0	0	0
1ZBD-A	1	0	0	0
2FHY-A	1	0	0	0
4X25-A	1	0	0	0
4BX2-A	1	0	0	0
5M25-A	1	0	0	0
1F9Z-A	0	1	0	0
2AF9-A	1	0	0	0
3EUF-A	1	0	0	0
3A3C-A	1	1	0	0
1ZVU-A	0	1	0	0
3IBD-A	1	0	0	0
1Q5R-H	0	1	0	0
6HV9-B	1	0	0	0
6G90-H	1	0	0	0
5SV0-B	0	1	0	0
1HRP-A	1	0	0	0
3J6Y-19	1	0	0	1
2KS6-A	1	0	0	0
5KJS-A	1	0	0	0
3HIY-A	1	0	0	0
4D10-A	1	0	0	0
5B8A-A	1	1	0	0
1Q32-A	1	0	0	0
2A1T-A	1	0	0	0
3P1L-A	0	1	0	0
4F3T-A	1	0	0	0
5LXQ-B	1	0	0	0
1YB5-A	1	0	0	0
1ETO-A	0	1	0	0
11AS-A	0	1	0	0
5GQ0-B	1	0	0	0
4PAC-A	1	0	0	0
6B2E-C	1	0	0	0
4EFA-E	1	0	0	0
2RKQ-A	1	0	0	0
3DOJ-A	1	0	0	0
6CP3-7	1	0	0	0
3BIC-A	1	0	0	0
4N78-F	1	0	0	0
1JNE-A	1	0	0	0
1LV0-A	1	0	0	0
6EL3-D	1	0	0	0
5MRC-F	1	0	0	0
1I8D-A	0	1	0	0
5XTI-W	1	0	0	0
6CWS-A	1	0	0	0
1ZP2-A	1	0	0	0
2WWB-B	1	0	0	0
6GYK-V	1	0	0	0
6N8J-m	1	0	0	0
5N6H-A	0	1	0	0
6D9H-A	1	0	0	0
4ARZ-A	1	0	0	0
5ZAK-B	1	0	0	0
6FYX-o	1	0	0	0
4L6H-A	1	0	0	0
2Q5D-A	1	0	0	0
1YTA-A	0	1	0	0
5SVA-Z	1	0	0	0
3L1U-A	0	1	0	0
4AH6-A	1	0	0	0
5MRE-H	1	0	0	0
1FW1-A	1	0	0	0
2J3K-A	1	0	0	0
5ZHX-e	1	0	0	0
3MT6-R	0	1	0	0
4NE3-B	1	0	0	0
1LV9-A	1	0	0	0
3PDF-A	1	0	0	0
2RKB-A	1	0	0	0
1AOS-A	1	0	0	0
1IS2-A	1	0	0	0
4A0K-B	1	0	0	0
3BLV-B	1	0	0	0
6CND-L	1	0	0	0
4V6W-Cr	1	0	0	0
1YCK-A	1	0	0	0
4J5T-A	1	0	0	0
5E1J-A	1	0	0	0
3K3G-A	0	1	0	0
5SVA-a	1	0	0	0
6O81-S	1	0	0	0
5WWT-A	1	0	0	0
1W07-A	1	0	0	0
3IB8-A	0	1	0	0
4B56-A	1	0	0	0
6HHQ-h	1	0	0	0
5BQE-A	1	0	0	0
2NYA-A	0	1	0	0
5BV3-A	1	0	0	0
5IA9-A	1	0	0	0
3O4F-A	0	1	0	0
5OQJ-O	1	0	0	0
1OJ6-A	1	0	0	0
4X4W-A	1	0	0	0
2N6F-A	1	0	0	0
1X3Z-A	1	0	0	0
5DYS-A	1	0	0	0
4O46-A	1	0	0	1
1LT8-A	1	0	0	0
4DOH-A	1	0	0	0
1A9C-A	0	1	0	0
5UPP-A	1	0	0	0
5MRF-L	1	0	0	0
3RJ1-G	1	0	0	0
5GTC-D	1	0	0	1
3HW7-A	1	0	0	0
6ENY-D	1	0	0	0
5K98-A	0	1	0	0
4HBG-A	1	0	0	0
6O7T-g	1	0	0	0
2QRW-A	0	1	0	0
3MS6-A	1	0	0	0
3E73-A	1	0	0	0
6HMD-A	1	0	0	0
4GAC-A	1	0	0	0
2BYM-B	1	0	0	0
1QF6-A	0	1	0	0
3QFR-A	1	0	0	0
4NIK-A	1	0	0	0
4E0I-A	1	0	0	0
6CP5-U	1	0	0	0
1M65-A	0	1	0	0
4FL3-A	1	0	0	0
6AH3-H	1	0	0	0
6HD1-C	1	0	0	0
4QGS-A	0	1	0	0
3DAV-A	1	0	0	0
6A5L-b	1	0	0	0
4PSX-B	1	0	0	0
6G2J-Z	1	0	0	0
6AH0-t	1	0	0	0
6O5B-J	1	0	0	0
5ZE4-A	1	0	0	0
2WSE-E	1	0	0	0
2AMY-A	1	0	0	0
5Y58-A	1	0	0	0
1QON-A	1	0	0	0
3J0A-A	1	0	0	0
5MG3-G	0	1	0	0
1SIW-C	0	1	0	0
5N61-N	1	0	0	0
2F8V-T	1	0	0	0
6MZC-R	1	0	0	0
5DKA-A	1	0	0	0
4BWR-A	0	1	0	0
5H3O-A	1	0	0	0
4U4Q-SM	1	0	0	0
5KPT-A	1	0	0	0
5Y2G-A	0	1	0	0
1XLY-A	1	0	0	0
2MP0-B	0	1	0	0
2OCI-A	1	0	0	0
2E4J-A	1	0	0	0
4UF6-A	1	0	0	0
4V6W-CR	1	0	0	0
2NS2-A	1	0	0	0
2C9Y-A	1	0	0	0
3LVQ-E	1	0	0	0
1MIR-A	1	0	0	0
6FYY-i	1	0	0	0
2MJW-B	1	0	0	0
2CH6-A	1	0	0	0
1KQG-B	0	1	0	0
1YII-A	1	0	0	0
5LA7-A	1	0	0	0
2KV1-A	1	0	0	0
1ONI-A	1	0	0	0
4EL1-A	1	0	0	0
3VHL-B	1	0	0	0
5SUQ-A	1	0	0	0
4AD7-A	1	0	0	0
5GXB-A	1	1	0	0
3SGZ-A	1	0	0	0
1MA9-A	1	0	0	0
5NIJ-A	1	0	0	0
5H7N-A	1	0	0	0
4GD3-A	0	1	0	0
1ZN0-A	0	1	0	0
3MV2-B	1	0	0	0
2PLA-A	1	0	0	0
1Q67-A	1	0	0	0
6GIQ-G	1	0	0	0
3IWL-A	1	0	0	0
6QUL-W	0	1	0	0
3NBU-A	0	1	0	0
5JUU-R	1	0	0	1
3LY6-A	1	0	0	0
5FJA-G	1	0	0	0
1GZU-A	1	0	0	0
1T0I-A	1	0	0	0
1PIL-A	0	1	0	0
3ISM-C	1	0	0	0
4OWR-A	1	0	0	1
1HEY-A	0	1	0	0
4V6W-Ab	1	0	0	0
3JB9-W	1	0	0	0
3TJJ-A	1	0	0	0
5L0V-A	1	0	0	0
2D7R-A	1	0	0	0
5WLC-ND	1	0	0	0
1Y25-A	0	1	0	0
5XVU-A	1	0	0	0
5I96-A	1	0	0	0
1ST7-A	1	0	0	0
2CB5-A	1	0	0	0
5L8W-A	1	0	0	0
5KB6-A	1	0	0	0
1KSL-A	0	1	0	0
4MZ9-A	0	1	0	0
4AD9-A	1	0	0	0
2IF8-A	1	0	0	0
1MSH-A	1	0	0	0
5OA3-0	1	0	0	1
1MKB-A	0	1	0	0
2PN7-A	1	0	0	0
2QRY-A	0	1	0	0
3FPZ-A	1	0	0	0
6MSD-Z	1	0	0	0
5VCM-A	1	0	0	0
2ZAE-A	0	0	1	0
6G7R-L	0	1	0	0
3OB4-A	1	1	0	0
6C23-K	1	0	0	0
5A2O-A	1	0	0	0
2EL9-A	0	1	0	0
5MKT-A	1	0	0	0
5KK2-E	1	0	0	0
2ZJ1-A	0	1	0	0
2PVS-A	1	0	0	0
5CFZ-A	0	1	0	0
5BWR-A	1	0	0	0
5VOZ-R	1	1	0	0
3F3S-A	1	0	0	0
2BPM-A	1	0	0	0
2YXV-A	0	1	0	0
2O8N-A	1	0	0	0
3FKY-A	1	0	0	0
3DL9-A	1	0	0	0
3SOM-A	1	0	0	0
5FUR-A	1	0	0	0
6E8E-B	0	1	0	0
3O4Z-A	1	0	0	0
1Z68-A	1	0	0	0
5VAQ-A	1	0	0	0
2HO9-A	0	1	0	0
4X97-A	1	0	0	0
4V6W-Ch	1	0	0	0
4XPM-C	1	0	0	0
1HNA-A	1	0	0	0
2WSF-1	1	0	0	0
1MOZ-A	1	0	0	0
3H90-A	0	1	0	0
6IP5-1D	1	0	0	0
6QXA-A	0	1	0	0
4U1Y-A	1	0	0	0
5YHT-A	0	1	0	0
5L6W-C	1	0	0	0
4XK4-A	0	1	0	0
5NRL-T	1	0	0	0
6ICZ-N	1	0	0	0
5PGM-D	1	0	0	0
3ZJC-A	1	0	0	0
2E30-A	1	0	0	0
4YUB-A	1	0	0	0
4D1E-A	1	0	0	0
3MP6-A	1	1	0	0
2DLC-X	1	0	0	0
6N8N-V	1	0	0	0
3ONG-B	1	0	0	0
1K0W-A	0	1	0	0
4V6W-CX	1	0	0	0
2OAU-A	0	1	0	0
4I6J-A	1	0	0	0
2O8V-B	0	1	0	0
2HI4-A	1	0	0	0
6E07-L	1	0	0	0
3CPT-A	1	0	0	0
5KDW-A	0	1	0	0
1BP1-A	1	0	0	0
2W96-B	1	0	0	0
1A6J-A	0	1	0	0
1NRG-A	1	0	0	0
5CX3-A	1	0	0	0
6EOJ-D	1	0	0	0
5XV4-B	1	0	0	0
4V6W-CO	1	0	0	0
6B2E-B	1	0	0	0
4ZZL-A	0	1	0	0
2E9C-A	0	1	0	0
5W66-P	1	0	0	0
6DK0-A	1	0	0	0
1EE6-A	0	1	0	0
4QNQ-A	1	0	0	0
1XWK-A	1	0	0	0
5IJ0-B	1	0	0	0
5ON6-q	1	0	0	0
5NTU-A	1	0	0	0
3HL2-A	1	0	0	0
6GEJ-T	1	0	0	0
6DFT-A	1	0	0	0
1I78-A	0	1	0	0
5ZI4-A	1	0	0	0
2C2L-A	1	0	0	0
5V2J-A	1	0	0	0
3CRK-A	1	0	0	0
3ULK-A	0	1	0	0
2C1W-A	1	0	0	0
1YMG-A	1	0	0	0
2H6F-A	1	0	0	0
3CUE-F	1	0	0	0
2AC1-A	1	0	0	0
3BLX-A	1	0	0	0
1Z6X-A	1	0	0	0
3PSR-A	1	0	0	0
5AJO-A	1	0	0	0
5BT1-A	1	0	0	0
3QH0-A	1	0	0	0
2HW1-A	1	0	0	0
5SY1-A	1	0	0	0
5GMK-m	1	0	0	0
6DBY-A	1	0	0	0
2WXZ-C	1	0	0	0
5HJR-A	1	0	0	0
2C3Q-A	1	0	0	0
5MDZ-q	0	1	0	0
6QZP-SH	1	0	0	0
6F42-P	1	0	0	0
6AHD-u	1	0	0	0
1IXQ-A	0	1	0	0
6R3V-A	1	0	0	0
4V6W-AT	1	0	0	0
6GPK-A	1	0	0	0
3BJE-A	1	0	0	0
1NWA-A	0	1	0	0
4LEC-A	1	0	0	0
5LEF-A	1	0	0	0
3O4R-A	1	0	0	0
3R2W-A	1	0	0	0
3AAI-A	0	1	0	0
1Q44-A	1	0	0	0
4ZYN-A	1	0	0	0
5EKD-A	1	0	0	0
3QPD-A	1	0	0	0
1HR8-B	1	0	0	0
2I5K-A	1	0	0	0
3A5Z-A	0	1	0	0
5G04-X	1	0	0	0
5LXH-A	1	0	0	0
3GHG-C	1	0	0	0
2B76-A	0	1	0	0
2Q3D-A	0	1	0	0
4F0A-B	1	0	0	0
6OIJ-A	1	0	0	0
5FLX-Q	1	0	0	1
5GVX-A	0	1	0	0
3N71-A	1	0	0	0
3HTK-C	1	0	0	0
5UOW-A	1	0	0	0
2JO1-A	1	0	0	0
5ZR1-B	1	0	0	0
1YCN-A	1	0	0	0
3QUM-P	1	0	0	0
5ZM8-A	1	0	0	0
4DT4-A	0	1	0	0
2RA4-A	1	0	0	0
1A6F-A	0	1	0	0
6ERQ-F	1	0	0	0
1UA2-A	1	0	0	0
4K95-A	1	0	0	0
2VCT-A	1	0	0	0
6GQD-A	1	0	0	0
1TLB-A	1	0	0	0
3L4G-A	1	0	0	0
1E94-E	0	1	0	0
1GN4-A	0	1	0	0
6J6Q-H	1	0	0	0
1SGO-A	1	0	0	0
2N99-A	1	0	0	0
4RQU-A	1	0	0	0
3CH4-B	1	0	0	0
1KSH-B	1	0	0	0
5TBY-E	1	0	0	0
5XTH-Q	1	0	0	0
1DTS-A	0	1	0	0
4X9P-A	1	0	0	0
6ENY-G	1	0	0	0
5X6O-G	1	0	0	0
2R55-A	1	0	0	0
6DZ7-B	1	0	0	0
6FAF-A	1	0	0	0
5HI9-A	1	0	0	0
3H0G-C	1	0	0	0
2F9G-A	1	0	0	0
2IS4-A	0	1	0	0
4BKX-B	1	0	0	0
4P0F-A	1	0	0	0
5HZW-A	1	1	0	0
2MP1-A	1	0	0	0
4Z5T-A	1	0	0	0
3I2B-A	1	0	0	0
1IST-A	1	0	0	0
6HU9-b	1	0	0	0
4TOQ-A	1	0	0	0
1GZ2-A	1	0	0	0
3HBX-A	1	0	0	0
5G04-F	1	0	0	0
2PYW-A	1	0	0	0
4DUR-A	1	0	0	0
3UX9-A	1	0	0	0
2RDU-A	1	0	0	0
5JWY-A	0	1	0	0
5N7D-A	1	0	0	0
6F7H-A	1	0	0	0
5HIA-A	1	0	0	0
3F3Q-A	1	0	0	0
3U9P-C	1	0	0	0
1R6V-A	0	1	0	0
4N9F-a	1	0	0	1
4C5A-A	0	1	0	0
5Y38-B	1	0	0	0
2R92-I	1	0	0	0
6MZM-G	1	0	0	0
2G2O-A	0	1	0	0
4I0B-A	0	1	0	0
1Q1Q-A	1	0	0	0
3J77-27	1	1	0	0
2D2Z-A	1	0	0	0
4V6W-AB	1	0	0	0
1L8L-A	1	0	0	0
3CPJ-B	1	0	0	0
1L9X-A	1	0	0	0
2ODE-A	1	0	0	0
5D1Y-A	1	0	0	0
6GDG-A	1	1	0	0
1WKO-A	1	0	0	0
6D67-A	1	1	0	0
6AGB-F	1	0	0	0
1QZY-A	1	0	0	0
6M7X-A	1	0	0	0
1JLH-A	1	0	0	0
6H4N-g	0	1	0	0
3G8M-A	0	1	0	0
3J6B-Z	1	0	0	0
3J6B-O	1	0	0	0
6FRK-x	1	0	0	0
6G90-C	1	0	0	0
1U6G-B	1	0	0	0
3SVL-A	0	1	0	0
5L4K-V	1	0	0	0
5IQZ-A	1	0	0	0
1UKY-A	1	0	0	0
4UI9-S	1	0	0	0
5DO7-B	1	0	0	0
1JUO-A	1	0	0	0
3U6F-B	1	0	0	0
2IX5-A	1	0	0	0
3ENP-A	1	0	0	0
4K0G-A	1	0	0	0
2JUL-A	1	0	0	0
1BIX-A	1	0	0	0
3ZYS-B	1	0	0	0
5GW5-g	1	0	0	0
4IJC-A	1	0	0	0
6GEJ-U	1	0	0	0
1S1E-A	1	0	0	0
2P27-A	1	0	0	0
5JUT-IA	1	0	0	1
1OUN-A	1	0	0	0
1UDA-A	0	1	0	0
2IF1-A	1	0	0	0
4COO-A	1	0	0	0
6G72-S	1	0	0	0
2IST-A	0	1	0	0
1PL8-A	1	0	0	0
3FSL-A	0	1	0	0
1USI-A	0	1	0	0
2NTY-C	1	0	0	0
4BKP-A	1	0	0	0
4Z3K-A	1	0	0	0
2WP9-D	0	1	0	0
4WB7-A	1	0	0	0
5J9Q-F	1	0	0	0
4OJ2-X	1	0	0	0
4PL7-A	1	0	0	0
4V6W-CZ	1	0	0	0
4V6W-CQ	1	0	0	0
1Z5V-A	1	0	0	0
3HTX-A	1	0	0	0
5FSG-A	0	0	0	1
1S89-A	0	1	0	0
5Y86-A	1	0	0	0
6G1K-A	1	0	0	0
6GIQ-j	1	0	0	0
1XHN-A	1	0	0	0
3F5O-A	1	0	0	0
3V4Y-A	1	0	0	0
6AGB-I	1	0	0	0
3JCT-I	1	0	0	0
3QAG-A	1	0	0	0
5MRF-b	1	0	0	0
1GQV-A	1	0	0	0
3BZF-B	1	0	0	0
1XB4-A	1	0	0	0
5AYY-A	1	0	0	0
5X49-A	1	0	0	0
2QTV-A	1	0	0	0
6C9M-B	1	0	0	0
4W5V-A	1	0	0	0
5AIR-A	1	0	0	0
1O8B-A	0	1	0	0
5ZWM-v	1	0	0	0
1P94-A	0	1	0	0
2BZ4-A	0	1	0	0
3THY-A	1	0	0	0
3II0-A	1	0	0	0
6GYL-Q	1	0	0	0
5A5B-W	1	0	0	0
6J6H-n	1	0	0	0
5C0W-L	1	0	0	0
1R6B-X	0	1	0	0
2WDT-A	1	0	0	0
1UJ8-A	0	1	0	0
6IYY-A	1	0	0	0
5KZW-A	1	0	0	0
5UHS-A	0	1	0	0
3AKJ-A	0	1	0	0
3RPN-A	1	0	0	0
4L4S-H	1	0	0	0
1P49-A	1	0	0	0
2ZLF-A	1	0	0	0
2GO0-A	1	0	0	0
6CPL-A	1	0	0	1
4II2-C	1	0	0	0
5OQM-U	1	0	0	0
4N0A-C	1	0	0	0
4N2M-A	1	0	0	0
4LFI-A	1	0	0	0
3N9Z-A	1	0	0	0
1KXU-A	1	0	0	0
2HYI-C	1	0	0	0
2KMW-A	1	0	0	0
3SZA-A	1	0	0	0
2HW5-A	1	0	0	0
3H0G-K	1	0	0	0
5IYA-O	1	0	0	0
5FWP-E	1	0	0	0
5JQE-A	0	1	0	0
1RY2-A	1	0	0	0
5J32-A	1	0	0	0
5SZJ-A	1	0	0	0
4G01-B	1	0	0	0
2O0B-A	0	1	0	0
6CET-M	1	0	0	0
1AI3-A	0	1	0	0
3JRP-A	1	0	0	0
4ABN-A	1	0	0	0
6AIT-A	0	1	0	0
5GRH-B	1	0	0	0
2QM9-A	1	0	0	0
4XB6-B	0	1	0	0
2WJR-A	0	1	0	0
5FPN-A	1	0	0	0
4KXT-A	1	0	0	0
3T6J-A	1	0	0	0
2FP2-A	0	1	0	0
3MP4-A	1	0	0	0
1JFI-B	1	0	0	0
4WXA-D	1	0	0	0
6DZ3-A	1	0	0	0
1K9A-A	1	0	0	0
5II5-A	1	1	0	0
2ALR-A	1	0	0	0
4JEH-A	1	0	0	0
3RAP-R	1	0	0	0
1JX7-A	0	1	0	0
1I7F-A	0	1	0	0
5JPW-A	1	0	0	0
4H1G-A	1	1	0	0
2W8P-A	1	0	0	0
2K7N-A	1	0	0	0
1O1S-A	1	0	0	0
3OG4-A	1	0	0	0
1TAG-A	1	0	0	0
1LGN-A	1	0	0	0
5X3F-B	1	1	0	0
2L9C-A	1	0	0	0
1SXR-A	1	0	0	0
5O9Z-R	1	0	0	0
1URH-A	0	1	0	0
4WBH-A	1	0	0	0
4UUD-B	1	0	0	0
4WYV-A	1	0	0	0
4PSQ-B	1	0	0	0
1KQG-C	0	1	0	0
4JKJ-A	1	0	0	0
5GMK-c	1	0	0	0
1MG5-A	1	0	0	0
5LEZ-C	1	0	0	0
5HFU-A	1	0	0	0
4IFP-A	1	1	0	0
5MQF-o	1	0	0	0
4DEF-A	0	1	0	0
3JC7-2	1	0	0	0
3S6C-A	1	0	0	0
6O85-E	1	0	0	0
2LM5-A	1	0	0	0
2LXX-A	1	0	0	0
5DXT-A	1	0	0	0
3JCT-q	1	0	0	0
3PVW-A	1	0	0	0
3TUP-A	1	1	0	0
1PQV-S	1	0	0	0
5XM5-A	0	1	0	0
5NX2-A	1	0	0	0
5DBI-A	1	0	0	0
1J9O-A	1	0	0	0
2NVU-B	1	0	0	0
5MRF-33	1	0	0	0
6O20-F	1	0	0	0
2RKN-A	1	0	0	0
2HGS-A	1	0	0	0
1Z83-A	1	0	0	0
5WLC-NA	1	0	0	0
5M4S-A	1	0	0	0
6DPQ-A	1	0	0	0
5M3F-I	1	0	0	0
6E8G-T	1	0	0	0
1DKL-A	0	1	0	0
1GFN-A	0	1	0	0
5Y88-U	1	0	0	0
1FW8-A	1	0	0	0
3CDY-A	1	0	0	0
2QC3-A	0	1	0	0
3UC3-A	1	0	0	0
4C8Q-B	1	0	0	0
1Y79-1	0	1	0	0
4ARC-A	0	1	0	0
2GKN-A	0	1	0	0
5WVI-K	1	0	0	0
1X0T-A	0	0	1	0
5YGS-A	1	0	0	0
1W7P-D	1	0	0	0
6HHQ-5	1	0	0	0
6FAK-A	1	0	0	0
2JAY-A	0	1	0	0
4TU3-X	1	0	0	0
1SIR-A	1	0	0	0
1M9N-A	1	0	0	0
1AD3-A	1	0	0	0
2R8P-A	0	1	0	0
5W0P-A	1	0	0	1
5YVT-A	1	0	0	0
5L46-A	1	0	0	0
4BLB-A	1	1	0	0
5VBN-A	1	0	0	0
3H0G-D	1	0	0	0
1IVH-A	1	0	0	0
4RC3-A	1	0	0	0
3H32-B	1	0	0	0
5NZV-F	1	0	0	0
6D6R-C	1	0	0	0
5DJK-A	0	1	0	0
1U1E-A	0	1	0	0
4M6R-A	1	0	0	0
5AZA-A	0	1	1	0
2EEE-A	1	0	0	0
5MRE-R	1	0	0	0
2QZW-A	1	0	0	0
4IL1-A	1	0	0	0
1HRT-I	1	0	0	0
2QTY-A	1	0	0	0
2I99-A	1	0	0	0
1FLJ-A	1	0	0	0
2LQW-A	1	0	0	0
1TEV-A	1	0	0	0
5AWM-A	1	0	0	0
4WQ4-C	0	1	0	0
5MRE-88	1	0	0	0
5Z38-F	0	1	0	0
6DFT-B	1	0	0	0
6MDN-H	1	0	0	0
2DY0-A	0	1	0	0
4OE4-A	1	0	0	0
5WSG-X	1	0	0	0
4M2B-A	1	0	0	0
2MYJ-A	0	1	0	0
6NDJ-A	1	1	0	0
3DLJ-A	1	0	0	0
5WYJ-E3	1	0	0	0
6E3K-A	1	0	0	0
1QLX-A	1	0	0	0
3HD6-A	1	0	0	0
4FTG-A	1	0	0	0
2WYA-A	1	0	0	0
3EL3-A	0	1	0	0
5O7X-C	1	0	0	0
1DBP-A	0	1	0	0
6N3Q-D	1	0	0	0
1P4S-A	0	1	0	0
4ORB-A	1	0	0	0
5SVA-n	1	0	0	0
1AII-A	1	0	0	0
3WGV-G	1	0	0	0
5UQ3-C	1	0	0	0
4M4D-A	1	0	0	0
2QPT-A	1	0	0	0
5Z01-A	0	1	0	0
3RM5-A	1	0	0	0
1D2C-A	1	0	0	0
1SU1-A	0	1	0	0
3QNF-A	1	0	0	0
4F7Z-A	1	0	0	0
3HVS-A	0	1	0	0
3QHT-A	1	0	0	0
3LP4-A	1	0	0	0
6F4A-A	1	1	0	0
3WBG-A	1	0	0	0
1ROZ-A	1	0	0	0
3C9C-A	1	0	0	0
2J28-9	0	1	0	0
5FGI-H	1	0	0	0
1XDY-A	0	1	0	0
5WYK-BB	1	0	0	0
2QFY-A	1	0	0	0
3D4J-A	1	0	0	0
2WIU-B	0	1	0	0
2CA6-A	1	0	0	0
5N9J-X	1	0	0	0
2Q16-A	0	1	0	0
2WVD-A	0	1	0	0
4KDC-A	0	1	0	0
3CKC-A	0	1	0	0
4V88-Ah	1	0	0	0
5NKN-A	1	0	0	0
5JN8-A	1	0	0	0
3FCX-A	1	0	0	0
3D68-A	1	0	0	0
2NDJ-A	1	0	0	0
3C3W-A	0	1	0	0
4BJ6-A	1	0	0	0
6N8P-A	1	0	0	0
3T57-A	1	0	0	0
1D7K-A	1	0	0	0
1ZCN-A	1	0	0	0
5ZWN-y	1	0	0	0
5V8F-D	1	0	0	0
2F9J-A	1	0	0	0
5ZYN-B	1	0	0	0
6C57-A	1	0	0	0
5N61-P	1	0	0	0
4AKR-B	1	0	0	0
6CIJ-D	1	0	0	0
1E9L-A	1	0	0	0
3PFQ-A	1	0	0	0
1YEB-A	1	0	0	0
3N0T-A	1	0	0	0
4RKK-A	1	0	0	0
5ZWN-S	1	0	0	0
4IVM-B	1	0	0	0
6CFS-A	1	0	0	0
4Z0H-O	1	0	0	0
6QX9-1A	1	0	0	1
6E3Y-E	1	0	0	0
5AZB-A	0	1	0	0
5GYD-A	1	0	0	0
5XTH-S	1	0	0	0
5MRC-NN	1	0	0	0
4CYF-A	1	0	0	0
2A5E-A	1	0	0	0
2Q7R-A	1	0	0	0
1YPN-A	0	1	0	0
4DUM-A	1	0	0	0
2B7C-A	1	0	0	0
5XTH-u	1	0	0	0
2IQX-A	1	0	0	0
4R3Z-C	1	0	0	0
5AZ9-A	1	1	0	0
4L5I-A	0	1	0	0
1N7G-A	1	0	0	0
4KBS-A	1	0	0	0
2XOK-D	1	0	0	0
5LPG-A	1	0	0	0
2GU2-A	1	0	0	0
3DF0-A	1	0	0	0
5V5F-A	1	0	0	0
1UW5-A	1	0	0	0
5NGU-A	1	0	0	0
6FAI-k	1	0	0	0
6AQ1-A	1	0	0	0
5GJQ-x	1	0	0	0
4WP0-A	1	0	0	0
6ASO-A	1	0	0	0
4I6M-B	1	0	0	0
3J9M-A0	1	0	0	0
6H1D-B	1	0	0	0
2IIK-A	1	0	0	0
3EJE-A	0	1	0	0
2NUP-A	1	0	0	0
2ZFD-A	1	0	0	0
3LQ3-A	1	0	0	0
2BYO-A	0	1	0	0
5TOS-A	1	0	0	0
4AU8-A	1	0	0	0
6G90-A	1	0	0	0
1GPQ-A	1	1	0	0
1VLP-A	1	0	0	0
5FFO-C	1	0	0	0
5MDW-H	0	1	0	0
1FE3-A	1	0	0	0
4V6W-Ck	1	0	0	0
5LTL-A	1	0	0	0
6F05-A	1	0	0	0
1P9O-A	1	0	0	0
6F41-V	1	0	0	0
5U5Q-F	1	0	0	0
5FBL-B	1	0	0	0
4H27-A	1	0	0	0
6IP5-2M	1	0	0	0
2I0Q-A	1	0	0	0
1UDR-A	0	1	0	0
5MPC-h	1	0	0	0
1WA5-B	1	0	0	0
4K1C-A	1	0	0	0
3P6C-A	1	0	0	0
5ZWM-4	1	0	0	0
3J98-H	1	0	0	0
3R9I-A	0	1	0	0
1EH7-A	1	0	0	0
5VSU-B	1	0	0	0
2RD2-A	0	1	0	0
2F11-A	1	0	0	0
6CES-C	1	0	0	0
5JZV-A	1	0	0	0
6MSO-A	1	0	0	0
1GRI-A	1	0	0	0
5OBB-A	1	0	0	0
4V6X-CU	1	0	0	0
4V94-A	1	0	0	0
4V7R-BE	1	0	0	0
4WVH-A	0	1	0	0
4V8Y-A5	1	0	0	0
3MHA-A	0	1	0	0
4ZNQ-A	1	0	0	0
5MRF-44	1	0	0	0
1T0K-B	1	1	0	0
1QFW-B	1	0	0	0
2HE3-A	1	0	0	0
5NGZ-A	1	0	0	0
3D3W-A	1	0	0	0
2PK9-B	1	0	0	0
2JU8-A	1	0	0	0
3QB5-K	1	0	0	0
4G74-A	1	0	0	0
6ID1-V	1	0	0	0
6BBO-A	1	1	0	0
4AXG-A	1	0	0	0
3SAO-A	1	0	0	0
4AAR-A	0	1	0	0
6BW5-A	1	0	0	0
4RP8-A	0	1	0	0
1C03-A	1	0	0	0
1QZU-A	1	0	0	0
4V6W-Ca	1	0	0	0
6I0M-A	1	0	0	0
3F3P-A	1	0	0	0
6ELZ-w	1	0	0	0
5EQH-A	1	0	0	0
1T1U-A	1	0	0	0
6GYK-M	1	0	0	0
5C7R-A	1	1	0	0
3HKS-A	1	0	0	0
6BGI-A	1	0	0	0
5I0I-E	1	0	0	0
6DWN-A	1	0	0	0
3JCT-v	1	0	0	0
4V6W-AV	1	0	0	0
5OQJ-1	1	0	0	0
5WP9-A	1	0	0	0
4GDY-A	1	0	0	0
4V6W-CM	1	0	0	0
6C4I-N	0	1	0	0
6O9Z-L	1	0	0	0
4V6D-AT	0	1	0	0
2Y4T-A	1	0	0	0
2Z0E-A	1	0	0	0
3B4Y-A	0	1	0	0
4RWT-C	1	0	0	0
1ZL3-A	0	1	0	0
5IY9-V	1	0	0	0
1XMB-A	1	0	0	0
1AUA-A	1	0	0	0
4V6W-AR	1	0	0	0
5W5Y-D	1	0	0	0
2D44-A	1	0	0	0
1AIN-A	1	0	0	0
1IIU-A	1	0	0	0
2E0A-A	1	0	0	0
3QF3-A	0	1	0	0
3DD5-A	1	0	0	0
1S5E-A	0	1	0	0
1F0N-A	0	1	0	0
2F8A-A	1	0	0	0
2CH9-A	1	0	0	0
4WHV-B	1	0	0	0
6F02-A	1	0	0	0
6FCX-A	1	0	0	0
2R42-A	1	0	0	0
2GGZ-A	1	0	0	0
1PIY-A	0	1	0	0
4GDM-A	0	1	0	0
5W61-A	1	0	0	0
1IAU-A	1	0	0	0
3QBD-A	0	1	0	0
3WTP-E	1	0	0	0
5MRC-1	1	0	0	0
4AKR-A	1	0	0	0
3WF0-A	1	0	0	0
3J6B-T	1	0	0	0
5GTM-A	1	0	0	0
3QB7-A	1	0	0	0
3TH5-A	1	0	0	0
4CFF-A	1	0	0	0
3J6B-V	1	0	0	0
6O9M-2	1	0	0	0
6G5I-O	1	0	0	0
5UGH-A	1	0	0	0
4CO7-A	1	0	0	0
3IOR-A	1	1	0	0
1G81-A	0	1	0	0
3BHI-A	1	0	0	0
6FE8-D	1	0	0	0
6GYM-4	1	0	0	0
3MWM-A	0	1	0	0
5JS6-A	1	0	0	0
1CN4-C	1	0	0	0
3EYA-A	0	1	0	0
1QK1-A	1	0	0	0
1ZFS-A	1	0	0	0
2F9Y-B	0	1	0	0
2RSV-A	1	0	0	0
5X3V-A	1	0	0	0
4HWK-A	1	0	0	0
6DA2-A	1	0	0	0
1IE4-A	1	0	0	0
2F7K-A	1	0	0	0
2P8Y-T	1	0	0	0
4IP8-A	1	0	0	0
4F2V-A	0	0	0	0
1UWC-A	1	0	0	0
4MD7-E	1	0	0	0
6D7G-A	1	0	0	0
3DHW-A	0	1	0	0
6MZC-I	1	0	0	0
3BPT-A	1	0	0	0
1LN4-A	0	1	0	0
5AFI-h	0	1	0	0
6GEJ-R	1	0	0	0
5KCV-A	1	0	0	0
1XX4-A	1	0	0	0
4G7U-A	1	0	0	0
3BT1-U	1	0	0	0
1ZN9-A	1	0	0	0
2Q4P-A	1	0	0	0
4ZGX-A	1	0	0	0
6G51-F	1	0	0	0
3R7W-B	1	0	0	0
1DIR-A	1	0	0	0
5Y1U-A	1	0	0	0
2O1S-A	0	1	0	0
5IYC-M	1	0	0	0
2J91-A	1	0	0	0
4PL8-H	1	0	0	0
1ZRH-A	1	0	0	0
4BY6-B	1	0	0	0
3RYT-C	1	0	0	0
2A87-A	0	1	0	0
5HPT-C	1	0	0	0
4V73-BP	0	1	0	0
4KJS-A	0	1	0	0
5C52-B	1	0	0	0
4R3Z-B	1	0	0	0
5YZG-3	1	0	0	0
3LSR-A	0	1	0	0
1GUL-A	1	0	0	0
4RYM-A	0	1	0	0
2AOV-A	1	0	0	0
3X1D-A	1	0	0	0
5WLC-SM	1	0	0	0
3EI8-A	1	0	0	0
4ILE-A	1	0	0	0
6O9L-R	1	0	0	0
1FIT-A	1	0	0	0
2Q49-A	1	0	0	0
2H8H-A	1	0	0	0
5P2P-A	1	0	0	0
1PPF-E	1	0	0	0
6FEC-u	1	0	0	0
5N9J-G	1	0	0	0
5LMX-C	1	0	0	0
3GZD-A	1	0	0	0
6BK8-g	1	0	0	0
1W6K-A	1	0	0	0
5L13-A	1	0	0	0
5NQA-A	1	0	0	0
3J6B-P	1	0	0	0
1P9P-A	0	1	0	0
4A6D-A	1	0	0	0
2UZZ-A	0	1	0	0
3D9S-A	1	0	0	0
5IJO-H	1	0	0	0
4OY4-A	1	0	0	0
2F9L-A	1	0	0	0
4MY2-A	1	1	0	0
1QU9-A	0	1	0	0
5G04-R	1	0	0	0
4LWO-B	1	0	0	0
1K5G-B	1	0	0	0
1XFB-A	1	0	0	0
4RQ2-A	1	0	0	0
5Z62-N	1	0	0	0
1DUD-A	0	1	0	0
5JCT-A	1	0	0	0
3SS9-X	0	1	0	0
1XCD-A	1	0	0	0
4G56-A	1	0	0	0
1DXT-B	1	0	0	0
2GSX-A	1	0	0	0
3HOY-C	1	0	0	0
3ES6-B	1	0	0	0
4Y26-A	1	0	0	0
2BQ8-X	1	0	0	0
1NR0-A	1	0	0	0
1US1-A	1	0	0	0
5BT1-C	1	0	0	0
2FHG-A	0	1	0	0
5ZB2-B	1	0	0	0
5T6R-V	1	0	0	0
5FUR-H	1	0	0	0
2C4P-A	1	0	0	0
4V6W-Cj	1	0	0	0
1GIO-A	1	0	0	0
4WZJ-C	1	0	0	0
4Z6Y-B	1	0	0	0
4A11-B	1	0	0	0
6FON-A	1	0	0	0
2BBJ-A	0	1	0	0
5GAD-i	0	1	0	0
2L3Y-A	1	0	0	0
6O7X-J	1	0	0	0
1XTC-D	0	1	0	0
1DUJ-A	1	0	0	0
5VOY-b	1	1	0	0
4MVL-A	1	0	0	0
4V6W-CV	1	0	0	0
5MRF-E	1	0	0	0
2ET1-A	1	0	0	0
2HDF-A	0	1	0	0
1GVF-A	0	1	0	0
1H7C-A	1	0	0	0
4JZY-A	1	0	0	0
5FGE-J	1	0	0	0
1SB7-A	0	1	0	0
2XRC-A	1	0	0	0
1L1F-A	1	0	0	0
6HU9-F	1	0	0	0
6AH3-E	1	0	0	0
2PME-A	1	0	0	0
2R5G-A	1	0	0	0
1VAI-A	0	1	0	0
4KMH-A	1	0	0	0
6CUD-A	1	0	0	0
4IJX-A	1	0	0	0
1NPM-A	1	0	0	0
5XTH-AL	1	0	0	0
6HOG-A	1	0	0	0
5K22-A	1	0	0	0
4V8T-O	1	0	0	0
1Q5Q-A	0	1	0	0
5DFM-A	1	1	0	0
1OKG-A	1	0	0	0
4GOK-G	1	0	0	0
3RG2-A	0	1	0	0
1ICR-A	0	1	0	0
1ECF-A	0	1	0	0
5WC0-A	1	0	0	0
4EGC-A	1	1	0	0
6CNF-K	1	0	0	0
5GW4-h	1	0	0	0
4V6W-AQ	1	0	0	0
5OQM-n	1	0	0	0
4JDR-A	0	1	0	0
5C18-A	1	0	0	0
1Y8N-A	1	0	0	0
6G90-U	1	0	0	0
5T62-X	1	0	0	0
1BEH-A	1	0	0	0
3J78-25	1	1	0	0
3J6X-S2	1	0	0	1
1XMD-A	1	0	0	0
3FY7-A	1	0	0	0
2OL2-A	1	0	0	0
4V6W-AP	1	0	0	0
2BKA-A	1	0	0	0
3VN9-A	1	0	0	0
2NN6-I	1	0	0	0
1QH4-A	1	0	0	0
5XQL-A	0	1	0	0
5CFV-A	0	1	0	0
3U9S-B	0	1	0	0
1WG0-A	1	0	0	0
3KQY-A	1	0	0	0
6HU9-I	1	0	0	0
5NKS-A	1	0	0	0
3CON-A	1	0	0	0
2LJL-A	1	0	0	0
3J6B-D	1	0	0	0
1JCN-A	1	0	0	0
1Z45-A	1	0	0	0
3LDA-A	1	0	0	0
5LOJ-A	0	1	0	0
5X2L-A	1	0	0	0
1XWN-A	1	0	0	0
1X0X-A	1	0	0	0
4C9G-A	1	0	0	0
3IPM-H	1	0	1	0
4KXX-A	1	0	0	0
1GGW-A	1	0	0	0
5N47-A	1	0	0	0
6H25-A	1	0	0	0
5L1D-B	1	0	0	0
3AQ4-A	1	0	0	0
2B8K-G	1	0	0	0
4V6W-AI	1	0	0	0
1BG3-A	1	0	0	0
5MPC-8	1	0	0	0
3HAJ-A	1	0	0	0
1C1Z-A	1	0	0	0
3AH8-G	1	1	0	0
4ORC-B	1	0	0	0
3QB0-A	1	0	0	0
2N1B-A	1	0	0	0
2EXX-A	1	0	0	0
1Q2L-A	0	1	0	0
3D84-X	1	0	0	0
4V6W-CU	1	0	0	0
6MSK-b	1	0	0	0
3O8Y-A	1	0	0	0
1T5A-A	1	0	0	0
4TRK-A	1	0	0	0
5N4W-A	1	0	0	0
5ES4-B	1	0	0	0
4XMN-D	1	0	0	0
5MRE-d	1	0	0	0
5D8J-A	1	0	0	0
5ZBQ-A	1	0	0	1
3H4P-A	0	0	1	0
4FRF-A	1	0	0	0
1LBQ-A	1	0	0	0
1MZB-A	0	1	0	0
1U2M-A	0	1	0	0
2M9V-A	1	0	0	0
6EOJ-B	1	0	0	0
5FAI-A	1	0	0	0
1G9T-A	0	1	0	0
1GLV-A	0	1	0	0
2XVY-A	0	1	0	0
6I52-A	1	0	0	0
5UZ7-B	1	0	0	0
6DEU-A	1	0	0	0
5SVA-V	1	0	0	0
1WLJ-A	1	0	0	0
6NU3-9	1	0	0	0
1FJ2-A	1	0	0	0
2EWN-A	0	1	0	0
2BP1-A	1	0	0	0
2VSX-A	1	0	0	0
6I3Y-A	1	0	0	0
1ITU-A	1	0	0	0
6MO6-A	1	0	0	0
4QR8-A	0	1	0	0
4BC2-A	1	0	0	0
3B5K-A	1	0	0	0
4KML-A	1	0	0	0
3G1R-A	1	0	0	0
5DQR-A	1	0	0	0
2OBG-A	0	1	0	0
6MBJ-A	1	0	0	0
6OIK-A	1	0	0	0
6CFO-B	1	0	0	0
6MZL-N	1	0	0	0
3EDY-A	1	0	0	0
1DGU-A	1	0	0	0
2DUB-A	1	0	0	0
4EJS-C	1	0	0	0
5OEZ-A	1	0	0	0
1JQI-A	1	0	0	0
2KIN-A	1	0	0	0
5NP8-A	1	0	0	0
5GPL-A	1	0	0	0
3X07-A	1	0	0	0
5W94-A	1	0	0	0
2V3J-A	1	0	0	0
1NMO-A	0	1	0	0
5ZWM-X	1	0	0	0
1BJO-A	0	1	0	0
3DI2-A	1	0	0	0
6GQZ-A	1	0	0	0
4WMS-A	1	1	0	0
5LPU-C	1	0	0	0
1KB9-C	1	0	0	0
5WPT-A	1	0	0	0
4PZG-A	1	0	0	0
3ZZR-A	1	0	0	0
2P2N-A	0	1	0	0
1XS4-A	0	1	0	0
3J8B-M	1	0	0	0
3L6C-A	1	0	0	0
1M2O-B	1	0	0	0
3AN2-A	1	0	0	0
2GAE-A	0	1	0	0
1Y8B-A	0	1	0	0
4CFG-A	1	0	0	0
1PFK-A	0	1	0	0
5B6M-A	1	0	0	0
4EDQ-A	1	1	0	0
1UWY-A	1	0	0	0
1JHW-A	1	0	0	0
4AEZ-B	1	0	0	0
5SY4-A	0	1	0	0
4X6G-A	0	1	0	0
2EW1-A	1	0	0	0
6BJ0-A	1	0	0	0
1S7T-A	1	0	0	1
3MZS-A	1	0	0	0
2P01-A	1	0	0	0
4V6I-Bt	1	0	0	0
4V6C-AB	0	1	0	0
6BBQ-A	1	0	0	0
5WLC-LH	1	0	0	0
4YZF-A	1	0	0	0
1QQW-A	1	0	0	0
4V6W-AZ	1	0	0	0
1Q14-A	1	0	0	0
4A9A-A	1	0	0	0
2W0A-A	0	1	0	0
1WZV-A	1	0	0	0
6CMO-R	1	1	0	0
6QKZ-I	1	0	0	0
2IF4-A	1	0	0	0
5MRF-6	1	0	0	0
4V6W-Cc	1	0	0	0
2HHI-A	0	1	0	0
4NRE-A	1	0	0	0
2BZW-A	1	0	0	0
4AMT-A	1	0	0	0
2ND5-A	1	0	0	0
3VW9-A	1	0	0	0
3CMI-A	1	0	0	0
2LAV-A	1	0	0	0
1I4W-A	1	0	0	0
6C01-A	1	0	0	0
2VHY-A	0	1	0	0
1LKJ-A	1	0	0	0
1PQV-D	1	0	0	0
4ATU-I	1	0	0	0
2G9B-A	1	0	0	0
2KQP-A	1	0	0	0
6E6M-A	1	0	0	0
1XWB-A	1	0	0	0
1H2T-C	1	0	0	0
4QQR-A	1	0	0	0
2EVL-A	1	0	0	0
5MRC-a	1	0	0	0
4FIP-A	1	0	0	0
6AHU-G	1	0	0	0
2BCJ-Q	1	0	0	0
5U6Y-A	1	0	0	0
4QTB-A	1	0	0	0
2L0Y-B	1	0	0	0
4X6Q-B	1	0	0	0
5LJO-E	0	1	0	0
6ISU-A	1	0	0	0
1O5W-A	1	0	0	0
2A7S-A	0	1	0	0
1M4U-A	1	0	0	0
2MT6-A	1	0	0	0
6F44-C	1	0	0	0
2QAG-C	1	0	0	0
6BOA-A	1	0	0	0
6FEC-6	1	0	0	0
2A1U-A	1	0	0	0
4JOD-A	1	0	0	0
1KAE-A	0	1	0	0
5VOY-c	1	1	0	0
4D4O-A	1	0	0	0
6C23-A	1	0	0	0
3DM0-A	1	1	0	0
5TJ5-D	1	0	0	0
4AZQ-A	1	0	0	0
1KZX-A	1	0	0	0
6C95-A	1	0	0	0
1NQH-A	0	1	0	0
5FA5-A	1	0	0	0
4CVS-A	0	1	0	0
4TVY-A	0	1	0	0
4V6W-CK	1	0	0	0
2D1P-A	0	1	0	0
3FJZ-A	0	1	0	0
3DOE-B	1	0	0	0
1BU8-A	1	0	0	0
6CNN-A	1	0	0	0
1SQI-A	1	0	0	0
2XV4-S	1	0	0	0
1LNW-A	0	1	0	0
5MPS-a	1	0	0	0
5X6U-A	1	0	0	0
6AT4-A	0	1	0	0
4MMI-A	0	1	0	0
4IP7-A	1	0	0	0
4M6W-B	1	0	0	0
3N1S-A	0	1	0	0
5UJ7-C	1	0	0	0
2K3J-A	1	0	0	0
3KYH-C	1	0	0	0
1TG6-A	1	0	0	0
4ADY-A	1	0	0	0
1UQT-A	0	1	0	0
3HF4-B	1	0	0	0
6GZH-B	1	0	0	0
6H58-x	0	1	0	0
4ZTT-A	0	1	0	0
2G2B-A	1	0	0	0
4FR3-A	1	0	0	0
4CVH-A	1	0	0	0
3GYF-A	1	0	0	0
1NY3-A	1	0	0	0
4WXA-A	1	0	0	0
3W5K-B	1	0	0	0
3MQ9-A	1	1	0	0
1EJB-A	1	0	0	0
3CPH-A	1	0	0	0
3JC6-4	1	0	0	0
6NU3-AV	1	0	0	0
6NUW-E	1	0	0	0
5LZT-jj	1	0	0	0
5FWQ-A	1	0	0	0
6Q97-5	0	1	0	0
5J13-A	1	0	0	0
6O00-A	1	0	0	0
4ZIR-B	0	1	0	0
3Q7E-A	1	0	0	0
6CNB-I	1	0	0	0
2LUC-A	1	0	0	0
4DY0-A	1	0	0	0
2Z2C-A	0	1	0	0
5YZA-A	1	0	0	0
2HZA-A	0	1	0	0
3PS5-A	1	0	0	0
2AZO-A	0	1	0	0
2W78-A	0	1	0	0
2IYT-A	0	1	0	0
2XF8-A	0	1	0	0
6MHU-A	0	1	0	0
6O7U-o	1	0	0	0
1KYN-A	1	0	0	0
1EDZ-A	1	0	0	0
6N3Q-F	1	0	0	0
5XGS-A	1	0	0	0
3CUQ-A	1	0	0	0
3KXO-A	1	0	0	0
4PQK-A	0	1	0	0
5GW6-A	1	0	0	0
2R2Q-A	1	0	0	0
5K23-A	1	0	0	0
4BQE-A	1	0	0	0
4J7T-A	1	0	0	0
1O4Z-A	0	1	0	0
4MQM-A	0	1	0	0
4UEJ-A	0	1	0	0
3CUE-A	1	0	0	0
2NZ2-A	1	0	0	0
2ISQ-A	1	0	0	0
1NSK-R	1	0	0	0
4WQO-A	1	0	0	0
6AH3-B	1	0	0	0
2R37-A	1	0	0	0
1E2S-P	1	0	0	0
5YFP-F	1	0	0	0
2ORV-A	1	0	0	0
4C2K-A	1	0	0	0
4GMJ-B	1	0	0	0
5LD2-D	1	1	0	0
5WQ6-A	1	0	0	0
1KR5-A	1	0	0	0
3SN5-A	1	0	0	0
2C54-A	1	0	0	0
1D0M-A	0	1	0	0
3JAQ-j	1	0	0	0
4IN3-B	1	0	0	0
1UIA-A	1	0	0	0
5EDU-B	1	1	0	0
2I2Q-A	1	0	0	0
6C0F-v	1	0	0	0
4BSZ-B	1	0	0	0
6AVE-A	1	0	0	0
3R0Q-C	1	0	0	0
6BGL-B	0	1	0	0
2ILK-A	1	0	0	0
3EYX-A	1	0	0	0
4FXY-P	1	0	0	0
1YXM-A	1	0	0	0
1P0H-A	0	1	0	0
6IYB-A	1	0	0	0
4R8P-L	1	0	0	0
1FBA-A	1	0	0	0
6DDQ-A	1	0	0	0
3DZU-A	1	0	0	0
4OFC-A	1	0	0	0
1YVL-A	1	0	0	0
3RCZ-B	1	0	0	0
6AGB-C	1	0	0	0
1XBI-A	0	0	1	0
1G2S-A	1	0	0	0
1QMV-A	1	0	0	0
5UDI-A	1	0	0	0
4Q65-A	0	1	0	0
3BSQ-A	1	0	0	0
2PI2-A	1	0	0	0
2A30-A	1	0	0	0
5OOM-O	1	0	0	0
3G33-B	1	0	0	0
1HSZ-A	1	0	0	0
5IY4-A	1	0	0	0
6ELZ-O	1	0	0	0
4Q86-A	0	1	0	0
4JLC-A	1	0	0	0
1I45-A	1	0	0	0
2EXU-A	1	0	0	0
5NIL-A	0	1	0	0
3C98-B	1	0	0	0
6OH3-A	1	0	0	0
2GTP-A	1	0	0	0
1YWS-A	1	0	0	0
4YML-A	0	1	0	0
3RLF-G	0	1	0	0
4XHR-A	1	0	0	0
6H7D-A	1	0	0	0
5XJC-R	1	0	0	1
3TUJ-C	0	1	0	0
1SJJ-A	1	0	0	0
6AHY-B	1	0	0	0
4AZN-A	1	0	0	0
6FT6-s	1	0	0	0
2XYY-A	0	0	0	1
2E3D-A	0	1	0	0
3J7Y-E	1	0	0	0
6CNF-S	1	0	0	0
2W2X-A	1	0	0	0
5NZZ-A	1	0	0	0
4Q2U-A	0	1	0	0
1FS5-A	0	1	0	0
1SXJ-E	1	0	0	0
3K4D-A	0	1	0	0
3J9M-AY	1	0	0	0
3J6B-K	1	0	0	0
3BT7-A	0	1	0	0
2MZI-A	1	0	0	0
3BTS-A	1	0	0	0
3CUE-C	1	0	0	0
2PFD-A	1	0	0	0
4EUK-B	1	0	0	0
1JAT-A	1	0	0	0
4WWA-A	1	0	0	0
5FLZ-A	1	0	0	0
2VDU-B	1	0	0	0
5YJF-A	1	0	0	0
2Y6V-A	1	0	0	0
3O47-A	1	0	0	0
3J8G-X	0	1	0	0
5A5K-A	1	0	0	0
3KLN-A	0	1	0	0
1JMJ-A	1	0	0	0
4OOQ-A	1	0	0	0
5WMH-A	1	0	0	0
3FE4-A	1	0	0	0
3PBH-A	1	0	0	0
5D43-A	1	0	0	0
3CIR-B	0	1	0	0
4FC7-A	1	0	0	0
4DBL-A	0	1	0	0
3M9X-A	0	1	0	0
[truncated: 1,417 more rows]
