# Supplementary material for: Structure-based protein function prediction using graph convolutional networks
Source: Nat Commun. 2021 May 26;12:3168. doi: 10.1038/s41467-021-23303-9 (PMC8155034; doi:10.1038/s41467-021-23303-9)
Supplement: Supplementary file 6 — Source Data [file 41467_2021_23303_MOESM6_ESM.zip › SourceData/nrPDB-GO_2019.06.18_test.csv]

PDB-chain	<30%	<40%	<50%	<70%	<95%
3ONG-B	0	1	1	1	1
1AD3-A	0	0	1	1	1
1FI8-A	0	0	0	1	1
2FWM-X	0	1	1	1	1
2MJW-B	0	0	0	1	1
4BQE-A	0	0	0	1	1
4DYG-A	0	0	0	0	1
1NSK-R	0	0	0	0	1
1C9Y-A	0	0	1	1	1
1A9C-A	0	0	0	0	1
5TOS-A	0	0	0	1	1
1ITU-A	0	0	1	1	1
4N9F-a	0	0	0	0	1
6APJ-A	1	1	1	1	1
5N5Z-G	1	1	1	1	1
5NTB-A	1	1	1	1	1
5OGE-A	1	1	1	1	1
5FGI-H	0	0	0	0	1
1MAL-A	0	0	0	0	1
6E0F-J	0	0	0	0	1
3QFR-A	0	0	0	0	1
4OIC-A	0	0	0	1	1
2CZV-C	0	0	0	1	1
6HHQ-h	0	0	0	1	1
3DF0-A	1	1	1	1	1
4ZNQ-A	1	1	1	1	1
1ROZ-A	0	0	1	1	1
4JKJ-A	0	1	1	1	1
2PK9-B	1	1	1	1	1
5MRE-X	1	1	1	1	1
1KSH-B	1	1	1	1	1
3JBR-E	1	1	1	1	1
3BHI-A	0	0	0	0	1
2J5V-A	0	0	1	1	1
5HI3-A	1	1	1	1	1
2GJX-A	1	1	1	1	1
6D7G-A	0	0	0	0	1
5IIC-A	0	0	0	0	1
4DCH-A	0	0	0	0	1
6NU3-p	0	0	0	0	1
5MRF-EE	1	1	1	1	1
5MPB-R	0	1	1	1	1
4AD7-A	1	1	1	1	1
3QBD-A	0	1	1	1	1
3RBF-A	0	0	0	0	1
4V6W-AQ	0	0	0	0	1
2KGL-A	1	1	1	1	1
5MRE-AA	1	1	1	1	1
3DL9-A	0	0	1	1	1
2H63-A	0	0	0	0	1
3H1I-C	0	0	0	0	1
2ATX-A	0	0	0	1	1
3IEI-A	1	1	1	1	1
1YII-A	0	0	0	1	1
3NWV-A	0	0	0	0	1
1SB7-A	1	1	1	1	1
2PF4-A	1	1	1	1	1
2B76-A	0	0	1	1	1
2PI2-A	1	1	1	1	1
5L7M-A	1	1	1	1	1
1FIT-A	1	1	1	1	1
5YLZ-V	1	1	1	1	1
4ORC-B	0	0	0	1	1
4LWO-B	1	1	1	1	1
3FZ0-A	1	1	1	1	1
1XTC-D	0	0	0	0	1
6FSZ-KK	1	1	1	1	1
3VWU-A	0	0	0	0	1
5OQJ-O	1	1	1	1	1
5XMK-A	0	0	0	1	1
5FM1-C	1	1	1	1	1
2JUL-A	1	1	1	1	1
4LFI-A	0	0	0	1	1
3JRO-A	1	1	1	1	1
1HCE-A	1	1	1	1	1
5VEU-A	1	1	1	1	1
3E9K-A	1	1	1	1	1
3NVL-A	0	1	1	1	1
1M9N-A	1	1	1	1	1
5MRF-QQ	1	1	1	1	1
5N9J-X	1	1	1	1	1
1F6D-A	0	0	0	1	1
4V6I-AY	0	0	0	0	1
5LA7-A	1	1	1	1	1
3NE4-A	0	0	0	1	1
5WLC-SM	1	1	1	1	1
3HXF-B	1	1	1	1	1
5XVU-A	0	0	0	1	1
3MIA-C	0	0	0	0	1
4V73-BP	0	0	0	1	1
5HLO-A	0	1	1	1	1
4N0I-A	1	1	1	1	1
5OQM-c	1	1	1	1	1
3D8X-A	0	0	0	1	1
2E9C-A	0	0	1	1	1
2E0A-A	1	1	1	1	1
1TFP-A	0	0	0	1	1
3P4P-D	1	1	1	1	1
5NKS-A	0	0	0	0	1
6N88-C	0	0	0	0	1
5WVI-K	0	0	0	1	1
5JPW-A	0	0	0	0	1
1M65-A	1	1	1	1	1
2GIA-B	1	1	1	1	1
4GD3-A	1	1	1	1	1
4ZGX-A	1	1	1	1	1
2C6Q-A	0	1	1	1	1
5UDI-A	0	0	1	1	1
2P01-A	1	1	1	1	1
1D6Z-A	1	1	1	1	1
1WLE-A	1	1	1	1	1
6GIQ-e	1	1	1	1	1
5XJC-J	1	1	1	1	1
5AYY-A	0	0	0	0	1
3LSS-A	0	0	1	1	1
1RX0-A	0	0	1	1	1
1BIX-A	0	0	0	0	1
5GMK-P	1	1	1	1	1
5H7N-A	0	0	0	0	1
4PJ1-A	0	0	0	1	1
5CPT-A	0	0	0	0	1
6ENY-D	0	1	1	1	1
4N0A-C	1	1	1	1	1
6N8P-A	1	1	1	1	1
5DYS-A	1	1	1	1	1
5A31-O	1	1	1	1	1
3OVQ-A	0	0	0	1	1
6G90-A	1	1	1	1	1
6FTQ-A	0	0	0	1	1
1BD8-A	0	0	0	0	1
3S6I-A	1	1	1	1	1
4PL7-A	1	1	1	1	1
3WSO-B	1	1	1	1	1
2HE3-A	1	1	1	1	1
5WVK-X	1	1	1	1	1
4PXB-A	0	1	1	1	1
1QFW-B	1	1	1	1	1
3J6B-P	1	1	1	1	1
4F2A-A	1	1	1	1	1
5HJR-A	0	0	1	1	1
2VCV-A	0	0	0	0	1
4DUM-A	1	1	1	1	1
3T6J-A	0	0	1	1	1
2Y75-A	0	0	0	1	1
6EUQ-A	1	1	1	1	1
3L1U-A	1	1	1	1	1
3QB5-K	1	1	1	1	1
1HTN-A	1	1	1	1	1
6HU9-a	0	0	0	1	1
6O5B-J	1	1	1	1	1
4Q2U-A	1	1	1	1	1
5MRC-a	1	1	1	1	1
6QKC-A	0	0	1	1	1
4JQC-A	0	0	0	1	1
5N4W-A	0	1	1	1	1
3WEE-A	1	1	1	1	1
3J9V-F	1	1	1	1	1
1XC6-A	1	1	1	1	1
1WPX-B	1	1	1	1	1
4EDQ-A	0	0	0	0	1
6O85-A	1	1	1	1	1
4V75-AD	0	0	1	1	1
4XB6-B	1	1	1	1	1
4DT4-A	0	0	0	1	1
5XAE-A	0	0	0	1	1
5MQ0-T	1	1	1	1	1
2D73-A	0	0	1	1	1
4CFG-A	1	1	1	1	1
1WB0-A	0	1	1	1	1
5VAW-A	0	0	0	0	1
2C4P-A	0	0	0	0	1
4YBH-B	0	0	0	0	1
4AIH-A	1	1	1	1	1
3HL2-A	1	1	1	1	1
5HMS-A	0	0	0	0	1
4UXX-A	1	1	1	1	1
3DXR-B	1	1	1	1	1
4XFV-A	1	1	1	1	1
5N6H-A	1	1	1	1	1
6ENU-w	0	0	0	1	1
3H7R-A	0	0	0	1	1
5FNP-A	1	1	1	1	1
1R5T-A	0	1	1	1	1
6G90-H	1	1	1	1	1
5ZWN-Y	1	1	1	1	1
3NZW-K	1	1	1	1	1
1U3W-A	0	0	0	0	1
1PZS-A	1	1	1	1	1
5GN8-A	0	0	0	1	1
5WG6-A	1	1	1	1	1
2AC1-A	0	0	0	1	1
3F3S-A	0	0	0	0	1
4X4W-A	1	1	1	1	1
6AP1-H	1	1	1	1	1
2KN6-A	1	1	1	1	1
5W64-O	1	1	1	1	1
6D6Q-E	1	1	1	1	1
3UX9-A	0	0	0	1	1
6MZM-G	1	1	1	1	1
4WMS-A	0	0	0	0	1
2LDX-A	0	0	0	0	1
3UJR-A	0	0	0	0	1
4FUW-A	1	1	1	1	1
3LQ3-A	0	1	1	1	1
6EM4-A	1	1	1	1	1
4TU3-A	1	1	1	1	1
3RFA-A	1	1	1	1	1
3COS-A	0	0	0	0	1
1VAI-A	0	0	0	1	1
4Q1L-A	0	0	0	0	1
4MPW-A	0	1	1	1	1
5BPW-A	1	1	1	1	1
5UOW-A	1	1	1	1	1
3VN9-A	0	0	0	0	1
2BK5-A	1	1	1	1	1
5OLB-A	0	0	1	1	1
6DFT-B	1	1	1	1	1
3J9M-AR	0	0	0	0	1
3IZ1-A	1	1	1	1	1
4WVH-A	0	0	0	1	1
3H5L-A	1	1	1	1	1
1FW1-A	0	0	1	1	1
5OQM-f	1	1	1	1	1
4WB7-A	0	0	0	0	1
1NYE-A	1	1	1	1	1
6DFF-C	0	0	0	0	1
1S89-A	0	0	0	0	1
4QGK-A	0	0	1	1	1
5SVA-a	0	0	0	0	1
5NIL-D	0	1	1	1	1
3EYC-A	1	1	1	1	1
1XDL-A	0	0	0	1	1
6HT9-B	1	1	1	1	1
2N6F-A	0	0	0	1	1
5ZWM-4	1	1	1	1	1
5ELG-A	0	0	0	0	1
2ODJ-A	0	0	1	1	1
1KHE-A	0	0	0	0	1
6GQZ-A	1	1	1	1	1
6E8G-T	1	1	1	1	1
3EQ1-A	1	1	1	1	1
5IQZ-A	0	0	0	0	1
5UPP-A	0	0	0	1	1
3IEU-A	0	1	1	1	1
3S6C-A	0	0	1	1	1
5VSU-B	1	1	1	1	1
5W8S-A	1	1	1	1	1
2I0Q-B	1	1	1	1	1
3MIA-A	0	0	1	1	1
6GYP-E	1	1	1	1	1
3IB8-A	1	1	1	1	1
4E0I-A	1	1	1	1	1
4CTH-A	0	0	0	0	1
5VOY-O	1	1	1	1	1
1LTX-R	1	1	1	1	1
3AKJ-A	1	1	1	1	1
6G90-B	1	1	1	1	1
1QSA-A	0	1	1	1	1
3L4G-A	1	1	1	1	1
4KDC-A	0	0	0	0	1
5O9Z-M	0	0	0	1	1
1Z45-A	1	1	1	1	1
4ZTT-A	0	0	1	1	1
1ECF-A	0	0	1	1	1
3GTU-B	0	0	0	0	1
3FKY-A	0	0	0	1	1
5V2J-A	0	0	1	1	1
4V6W-CR	0	0	0	1	1
5J7L-AP	1	1	1	1	1
1FW8-A	1	1	1	1	1
5CLW-A	0	0	0	1	1
4C9G-A	0	0	0	0	1
4J7T-A	1	1	1	1	1
6D6S-A	1	1	1	1	1
5U0S-F	1	1	1	1	1
2IYT-A	1	1	1	1	1
6AQ1-A	0	0	0	0	1
2W2X-A	0	0	0	0	1
2YB6-A	1	1	1	1	1
5V8F-F	1	1	1	1	1
5DBI-A	0	0	0	1	1
3TVL-A	0	0	0	0	1
3UEE-A	0	0	0	0	1
6CE1-A	1	1	1	1	1
1DPT-A	0	1	1	1	1
5DIZ-A	1	1	1	1	1
4Q75-A	0	0	0	1	1
2B8K-G	1	1	1	1	1
5X2L-A	0	0	1	1	1
5MKE-A	1	1	1	1	1
5SZJ-A	0	0	0	0	1
1R74-A	1	1	1	1	1
5XJC-x	1	1	1	1	1
6ENY-C	1	1	1	1	1
4WXA-D	1	1	1	1	1
4CFF-A	0	0	0	0	1
4ATF-A	0	0	0	1	1
2NYA-A	0	0	0	0	1
1W7P-D	1	1	1	1	1
2IF1-A	1	1	1	1	1
3PVW-A	1	1	1	1	1
3F5O-A	0	0	0	0	1
1JHH-A	0	1	1	1	1
2I0Q-A	1	1	1	1	1
5U0S-H	1	1	1	1	1
2RD2-A	0	0	0	1	1
1C03-A	1	1	1	1	1
3O47-A	1	1	1	1	1
4AKR-A	0	0	1	1	1
1YFM-A	0	0	0	1	1
2PNY-A	0	0	0	1	1
3EI8-A	0	0	0	1	1
1MFI-A	0	0	0	1	1
6MSN-A	1	1	1	1	1
2RIU-A	0	0	0	1	1
5C18-A	1	1	1	1	1
5K22-A	0	0	0	0	1
2W96-B	0	0	1	1	1
2PUG-A	0	1	1	1	1
2AF9-A	0	0	0	0	1
6O7T-g	1	1	1	1	1
2A1U-A	0	0	0	1	1
4BY1-D	1	1	1	1	1
3FRT-A	1	1	1	1	1
2BBW-A	0	0	0	1	1
6QAO-A	0	0	0	0	1
4NRE-A	0	1	1	1	1
4MQM-A	1	1	1	1	1
2X8B-A	0	0	0	0	1
2YHX-A	0	0	0	0	1
3RPN-A	1	1	1	1	1
1I45-A	0	0	0	1	1
5GXT-A	0	0	0	0	1
2V64-D	1	1	1	1	1
1QU9-A	0	0	0	0	1
2DYM-A	0	1	1	1	1
5X6U-A	1	1	1	1	1
1O4Z-A	0	0	0	1	1
3BZH-A	0	0	0	1	1
5EE0-A	0	0	0	1	1
4C5A-A	0	0	0	0	1
6F41-V	1	1	1	1	1
5YVG-X	1	1	1	1	1
1BJ4-A	0	0	0	0	1
4N78-F	1	1	1	1	1
1E07-A	1	1	1	1	1
4KJS-A	1	1	1	1	1
5JS6-A	0	1	1	1	1
5LTW-C	1	1	1	1	1
5J13-A	0	0	0	0	1
4LRU-A	0	0	0	1	1
6EM1-o	1	1	1	1	1
2HRB-A	0	0	0	0	1
5FA5-A	1	1	1	1	1
1UMK-A	0	0	0	0	1
2NVU-C	0	0	1	1	1
5KDW-A	1	1	1	1	1
1YUT-A	0	0	0	0	1
6O7W-d	1	1	1	1	1
6BOA-A	1	1	1	1	1
2H8H-A	1	1	1	1	1
6GEJ-R	1	1	1	1	1
2CF5-A	0	0	0	1	1
1HDN-A	0	0	1	1	1
1KZX-A	1	1	1	1	1
5VAQ-A	0	0	1	1	1
5E84-A	0	0	0	1	1
5I7O-A	0	0	1	1	1
2L4N-A	1	1	1	1	1
3SOM-A	1	1	1	1	1
1ZP2-A	1	1	1	1	1
5EBE-A	0	0	0	0	1
1NMO-A	1	1	1	1	1
3SBC-A	0	0	0	0	1
5VFP-F	0	0	1	0	1
3GNI-A	0	0	0	0	1
4A0K-B	1	1	1	1	1
4JGT-A	0	0	0	1	1
4U56-N4	1	1	1	1	1
1DU5-A	0	0	0	1	1
6J6G-I	1	1	1	1	1
3T88-A	0	0	0	0	1
5WYK-3E	0	0	1	1	1
4QPN-A	1	1	1	1	1
5Z0R-A	1	1	1	1	1
4QSZ-A	1	1	1	1	1
5YGS-A	0	0	0	0	1
3X1V-D	0	0	0	0	1
3V4Y-A	0	0	0	0	1
4X0T-A	0	0	0	0	1
5MHL-A	0	1	1	1	1
1PRQ-A	0	0	0	0	1
4I0B-A	1	1	1	1	1
4S2U-A	0	0	0	1	1
3CB8-A	1	1	1	1	1
5EQJ-B	1	1	1	1	1
5AJ0-Ba	0	0	0	0	1
2EXX-A	1	1	1	1	1
4IGG-A	1	1	1	1	1
1LNW-A	1	1	1	1	1
4BWR-A	1	1	1	1	1
1P4S-A	0	0	1	1	1
5GJA-A	1	1	1	1	1
5K23-A	0	0	0	0	1
4PZG-A	1	1	1	1	1
6NQ0-A	1	1	1	1	1
3Q68-A	1	1	1	1	1
5T7H-A	0	0	0	0	1
6ENY-G	1	1	1	1	1
5I81-A	1	1	1	1	1
5OJW-B	0	0	0	1	1
1DUJ-A	1	1	1	1	1
4V89-AW	0	0	0	1	1
4A9A-A	1	1	1	1	1
2MGY-A	1	1	1	1	1
1B4P-A	0	0	0	0	1
4V6W-AI	0	0	0	1	1
2H9P-A	1	1	1	1	1
4COO-A	0	0	0	1	1
2UZZ-A	0	0	1	1	1
2E3D-A	0	0	0	0	1
2NLN-A	0	0	0	0	1
3A7P-A	1	1	1	1	1
6OH3-A	1	1	1	1	1
5KAR-A	0	0	1	1	1
3JC7-2	1	1	1	1	1
1H2T-C	1	1	1	1	1
1Y79-1	0	0	1	1	1
5V8F-E	1	1	1	1	1
1OGP-A	0	0	1	1	1
5ZWN-T	1	1	1	1	1
5OQM-4	1	1	1	1	1
4IVM-B	0	1	1	1	1
3DD5-A	0	0	0	1	1
3WXR-K	1	1	1	1	1
5NT2-F	0	0	0	0	1
5C7R-A	0	0	0	0	1
5KWY-C	0	0	0	0	1
1P49-A	1	1	1	1	1
1X0T-A	1	1	1	1	1
3ITA-A	0	0	0	1	1
5YZG-2	1	1	1	1	1
1CM8-A	0	0	0	1	1
2K23-A	1	1	1	1	1
4EMK-A	1	1	1	1	1
4FGU-A	0	0	0	0	1
5AJO-A	1	1	1	1	1
1V5W-A	0	0	1	1	1
6QUL-W	0	0	0	1	1
1EXW-A	0	0	0	0	1
2Q16-A	0	0	0	1	1
3QB7-A	0	0	0	0	1
1U1E-A	0	0	0	0	1
1XHN-A	1	1	1	1	1
6AHR-E	1	1	1	1	1
1GLD-G	0	0	0	1	1
3ZHW-A	0	0	0	0	1
1B0W-A	0	0	0	0	1
6NU3-AJ	0	0	0	0	1
2ZPN-A	0	0	0	0	1
3I6A-A	0	0	0	0	1
1JSX-A	1	1	1	1	1
5YFG-A	1	1	1	1	1
3TIX-A	1	1	1	1	1
1SXJ-C	0	0	1	1	1
1NQH-A	1	1	1	1	1
2XOK-D	0	0	0	0	1
3BFX-A	0	0	0	1	1
6ERQ-F	1	1	1	1	1
1GVF-A	0	0	1	1	1
6I52-A	1	1	1	1	1
1LYL-A	0	0	0	0	1
3KVN-X	1	1	1	1	1
2OZ6-A	1	1	1	1	1
1RXT-A	1	1	1	1	1
3C1J-A	0	1	1	1	1
4G56-A	1	1	1	1	1
2H11-A	1	1	1	1	1
6HUJ-A	0	0	1	1	1
2X4D-A	0	0	1	1	1
4DDG-A	1	1	1	1	1
1GA7-A	1	1	1	1	1
3H4Z-A	1	1	1	1	1
6HKW-A	1	1	1	1	1
6C01-A	0	0	0	0	1
2L9N-A	1	1	1	1	1
4X97-A	1	1	1	1	1
6MRT-A	1	1	1	1	1
1MAB-G	0	0	0	0	1
4S3P-A	1	1	1	1	1
5WYJ-U4	0	0	0	1	1
5MRE-B	1	1	1	1	1
2KNJ-A	1	1	1	1	1
5OWU-A	0	1	1	1	1
4HOQ-A	0	0	1	1	1
4H2B-A	0	0	0	1	1
2RA4-A	1	1	1	1	1
5YH2-A	1	1	1	1	1
6N3Q-B	1	1	1	1	1
1AI3-A	0	0	0	0	1
6IWR-A	1	1	1	1	1
3H0G-K	0	0	1	1	1
2OC4-A	0	0	0	0	1
4X6G-A	1	1	1	1	1
2NVU-B	1	1	1	1	1
6NU3-AV	0	0	0	0	1
5BV3-A	1	1	1	1	1
6B3J-R	0	1	1	1	1
2VR2-A	0	0	0	0	1
6O85-G	0	0	1	1	1
5KK2-E	1	1	1	1	1
2JU0-A	0	0	0	1	1
6JB6-A	1	1	1	1	1
5MRE-FF	1	1	1	1	1
1QON-A	0	1	1	1	1
5CSF-A	0	0	0	1	1
5AFI-h	0	0	1	1	1
6FEC-u	1	1	1	1	1
5YZA-A	0	0	0	0	1
3RQF-A	1	1	1	1	1
6R7Z-A	1	1	1	1	1
1FEP-A	0	0	0	1	1
5WVI-L	0	0	0	1	1
1E9L-A	0	0	0	1	1
5ZR1-C	1	1	1	1	1
2WTB-A	0	1	1	1	1
2QAG-C	0	0	1	1	1
5FJA-G	0	0	1	1	1
5FWG-A	0	0	0	0	1
3JCT-I	1	1	1	1	1
5VJW-A	1	1	1	1	1
1R26-A	1	1	1	1	1
6CB1-p	1	1	1	1	1
4EMG-A	1	1	1	1	1
1JLH-A	0	0	0	0	1
4V7U-BJ	0	0	0	1	1
5O9Z-R	1	1	1	1	1
5HW8-A	0	0	0	1	1
3V8E-A	1	1	1	1	1
4PAC-A	1	1	1	1	1
5N9J-G	1	1	1	1	1
2PG7-A	0	0	0	1	1
1VIX-A	1	1	1	1	1
4EWQ-A	0	0	0	0	1
1GIO-A	0	0	0	1	1
1DCE-A	1	1	1	1	1
2KG4-A	1	1	1	1	1
2Z5F-A	0	0	0	1	1
4CZT-A	1	1	1	1	1
3EYA-A	0	1	1	1	1
5CCX-A	1	1	1	1	1
4MD7-E	1	1	1	1	1
3CON-A	0	0	0	0	1
5MRF-L	1	1	1	1	1
5HK5-E	1	1	1	1	1
6GEN-C	0	0	0	0	1
4H3H-B	0	0	0	1	1
1J2J-A	0	0	0	0	1
2ET1-A	1	1	1	1	1
5EDU-B	1	1	1	1	1
2YZ2-A	0	1	1	1	1
2WJR-A	1	1	1	1	1
4V6W-Cp	0	0	0	0	1
4ZYN-A	0	0	1	1	1
2ALE-A	0	0	0	0	1
3P8C-E	1	1	1	1	1
5ZQZ-B	1	1	1	1	1
1R6V-A	1	1	1	1	1
4PL8-H	1	1	1	1	1
3D68-A	0	0	0	0	1
1CN4-C	1	1	1	1	1
5HP5-A	1	1	1	1	1
4DUR-A	1	1	1	1	1
3SGZ-A	0	0	1	1	1
2WWR-A	0	0	1	1	1
3ZJC-A	1	1	1	1	1
4DA5-A	1	1	1	1	1
1O1P-A	1	1	1	1	1
4WZJ-C	0	0	0	0	1
5IQR-B	0	0	0	1	1
5VQ9-D	1	1	1	1	1
3TF5-A	0	0	0	1	1
4V7R-BE	0	0	0	0	1
3HIY-A	1	1	1	1	1
4L6H-A	0	0	0	1	1
6CP5-U	1	1	1	1	1
5Y38-B	0	0	0	0	1
6FEC-6	0	0	0	0	1
4DRA-E	1	1	1	1	1
3A58-B	0	0	0	0	1
5NGU-A	1	1	1	1	1
2LMV-A	0	0	0	1	1
1AU1-A	1	1	1	1	1
3BHO-A	1	1	1	1	1
6EM1-m	1	1	1	1	1
2WIU-B	1	1	1	1	1
4WWY-A	0	0	0	0	1
4PE2-A	0	0	0	0	1
5IJN-C	1	1	1	1	1
2XOK-H	1	1	1	1	1
5DXT-A	1	1	1	1	1
5A5Y-A	1	1	1	1	1
1MSH-A	0	0	0	0	1
3GZN-I	0	0	1	1	1
4FL3-A	1	1	1	1	1
6CWS-A	1	1	1	1	1
3QAG-A	1	1	1	1	1
5NZV-F	0	0	0	0	1
1K0K-A	0	0	1	1	1
1LN4-A	0	0	0	0	1
1UIA-A	0	0	0	0	1
6F1U-X	1	1	1	1	1
5JCT-A	1	1	1	1	1
2IW3-A	1	1	1	1	1
5ZWN-W	1	1	1	1	1
5DJ4-A	1	1	1	1	1
4X09-A	0	0	1	1	1
3CUK-A	0	0	0	0	1
5ZWN-Q	1	1	1	1	1
1Z83-A	0	0	0	0	1
4Y86-A	1	1	1	1	1
1CNT-1	1	1	1	1	1
2BZW-A	1	1	1	1	1
2HDF-A	1	1	1	1	1
2AL7-A	1	1	1	1	1
4BC2-A	1	1	1	1	1
2F11-A	1	1	1	1	1
2FYO-A	0	1	1	1	1
4FR3-A	0	0	0	1	1
2EWN-A	1	1	1	1	1
1UWC-A	1	1	1	1	1
4WTH-A	0	0	0	0	1
6O81-C	0	1	1	1	1
2VUU-A	1	1	1	1	1
1X0X-A	0	0	1	1	1
1X90-A	0	1	1	1	1
4V6W-AR	0	0	0	0	1
2L7B-A	1	1	1	1	1
1TAR-A	0	0	1	1	1
2P2N-A	0	0	0	0	1
3KXO-A	0	1	1	1	1
5TEY-A	1	1	1	1	1
5GXU-A	0	0	1	1	1
5IJO-H	1	1	1	1	1
5F86-A	1	1	1	1	1
2MZI-A	0	0	1	1	1
6ELZ-w	1	1	1	1	1
2C0Y-A	0	0	1	1	1
2ERV-A	1	1	1	1	1
4KI7-A	0	0	0	1	1
6G79-S	0	0	0	0	1
5MKT-A	0	0	0	0	1
5X49-A	0	1	1	1	1
1ISF-A	0	1	1	1	1
3ZLB-A	0	0	0	1	1
3IA3-B	0	0	0	0	1
2C4N-A	0	1	1	1	1
6NDJ-A	0	0	0	0	1
2V3J-A	0	0	0	0	1
4L5I-A	1	1	1	1	1
5D1C-A	1	1	1	1	1
5ZR1-B	1	1	1	1	1
5YAM-A	0	0	0	0	1
2Q5D-A	0	1	1	1	1
1T4B-A	0	0	0	0	1
1G6Q-1	0	0	0	1	1
4GWQ-E	1	1	1	1	1
1OHT-A	1	1	1	1	1
4L02-A	1	1	1	1	1
2O36-A	0	0	0	1	1
1Z93-A	0	0	0	1	1
5OQJ-7	1	1	1	1	1
2BYD-A	1	1	1	1	1
2NSM-A	1	1	1	1	1
5W94-A	0	1	1	1	1
3J6B-J	1	1	1	1	1
1IYD-A	0	0	1	1	1
3CUE-B	1	1	1	1	1
1NRG-A	1	1	1	1	1
1PL8-A	0	0	0	0	1
2WSF-1	0	0	0	0	1
2HQM-A	0	0	1	1	1
2IIK-A	0	0	0	1	1
4F3T-A	1	1	1	1	1
6AHU-K	1	1	1	1	1
1JNE-A	1	1	1	1	1
5FQD-C	0	0	0	1	1
6O20-F	0	1	1	1	1
1SXJ-E	1	1	1	1	1
4V5B-BO	0	0	0	1	1
4XYJ-A	0	0	0	0	1
3TJ1-A	1	1	1	1	1
4V6W-Cd	0	0	0	0	1
3CKC-A	1	1	1	1	1
4HT6-A	0	0	0	1	1
6E2G-A	1	1	1	1	1
4GN8-A	0	0	0	0	1
4MVL-A	1	1	1	1	1
3BSQ-A	0	0	0	0	1
4EGC-A	0	0	0	1	1
1LPA-B	0	0	0	0	1
6HU9-c	0	0	1	1	1
4MMI-A	0	0	1	1	1
2PAA-A	0	0	0	0	1
3SI0-A	0	0	0	0	1
3JVU-A	0	0	0	1	1
1XCD-A	0	0	0	1	1
5EZW-A	0	0	0	0	1
3F5F-A	1	1	1	1	1
4LDQ-A	0	0	1	1	1
1WSR-A	0	0	1	1	1
1OJ6-A	0	0	0	0	1
3WFN-B	1	1	1	1	1
2JYO-A	0	0	0	1	1
3IHJ-A	0	0	1	1	1
3FE4-A	0	0	1	1	1
3HF4-B	0	0	0	0	1
6O7X-J	1	1	1	1	1
1YWS-A	1	1	1	1	1
11AS-A	0	0	0	1	1
4V6W-AV	0	0	0	0	1
2GO0-A	0	1	1	1	1
2A79-B	0	0	0	0	1
1JCN-A	0	0	0	1	1
5ZUT-A	1	1	1	1	1
3O8Y-A	0	1	1	1	1
1AE5-A	0	1	1	1	1
6FAE-B	0	0	0	0	1
1SJJ-A	1	1	1	1	1
2AG5-A	0	1	1	1	1
1PSW-A	1	1	1	1	1
4MCR-A	0	0	0	0	1
5W0C-A	0	0	0	0	1
6CMO-R	0	0	1	1	1
4V6W-CB	0	0	0	1	1
6CND-L	0	0	0	1	1
5HI9-A	0	0	0	0	1
3HBX-A	1	1	1	1	1
5LZY-jj	1	1	1	1	1
3PGE-A	1	1	1	1	1
4M9Z-A	1	1	1	1	1
5MRF-6	1	1	1	1	1
2BQ8-X	0	0	0	0	1
6IP5-2F	0	0	0	1	1
2IWZ-A	0	0	0	1	1
4V6W-Co	0	0	0	0	1
4JVN-A	0	0	0	0	1
1HRP-A	1	1	1	1	1
4YDZ-A	1	1	1	1	1
1IVH-A	0	0	0	1	1
5B6M-A	0	0	0	1	1
2FV8-A	0	0	0	0	1
2Q49-A	0	0	0	0	1
3SE6-A	0	0	1	1	1
3UA4-A	1	1	1	1	1
3N4X-A	1	1	1	1	1
1I8D-A	1	1	1	1	1
4V6W-Ca	0	0	0	0	1
6G51-F	0	0	0	0	1
4ABN-A	1	1	1	1	1
3THY-A	1	1	1	1	1
3DHW-A	1	1	1	1	1
1MKB-A	0	0	0	0	1
1UWY-A	1	1	1	1	1
5UYZ-A	0	1	1	1	1
1F14-A	0	0	1	1	1
3J6B-Z	1	1	1	1	1
2EW1-A	0	0	0	1	1
2ODE-A	0	0	0	1	1
6CES-A	1	1	1	1	1
6BFZ-A	0	0	0	1	1
3HXT-A	1	1	1	1	1
2OCI-A	1	1	1	1	1
5JST-A	0	0	0	0	1
1JQP-A	1	1	1	1	1
5DO7-A	1	1	1	1	1
6ELZ-q	1	1	1	1	1
4G74-A	0	1	1	1	1
4MWT-A	0	1	1	1	1
1SU3-A	1	1	1	1	1
1KB9-C	0	0	0	1	1
1CYV-A	1	1	1	1	1
3TKA-A	1	1	1	1	1
2WWA-A	0	1	1	1	1
4Z6Y-B	1	1	1	1	1
6H1E-A	1	1	1	1	1
2GF0-A	0	1	1	1	1
4RP8-A	0	0	0	1	1
6CP3-Y	0	0	0	1	1
1K6M-A	0	0	0	0	1
6MSK-b	1	1	1	1	1
6MHU-A	0	0	0	0	1
6HCS-A	1	1	1	1	1
2WW9-B	1	1	1	1	1
6O81-S	1	1	1	0	1
1ORF-A	0	0	1	1	1
1QMV-A	0	0	0	1	1
1HR8-B	1	1	1	1	1
6HHQ-G	0	0	0	0	1
5N9J-Z	1	1	1	1	1
3WNW-A	0	0	0	1	1
4R3Z-B	1	1	1	1	1
6DDQ-A	1	1	1	1	1
2VCT-A	0	0	0	0	1
3H4P-A	0	0	0	1	1
6GIQ-j	1	1	1	1	1
5YHT-A	0	1	1	1	1
1XQ8-A	1	1	1	1	1
5XTI-W	0	0	0	0	1
2B3Y-A	0	0	0	0	1
3EJY-A	0	0	0	0	1
5F0L-C	1	1	1	1	1
1NSQ-A	0	0	0	0	1
2C2L-A	1	1	1	1	1
2XTZ-A	0	1	1	1	1
6E2H-E	1	1	1	1	1
6DO6-A	0	1	1	1	1
4BPM-A	1	1	1	1	1
6D0Y-A	1	1	1	1	1
1WL4-A	0	0	0	1	1
1LV9-A	1	1	1	1	1
4OFC-A	0	0	1	1	1
4ORB-A	1	1	1	1	1
6N8N-Y	1	1	1	1	1
3M2M-A	0	0	0	0	1
2PTS-A	0	0	0	0	1
4HR7-B	1	1	1	1	1
1EYB-A	1	1	1	1	1
3JB9-h	1	1	1	1	1
3J9M-AK	0	0	0	0	1
4QTT-A	0	0	1	1	1
5APO-X	0	0	1	1	1
2BEF-A	0	0	0	1	1
3C9C-A	0	0	1	1	1
1MX5-A	0	0	0	0	1
2QTV-A	1	1	1	1	1
1KNR-A	0	0	0	0	1
1Q67-A	1	1	1	1	1
4M4D-A	1	1	1	1	1
6GIQ-h	1	1	1	1	1
6G5I-y	1	1	1	1	1
3IHP-A	1	1	1	1	1
6AH0-L	1	1	1	1	1
2NZ2-A	0	0	0	1	1
5L6W-C	0	0	0	0	1
1EOT-A	1	1	1	1	1
4GH7-A	1	1	1	1	1
4V6W-AC	0	0	0	0	1
3LY6-A	0	0	1	1	1
2IAG-A	0	0	1	1	1
5Z8L-A	1	1	1	1	1
6C23-A	1	1	1	1	1
5UAU-A	1	1	1	1	1
1IIU-A	1	1	1	1	1
5XQL-A	1	1	1	1	1
3JZF-A	0	0	0	0	1
6G7O-A	1	1	1	1	1
4PQK-A	0	0	0	0	1
5OQM-n	1	1	1	1	1
4IU6-A	1	1	1	1	1
1E6B-A	0	0	1	1	1
4EUK-B	0	0	0	0	1
6H25-A	1	1	1	1	1
4V6W-CA	0	0	0	0	1
1CD1-A	1	1	1	1	1
4TSM-A	0	0	0	0	1
6BCU-X	1	1	1	1	1
4AMV-A	1	1	1	1	1
1U2Q-A	0	0	1	1	1
1G81-A	1	1	1	1	1
5LJ5-t	1	1	1	1	1
3IOR-A	0	0	0	0	1
4FBE-A	1	1	1	1	1
6MBJ-A	1	1	1	1	1
4V6W-CK	0	0	0	0	1
4Y99-C	1	1	1	1	1
2W6I-H	1	1	1	1	1
4V6W-Cr	0	1	1	1	1
3IR6-B	1	1	1	1	1
1U6G-B	1	1	1	1	1
4M6R-A	1	1	1	1	1
5MDW-H	0	1	1	1	1
2PCB-B	0	0	0	0	1
5G04-R	1	1	1	1	1
3B6J-A	0	0	0	1	1
1JMJ-A	1	1	1	1	1
5LTL-A	1	1	1	1	1
3TE5-C	0	0	0	1	1
3K9V-A	1	1	1	1	1
3QHT-A	0	0	0	0	1
5FWQ-A	0	1	1	1	1
6AHD-u	1	1	1	1	1
2A1T-A	0	0	0	0	1
3M1I-B	1	1	1	1	1
5MRE-ZZ	1	1	1	1	1
1MOZ-A	0	0	0	1	1
5HTK-A	0	0	0	0	1
3EUF-A	0	0	0	0	1
4WWA-A	1	1	1	1	1
6DU8-A	1	1	1	1	1
2ZFD-A	1	1	1	1	1
1QPG-A	0	0	0	1	1
1FSU-A	1	1	1	1	1
3ELO-A	0	0	0	0	1
3F1R-A	1	1	1	1	1
5DFZ-C	1	1	1	1	1
5II5-A	0	0	0	0	1
4ZI3-A	0	0	0	1	1
5OQJ-1	1	1	1	1	1
5NQA-A	1	1	1	1	1
5GTC-D	0	0	0	0	1
5H1C-A	0	0	0	1	1
5GAI-Y	1	1	1	1	1
3S4O-A	1	1	1	1	1
3J4Q-A	1	1	1	1	1
2KC8-A	1	1	1	1	1
4G7U-A	1	1	1	1	1
5YJI-A	1	1	1	1	1
4V6W-CT	0	0	0	0	1
3J6X-S2	0	0	0	1	1
6AHV-A	1	1	1	1	1
4EQV-A	0	0	1	1	1
6D67-A	0	0	0	0	1
1U1U-A	0	0	0	1	1
5MRC-1	1	1	1	1	1
6HOG-A	0	0	0	0	1
6D6Q-B	0	1	1	1	1
1D2C-A	1	1	1	1	1
6DMR-A	1	1	1	1	1
1T3Y-A	1	1	1	1	1
1HV2-A	0	1	1	1	1
4OBT-A	0	0	0	1	1
3LCG-A	0	1	1	1	1
2C54-A	1	1	1	1	1
5WWN-A	0	0	0	0	1
2AKI-Y	0	0	1	1	1
2NPI-A	1	1	1	1	1
3OFN-A	0	0	0	0	1
2H31-A	0	0	0	1	1
4X9P-A	0	0	0	1	1
1AUA-A	1	1	1	1	1
2FP2-A	1	1	1	1	1
6AHU-D	1	1	1	1	1
3RX4-A	0	0	0	0	1
3BLV-B	0	0	1	1	1
4R3Z-C	1	1	1	1	1
4P9S-A	1	1	1	1	1
6FE8-D	1	1	1	1	1
1HRU-A	1	1	1	1	1
4M6W-B	1	1	1	1	1
6QX9-1K	1	1	1	1	1
1OI4-A	1	1	1	1	1
5ZZM-A	1	1	1	1	1
4MQW-B	1	1	1	1	1
1O8B-A	0	0	0	0	1
3SAO-A	0	0	0	0	1
5GHB-A	0	0	0	0	1
5IY9-N	1	1	1	1	1
3KQ4-A	1	1	1	1	1
1QPV-A	0	0	0	1	1
5L8W-A	0	0	0	0	1
4AF2-A	0	0	0	0	1
2LMS-A	0	0	0	1	1
1Q5R-H	1	1	1	1	1
5MRF-CC	1	1	1	1	1
2FEM-A	0	0	0	0	1
4GYH-A	0	0	0	0	1
3S67-A	0	0	0	1	1
2RKQ-A	0	1	1	1	1
5YZG-3	1	1	1	1	1
2V4Y-A	0	0	0	0	1
5MRE-88	1	1	1	1	1
1UDR-A	0	0	0	1	1
3JCR-F	1	1	1	1	1
4LIM-A	1	1	1	1	1
1OHW-A	1	1	1	1	1
5IU0-J	1	1	1	1	1
5A50-A	1	1	1	1	1
2NN6-I	1	1	1	1	1
1W3W-A	0	0	0	1	1
4V6W-Cf	1	1	1	1	1
6BJE-A	0	1	1	1	1
5T2C-F	0	0	0	0	1
6AHY-B	1	1	1	1	1
3TH5-A	0	0	0	0	1
5VM9-A	1	1	1	1	1
1LV0-A	0	0	0	1	1
1V3A-A	0	0	0	0	1
5MQ5-A	0	0	1	1	1
4TVY-A	0	1	1	1	1
3ZZR-A	1	1	1	1	1
5UX4-A	0	0	1	1	1
1ZN9-A	0	0	1	1	1
5GMK-m	1	1	1	1	1
3HOY-C	1	1	1	1	1
4GWP-B	1	1	1	1	1
5MHH-A	1	1	1	1	1
6HIZ-Ck	1	1	1	1	1
4JZY-A	0	0	1	1	1
2NNH-A	0	0	0	0	1
5SVA-n	1	1	1	1	1
5GW4-h	0	0	0	1	1
3W5K-B	1	1	1	1	1
4ZZL-A	0	1	1	1	1
4O8B-A	1	1	1	1	1
1ZCB-A	0	0	0	0	1
3L8F-A	1	1	1	1	1
3CUQ-C	1	1	1	1	1
2BPM-A	0	0	0	1	1
5OOM-O	0	0	0	0	1
5BK4-5	1	1	1	1	1
4QR8-A	0	0	0	1	1
4V6W-Ck	0	0	0	0	1
4ZGZ-A	0	1	1	1	1
5MRF-44	1	1	1	1	1
2YMB-A	1	1	1	1	1
4XCS-A	0	0	0	0	1
6GEN-G	0	0	0	1	1
5MG3-G	1	1	1	1	1
3R9I-A	1	1	1	1	1
2OJW-A	0	0	0	1	1
1JKX-A	0	0	0	1	1
2O06-A	0	0	0	1	1
4V73-BF	0	0	0	1	1
2A30-A	0	0	1	1	1
5UHS-A	1	1	1	1	1
4F7Z-A	1	1	1	1	1
4IJX-A	0	1	1	1	1
6F41-W	1	1	1	1	1
5CFZ-A	0	0	0	1	1
5AC2-A	0	0	0	0	1
4F0X-A	1	1	1	1	1
6IJN-A	1	1	1	1	1
5BV7-A	1	1	1	1	1
4IRL-A	0	0	0	0	1
3GCO-A	0	0	0	0	1
5XF8-3	1	1	1	1	1
2GDZ-A	0	1	1	1	1
6BL1-B	0	0	0	1	1
3I2B-A	0	0	0	0	1
18GS-A	0	0	0	0	1
6O8B-A	1	1	1	1	1
5TGC-C	1	1	1	1	1
4KFZ-A	1	1	1	1	1
3K5T-A	0	1	1	1	1
3HAJ-A	0	0	0	0	1
5OQM-5	1	1	1	1	1
5CFV-A	0	0	0	0	1
2IS4-A	0	1	1	1	1
3J6B-5	1	1	1	1	1
6N8K-E	0	0	0	0	1
1CD9-A	0	0	0	0	1
6DEU-A	0	1	1	1	1
6B2E-C	0	1	1	1	1
6AGB-K	1	1	1	1	1
6MSE-U	0	0	0	0	1
5SVA-V	1	1	1	1	1
2EX6-A	0	0	1	1	1
3MP6-A	1	1	1	1	1
3R7W-B	1	1	1	1	1
6HB9-A	0	0	0	0	1
1F0N-A	1	1	1	1	1
3MT6-R	0	0	0	0	1
5D1Y-A	1	1	1	1	1
4PK1-A	1	1	1	1	1
1URH-A	0	1	1	1	1
5I8Q-A	0	0	0	0	1
3O07-A	1	1	1	1	1
2PN7-A	1	1	1	1	1
5U8S-7	1	1	1	1	1
1AII-A	0	0	0	1	1
5XWM-A	1	1	1	1	1
4V52-AJ	0	0	0	1	1
3VW9-A	0	0	0	0	1
1IST-A	0	0	0	0	1
3KLN-A	1	1	1	1	1
1LI5-A	0	0	0	1	1
5U4I-v	0	1	1	1	1
3KCC-A	0	1	1	1	1
6N8J-m	1	1	1	1	1
4KRC-A	0	0	0	1	1
1J6Y-A	1	1	1	1	1
4V6W-AK	0	0	0	1	1
3KYD-D	1	1	1	1	1
1XMD-A	0	1	1	1	1
1CH4-A	0	0	0	0	1
4D4O-A	1	1	1	1	1
6ID1-a	1	1	1	1	1
6EOJ-B	1	1	1	1	1
1T0K-B	0	0	0	0	1
5AIR-A	0	0	0	1	1
4AP5-A	1	1	1	1	1
2VIG-A	0	0	0	1	1
1UQT-A	0	0	0	1	1
6AGB-I	1	1	1	1	1
3N1S-A	0	0	1	1	1
2WYA-A	0	0	0	1	1
4AAR-A	0	0	0	1	1
5MRC-NN	1	1	1	1	1
1E1N-A	0	0	1	1	1
5U9M-B	1	1	1	1	1
2F73-A	0	1	1	1	1
1EE6-A	1	1	1	1	1
2VHY-A	0	0	0	1	1
3QF3-A	1	1	1	1	1
1NT4-A	0	1	1	1	1
5NTU-A	1	1	1	1	1
4IHG-A	0	0	0	1	1
1PPF-E	0	0	1	1	1
5TSU-A	0	0	0	1	1
5NFN-A	0	0	0	0	1
1A22-A	0	0	0	0	1
4D4Z-A	1	1	1	1	1
1FPZ-A	1	1	1	1	1
2F7K-A	0	0	0	0	1
3HD6-A	1	1	1	1	1
1CI0-A	1	1	1	1	1
4F0A-B	1	1	1	1	1
6HD5-v	1	1	1	1	1
2K7N-A	1	1	1	1	1
4Z3K-A	0	0	0	0	1
1RTP-1	0	0	0	0	1
5FSG-A	1	1	1	1	1
3KYH-C	1	1	1	1	1
3HHS-B	1	1	1	1	1
1J4X-A	0	0	1	1	1
5IY9-3	1	1	1	1	1
6B8H-k	1	1	1	1	1
7PCK-A	0	0	1	1	1
3GPD-R	0	0	0	0	1
2N99-A	1	1	1	1	1
5LJ5-s	1	1	1	1	1
5W0W-C	1	1	1	1	1
5IYB-E	0	0	1	1	1
5GYD-A	0	0	1	1	1
4V94-A	0	0	0	1	1
3OT7-A	0	0	0	1	1
5Z9R-A	1	1	1	1	1
1W07-A	0	0	0	0	1
6AH3-E	1	1	1	1	1
2H4P-A	0	0	0	0	1
3P6C-A	0	0	0	0	1
5ECL-B	0	0	0	1	1
5JH9-A	1	1	1	1	1
1E8C-A	0	1	1	1	1
5ES4-B	1	1	1	1	1
4V6W-Cc	0	0	0	0	1
3CUQ-A	1	1	1	1	1
4Z1V-A	1	1	1	1	1
5XV4-B	1	1	1	1	1
6M7X-A	1	1	1	1	1
1QZY-A	1	1	1	1	1
4Z9M-A	0	0	0	0	1
1E0T-A	0	0	1	1	1
5GW6-A	0	0	0	1	1
4N84-A	0	0	0	1	1
4BSZ-A	0	0	0	0	1
6MZL-P	1	1	1	1	1
1AGR-E	1	1	1	1	1
5ZYT-A	1	1	1	1	1
4X25-A	0	0	0	0	1
3CDI-A	0	0	0	1	1
6J6Q-H	1	1	1	1	1
1NL3-A	0	0	1	1	1
1FS5-A	0	0	0	0	1
1S5E-A	0	0	0	0	1
5GXB-A	1	1	1	1	1
3R2W-A	1	1	1	1	1
4V6D-AT	0	1	1	1	1
6EL3-D	0	0	0	1	1
4BZK-B	1	1	1	1	1
4V6W-CY	0	0	0	1	1
6D6R-H	1	1	1	1	1
5L13-A	0	0	0	0	1
5MPC-h	0	0	1	1	1
5UNO-A	1	1	1	1	1
6C95-A	1	1	1	1	1
5Z38-F	0	0	0	0	1
5AKB-A	0	1	1	1	1
5WLC-SH	0	0	0	0	1
5A2Q-T	0	0	1	1	1
1PDW-A	0	0	0	1	1
5TXT-B	1	1	1	1	1
3G33-B	1	1	1	1	1
2WWB-B	1	1	1	1	1
1M4U-A	1	1	1	1	1
1ZQ9-A	0	0	1	1	1
2HZA-A	1	1	1	1	1
4LKT-A	0	0	0	1	1
6CES-C	1	1	1	1	1
2WKX-A	0	0	1	1	1
4IKM-A	0	0	0	0	1
1G77-A	1	1	1	1	1
3VKK-A	0	0	1	1	1
2C9Y-A	0	0	0	0	1
4KMH-A	0	0	0	0	1
6F05-A	0	0	0	1	1
5ZWN-S	1	1	1	1	1
1A9W-E	0	0	0	0	1
4YF0-A	0	0	0	1	1
2HH7-A	1	1	1	1	1
1A4E-A	0	0	0	1	1
2A14-A	1	1	1	1	1
2WP9-C	1	1	1	1	1
6ID0-O	1	1	1	1	1
2NS2-A	0	0	0	0	1
5OO6-B	1	1	1	1	1
2CLP-A	0	0	0	0	1
4LV5-B	1	1	1	1	1
5UJM-E	0	1	1	1	1
2R55-A	0	1	1	1	1
5FLX-A	1	1	1	1	1
6FF7-t	1	1	1	1	1
3CUE-C	1	1	1	1	1
2VGQ-A	0	0	0	0	1
3N6W-A	1	1	1	1	1
1MZR-A	0	0	0	1	1
1DUD-A	0	0	0	0	1
6ASO-C	1	1	1	1	1
2QB6-A	1	1	1	1	1
3CXS-A	1	1	1	1	1
2F9J-A	1	1	1	1	1
5R1R-A	1	1	1	1	1
4V6I-Bt	0	0	0	1	1
6GIQ-f	0	1	1	1	1
1E94-E	1	1	1	1	1
2OL2-A	0	0	0	0	1
6QX9-4A	1	1	1	1	1
2CZ2-A	0	0	1	1	1
2FSI-A	0	0	0	1	1
5Y64-B	0	0	0	1	1
1Y8N-A	1	1	1	1	1
4FDL-A	0	0	0	0	1
2KV1-A	1	1	1	1	1
4GQS-A	0	0	0	0	1
4I2W-A	1	1	1	1	1
5SV0-B	1	1	1	1	1
4ERC-A	1	1	1	1	1
6G5I-O	0	0	0	0	1
6DZ3-A	0	0	1	1	1
2F7S-A	0	0	0	0	1
1XWN-A	1	1	1	1	1
3E6I-A	0	0	0	1	1
3PKJ-A	1	1	1	1	1
3J77-27	0	0	0	0	1
5FM1-B	1	1	1	1	1
3HTK-C	1	1	1	1	1
4YUB-A	0	1	1	1	1
5VCM-A	1	1	1	1	1
2LAV-A	1	1	1	1	1
6QX9-1A	1	1	1	1	1
4V6X-CU	0	0	0	1	1
4DBL-C	0	1	1	1	1
4V6W-Ab	0	0	0	0	1
2ZOC-A	0	0	0	0	1
2ZJ1-A	0	0	0	1	1
2BR9-A	0	0	0	0	1
4BSZ-B	1	1	1	1	1
5SZI-A	0	0	0	1	1
5B0H-A	1	1	1	1	1
6EMI-A	0	0	0	0	1
6BUZ-A	1	1	1	1	1
1YB5-A	0	1	1	1	1
1NI5-A	1	1	1	1	1
3K2I-A	1	1	1	1	1
1WUU-A	0	1	1	1	1
6MGW-A	1	1	1	1	1
4DYO-A	0	0	0	0	1
1KCF-A	1	1	1	1	1
2L0P-A	0	0	0	1	1
5MRC-c	1	1	1	1	1
2QXL-A	1	1	1	1	1
2KLR-A	1	1	1	1	1
1YVL-A	1	1	1	1	1
1M5Y-A	1	1	1	1	1
5MS0-M	1	1	1	1	1
1DKG-A	1	1	1	1	1
4BVU-A	1	1	1	1	1
2MP1-A	1	1	1	1	1
1V77-A	0	0	0	1	1
3CRK-A	1	1	1	1	1
5M7S-A	1	1	1	1	1
1NR0-A	1	1	1	1	1
1XBI-A	0	0	0	1	1
5PGM-D	0	0	0	1	1
5HZQ-A	0	0	1	1	1
3ICE-A	1	1	1	1	1
5ZWO-1	1	1	1	1	1
2J4E-A	0	1	1	1	1
3MK7-A	1	1	1	1	1
3VHL-B	0	0	0	0	1
1NCV-A	1	1	1	1	1
4JLC-A	1	1	1	1	1
5WLY-A	0	0	0	1	1
5RLA-A	1	1	1	1	1
3EJE-A	0	1	1	1	1
3CPJ-B	0	0	0	1	1
4V6W-CO	0	0	0	1	1
6GPK-A	0	0	0	1	1
1DI7-A	0	0	0	1	1
1D7K-A	0	1	1	1	1
4V6W-CG	0	0	0	1	1
3M9X-A	0	0	0	0	1
6GSA-C	1	1	1	1	1
3BZF-B	0	0	0	0	1
4KNV-A	0	0	0	0	1
3GYF-A	0	1	1	1	1
6CGE-A	1	1	1	1	1
2CH6-A	1	1	1	1	1
4QAE-A	1	1	1	1	1
2GAE-A	1	1	1	1	1
5V8F-9	1	1	1	1	1
3WGV-G	0	0	0	1	1
4CND-A	1	1	1	1	1
6G7R-L	0	0	0	1	1
3FAV-B	1	1	1	1	1
6CES-N	1	1	1	1	1
4TKY-A	0	0	0	0	1
3QPK-A	0	0	0	0	1
1M1E-B	0	0	0	0	1
2Z2C-A	0	0	0	0	1
1HSZ-A	0	0	0	0	1
6FAF-A	0	0	0	1	1
1GY7-A	1	1	1	1	1
6N3Q-F	1	1	1	1	1
2QZW-A	0	0	0	0	1
3B5K-A	1	1	1	1	1
2PSW-A	1	1	1	1	1
5UGH-A	0	0	0	1	1
5H3O-A	1	1	1	1	1
5LOL-A	0	0	0	0	1
5N9J-E	1	1	1	1	1
3ZXV-A	0	0	0	1	1
1J5N-A	1	1	1	1	1
4FWU-A	0	0	1	1	1
3K8L-A	1	1	1	1	1
5EKD-A	0	0	1	1	1
5CM8-B	0	0	0	0	1
1JAT-A	0	0	1	1	1
5LZ5-A	1	1	1	1	1
1KF9-A	0	0	0	0	1
1AVC-A	1	1	1	1	1
3OQN-A	0	0	0	0	1
3WBG-A	0	0	0	1	1
1PQV-S	0	1	1	1	1
1QAH-A	0	0	0	0	1
6QKZ-I	1	1	1	1	1
1BP1-A	1	1	1	1	1
3KQY-A	1	1	1	1	1
1ZFS-A	0	0	0	1	1
3ULK-A	0	1	1	1	1
2H6F-A	1	1	1	1	1
3QPD-A	0	0	0	1	1
2OGH-A	0	0	0	1	1
5XGS-A	1	1	1	1	1
1RY2-A	0	0	0	1	1
6BJ0-A	0	0	0	1	1
3JCT-q	1	1	1	1	1
5BQH-A	1	1	1	1	1
6AVH-A	0	0	0	1	1
4IP8-A	1	1	1	1	1
1E3W-A	0	1	1	1	1
1DDB-A	1	1	1	1	1
2F9L-A	0	0	0	0	1
1PQV-D	1	1	1	1	1
3LP4-A	1	1	1	1	1
4CVH-A	1	1	1	1	1
5DFM-A	0	0	0	1	1
6N1K-A	0	0	0	1	1
5TBY-E	0	0	0	0	1
2BSK-A	1	1	1	1	1
5MRC-U	1	1	1	1	1
2XWE-A	1	1	1	1	1
2XOK-G	0	0	0	1	1
5FI9-A	1	1	1	1	1
3LSR-A	1	1	1	1	1
1YCN-A	0	0	0	0	1
1UOU-A	0	1	1	1	1
4QJ3-A	0	0	0	1	1
4EL1-A	0	1	1	1	1
3O6T-A	0	0	0	0	1
6GIQ-d	1	1	1	1	1
5JZV-A	1	1	1	1	1
5L1D-B	1	1	1	1	1
5GAD-l	1	1	1	1	1
5YTU-A	1	1	1	1	1
4O46-A	0	0	0	1	1
5T62-X	0	0	0	0	1
2WCE-A	0	0	1	1	1
3MDV-A	1	1	1	1	1
2OBY-A	0	1	1	1	1
3ZMS-C	1	1	1	1	1
5LPU-C	0	0	0	1	1
5O9M-A	0	0	0	1	1
5W5Y-D	1	1	1	1	1
1HFZ-A	0	0	0	0	1
2I5K-A	0	0	0	1	1
2F8V-T	1	1	1	1	1
4IN3-B	1	1	1	1	1
4I6J-A	0	0	0	1	1
1QZU-A	1	1	1	1	1
2GK9-A	0	0	0	1	1
5FBL-B	0	0	0	0	1
5WYK-3B	1	1	1	1	1
4CVS-A	0	0	0	1	1
1VLP-A	0	1	1	1	1
1UDA-A	0	0	0	1	1
4ILE-A	1	1	1	1	1
6ASO-A	1	1	1	1	1
3TCF-A	0	0	0	0	1
3J6B-M	1	1	1	1	1
6MZC-I	1	1	1	1	1
1HXP-A	1	1	1	1	1
5VOZ-N	1	1	1	1	1
5JUS-JB	0	0	0	0	1
1QQW-A	0	0	0	0	1
3DXR-A	1	1	1	1	1
6AHU-C	1	1	1	1	1
3J6Y-19	0	0	0	0	1
3FM7-A	0	0	0	1	1
3WTP-E	0	0	0	0	1
5OQJ-6	1	1	1	1	1
2N55-A	0	0	0	0	1
6EMK-B	0	0	0	0	1
2PZI-A	1	1	1	1	1
2NOB-A	0	0	0	0	1
6EM3-J	1	1	1	1	1
5HGZ-A	1	1	1	1	1
3NBU-A	0	0	0	0	1
4CRN-X	0	0	0	1	1
5ZWM-X	1	1	1	1	1
3PYM-A	0	0	0	1	1
5JM5-A	0	0	0	0	1
2A87-A	0	0	0	0	1
2PVS-A	0	0	0	0	1
5FFO-C	0	0	0	0	1
3EPJ-A	1	1	1	1	1
1TDH-A	1	1	1	1	1
5FGE-J	0	0	1	1	1
6FEC-8	1	1	1	1	1
2OZB-A	0	0	0	0	1
3PS5-A	1	1	1	1	1
5C3E-G	0	0	0	1	1
6BD1-A	0	0	0	1	1
5SZH-B	0	0	0	0	1
5U4I-q	1	1	1	1	1
6D36-C	0	0	0	1	1
1V59-A	0	0	0	1	1
3MP4-A	0	0	0	1	1
1C1Z-A	1	1	1	1	1
1HJR-A	0	1	1	1	1
3LCC-A	1	1	1	1	1
1AIN-A	0	0	0	0	1
3RJ1-E	1	1	1	1	1
3J6B-9	1	1	1	1	1
1ZN0-A	0	0	1	1	1
5ZC0-A	1	1	1	1	1
3L50-A	0	0	0	0	1
1P0H-A	1	1	1	1	1
5UY8-A	1	1	1	1	1
3SN5-A	0	1	1	1	1
3UC3-A	1	1	1	1	1
5WWT-A	1	1	1	1	1
2FBQ-A	1	1	1	1	1
1UEA-B	0	0	1	1	1
2PE4-A	1	1	1	1	1
3MV2-B	1	1	1	1	1
2F8A-A	1	1	1	1	1
2O03-A	1	1	1	1	1
5FN4-B	1	1	1	1	1
4IJC-A	0	1	1	1	1
5SVA-T	0	0	0	0	1
3II4-A	0	1	1	1	1
3LDA-A	1	1	1	1	1
5ZLG-A	1	1	1	1	1
1N57-A	0	0	0	1	1
3N2Z-B	1	1	1	1	1
5IEF-A	0	0	1	1	1
2VB3-X	1	1	1	1	1
2G5W-A	0	0	0	0	1
1NPM-A	0	0	1	1	1
1QYR-A	0	0	0	1	1
4CQL-A	0	0	1	1	1
3RLF-G	1	1	1	1	1
6O00-A	1	1	1	1	1
2BKA-A	0	0	0	0	1
2YXV-A	0	1	1	1	1
4KXT-A	1	1	1	1	1
5GJQ-x	1	1	1	1	1
4L60-A	0	0	1	1	1
2VM9-A	1	1	1	1	1
3U9S-B	0	0	0	1	1
2C0D-A	0	0	0	1	1
3JWE-A	1	1	1	1	1
4R3Z-A	1	1	1	1	1
6HOJ-A	0	0	0	0	1
6HIX-BI	1	1	1	1	1
5JQE-A	1	1	1	0	1
6GYM-3	1	1	1	1	1
5ZAK-B	1	1	1	1	1
4QQR-A	1	1	1	1	1
1ZL3-A	1	1	1	1	1
1P9P-A	0	0	0	0	1
3FSL-A	0	0	0	1	1
4GWP-C	1	1	1	1	1
5IJ0-B	0	0	0	0	1
1N9R-A	1	1	1	1	1
5KPT-A	0	0	0	0	1
2HDL-A	1	1	1	1	1
3RYT-C	0	0	0	0	1
5U5Q-F	0	0	0	1	1
5HZV-A	0	0	0	1	1
5XTD-b	0	0	0	0	1
2ZLF-A	1	1	1	1	1
4UEJ-A	0	1	1	1	1
6F7H-A	1	1	1	1	1
1FFT-A	1	1	1	1	1
2PFR-A	1	1	1	1	1
5MRF-Q	1	1	1	1	1
1Z5V-A	0	1	1	1	1
5H0Z-A	0	0	0	1	1
2MGS-A	1	1	1	1	1
5WYJ-MA	0	0	0	1	1
2HKY-A	0	0	1	1	1
4ZIR-B	1	1	1	1	1
4NDW-A	0	1	1	1	1
5DPR-A	0	0	0	1	1
6HUO-B	1	1	1	1	1
6C0F-v	1	1	1	1	1
6C4I-N	0	0	0	1	1
5J91-CE	0	0	1	1	1
6G90-U	1	1	1	1	1
4V6W-CS	0	0	0	1	1
3HW7-A	0	0	0	0	1
5LXH-A	0	0	0	0	1
6FOH-A	1	1	1	1	1
1QVW-A	0	0	0	1	1
3O4Z-A	1	1	1	1	1
1WG0-A	0	1	1	1	1
4W5V-A	0	1	1	1	1
1LGN-A	0	1	1	1	1
1YPN-A	0	0	0	0	1
3CUE-A	1	1	1	1	1
2F9Y-B	1	1	1	1	1
6BGL-B	1	1	1	1	1
4EFA-E	1	1	1	1	1
4TMK-A	0	0	1	1	1
2FHG-A	1	1	1	1	1
2CH9-A	1	1	1	1	1
5ZE4-A	1	1	1	1	1
6F41-O	1	1	1	1	1
2QC3-A	0	1	1	1	1
2Q98-A	0	0	0	1	1
2XVM-A	0	0	0	0	1
5NIK-J	0	0	0	1	1
1U0F-A	0	0	0	0	1
3BGP-A	0	0	0	1	1
5VOY-c	1	1	1	1	1
4FIP-A	1	1	1	1	1
1X7Z-A	1	1	1	1	1
6G90-D	1	1	1	1	1
5U0S-2	1	1	1	1	1
2AAQ-A	0	0	0	1	1
5BWR-A	1	1	1	1	1
3J1O-H	1	1	1	1	1
5UQ3-C	1	1	1	1	1
1SY7-A	1	1	1	1	1
3B97-A	0	0	0	0	1
2KOG-A	1	1	1	1	1
5OQR-A	0	1	1	1	1
4AMT-A	0	0	0	0	1
6CFS-A	0	0	0	1	1
6DZ7-B	0	0	1	1	1
6FCX-A	1	1	1	1	1
1GPQ-A	1	1	1	1	1
3CUE-D	0	0	1	1	1
5I0I-E	0	0	0	0	1
5KB6-A	0	0	0	1	1
3H0G-C	1	1	1	1	1
1QH4-A	0	0	0	0	1
3H0G-D	1	1	1	1	1
1FBA-A	0	0	0	1	1
4V6W-Ch	0	0	0	1	1
1KSL-A	0	0	0	1	1
1ETO-A	1	1	1	1	1
3SWN-B	0	0	0	1	1
4WP0-A	1	1	1	1	1
3U0O-A	0	1	1	1	1
6HV9-B	1	1	1	1	1
5A52-A	1	1	1	1	1
4DIN-B	0	0	0	0	1
1ESO-A	0	0	0	1	1
4WJL-A	0	0	0	1	1
4XB6-C	1	1	1	1	1
6NT9-A	1	1	1	1	1
3X1D-A	1	1	1	1	1
4YBQ-A	0	0	0	0	1
2WXX-A	1	1	1	1	1
5OR2-A	0	0	0	0	1
1Y4U-A	1	1	1	1	1
5FGG-F	1	1	1	1	1
5UZ7-B	0	0	0	1	1
1FDR-A	0	0	0	0	1
3J6B-W	1	1	1	1	1
5Y86-A	1	1	1	1	1
3B4Y-A	0	0	0	0	1
5GW5-g	0	0	0	0	1
5V8F-8	1	1	1	1	1
2GTP-A	0	0	0	1	1
5VBN-A	1	1	1	1	1
5BW9-G	1	1	1	1	1
6AHR-F	1	1	1	1	1
2AW5-A	0	0	0	0	1
5MG3-Y	0	0	1	1	1
5OMP-A	0	0	0	0	1
1HZH-H	0	0	0	0	1
1ZI7-A	1	1	1	1	1
1GG4-A	0	0	1	1	1
3GC9-A	0	0	0	0	1
4FWE-A	1	1	1	1	1
1CT9-A	1	1	1	1	1
5TTD-A	1	1	1	1	1
5M6U-B	1	1	1	1	1
1MQ0-A	0	0	0	0	1
5ZXL-A	0	0	0	1	1
2MYJ-A	1	1	1	1	1
4MHL-A	1	1	1	1	1
3II0-A	0	0	0	0	1
1L9X-A	0	0	0	1	1
3BT1-U	0	0	0	1	1
6G4W-q	1	1	1	1	1
2A1U-B	0	0	0	1	1
1H7C-A	1	1	1	1	1
5DKA-A	1	1	1	1	1
5U03-A	0	0	1	1	1
2A5F-A	0	0	0	0	1
4BKX-B	1	1	1	1	1
3BLX-A	0	0	1	1	1
6Q98-W	0	0	0	0	1
6H7D-A	1	1	1	1	1
3B46-A	0	1	1	1	1
2XKX-A	1	1	1	1	1
1XDY-A	1	1	1	1	1
1EH7-A	1	1	1	1	1
5SVA-g	1	1	1	1	1
6HGE-B	0	0	0	1	1
2JLP-A	1	1	1	1	1
6N3Q-E	1	1	1	1	1
4U85-A	0	0	0	0	1
6HHQ-p	0	0	0	1	1
2Z0E-A	0	0	0	1	1
6J6H-n	1	1	1	1	1
5OQM-b	1	1	1	1	1
2G9B-A	0	0	1	1	1
2KR0-A	1	1	1	1	1
5X3V-A	0	0	0	1	1
1ST7-A	0	0	0	1	1
4M57-A	1	1	1	1	1
5AZA-A	1	1	1	1	1
1Z68-A	0	0	0	1	1
3DZU-A	1	1	1	1	1
1ZBD-A	0	0	0	1	1
1RYX-A	0	0	0	0	1
5MJ3-B	1	1	1	1	1
5HQ2-K	1	1	1	1	1
3T33-A	1	1	1	1	1
4KXX-A	1	1	1	1	1
5MRE-d	1	1	1	1	1
2E30-A	1	1	1	1	1
2XV4-S	1	1	1	1	1
2HGS-A	0	1	1	1	1
3CMI-A	0	0	1	1	1
4V6W-Cb	0	0	1	1	1
1MZB-A	0	0	1	1	1
1E2S-P	0	1	1	1	1
2ZB2-A	0	0	0	0	1
4UYJ-A	1	1	1	1	1
5FJ9-M	1	1	1	1	1
6C0F-K	1	1	1	1	1
3GDT-A	1	1	1	1	1
1G9T-A	0	0	0	0	1
5MFA-A	1	1	1	1	1
6I0M-A	0	0	0	1	1
3J7Y-U	0	0	0	0	1
1USI-A	0	0	0	0	1
2OWO-A	0	0	1	1	1
1TZS-A	0	0	0	1	1
4X3N-A	1	1	1	1	1
1MJC-A	0	0	0	1	1
2JP3-A	0	1	1	1	1
4QNQ-A	1	1	1	1	1
4PDX-A	0	0	0	1	1
1TLY-A	1	1	1	1	1
2C3Q-A	0	0	0	1	1
4Y8P-I	0	0	1	1	1
5M4S-A	1	1	1	1	1
1CK7-A	1	1	1	1	1
5JQM-A	1	1	1	1	1
5KCV-A	1	1	1	1	1
6AHU-I	1	1	1	1	1
2KFW-A	1	1	1	1	1
6EM3-i	0	0	0	0	1
5DO7-B	1	1	1	1	1
6FYX-o	1	1	1	1	1
4GDY-A	0	1	1	1	1
4AH6-A	0	0	1	1	1
1PL2-A	0	0	0	0	1
3D4G-A	0	0	0	0	1
6IB8-A	0	0	1	1	1
5OQM-U	1	1	1	1	1
6D6R-C	0	1	1	1	1
3MS6-A	1	1	1	1	1
1VB3-A	1	1	1	1	1
3FXO-A	1	1	1	1	1
4NZQ-A	1	1	1	1	1
1IBJ-A	1	1	1	1	1
1MG5-A	0	0	0	0	1
5A2O-A	1	1	1	1	1
3J77-S0	0	0	0	0	1
2KUM-A	1	1	1	1	1
4XZS-A	1	1	1	1	1
2WVD-A	0	1	1	1	1
3Q25-A	0	0	0	0	1
5N9J-C	1	1	1	1	1
6NU2-9	1	1	1	1	1
6CIJ-D	1	1	1	1	1
6O9L-1	0	0	0	0	1
4U4Z-D1	0	0	0	1	1
3IAR-A	0	0	0	0	1
4N6V-2	1	1	1	1	1
4RKK-A	1	1	1	1	1
2JDX-A	1	1	1	1	1
6I44-A	0	0	0	1	1
5HPT-C	1	1	1	1	1
3SWN-C	1	1	1	1	1
3AFO-A	1	1	1	1	1
2E4J-A	1	1	1	1	1
5YPX-A	1	1	1	1	1
2GF5-A	1	1	1	1	1
1JPH-A	1	0	1	1	1
3ONT-A	1	1	1	1	1
4BAI-A	0	0	0	1	1
1Q2L-A	1	1	1	1	1
1NZO-A	0	0	0	1	1
1YCK-A	0	0	0	0	1
5Z01-A	0	1	1	1	1
6BQC-A	1	1	1	1	1
4I6M-B	1	1	1	1	1
6E3K-A	1	1	1	1	1
1TLB-A	0	0	1	1	1
4V8R-AB	0	0	0	1	1
2K21-A	1	1	1	1	1
1GQV-A	0	0	1	1	1
5OQJ-2	0	0	0	1	1
5FUR-H	1	1	1	1	1
3A5Z-A	0	0	0	0	1
1R6B-X	1	1	1	1	1
5ITU-A	1	1	1	1	1
3QOU-A	0	0	0	0	1
5TC4-A	0	0	0	1	1
3WF0-A	1	1	1	1	1
3C6K-A	1	1	1	1	1
3MN5-A	0	0	0	0	1
5C7X-A	0	0	0	0	1
1M9I-A	1	1	1	1	1
2HG2-A	0	0	1	1	1
1FJ2-A	0	1	1	1	1
4V6I-AC	0	0	0	0	1
6GIQ-E	1	1	1	1	1
4AD9-A	1	1	1	1	1
1IS2-A	0	0	1	1	1
5T62-I	0	0	0	0	1
3SS9-X	1	1	1	1	1
1TEV-A	0	0	0	1	1
1J9O-A	1	1	1	1	1
3B96-A	1	1	1	1	1
1Q14-A	1	1	1	1	1
1YEB-A	0	0	0	0	1
4UAQ-A	1	1	1	1	1
2JKT-M	0	1	1	1	1
2EXU-A	1	1	1	1	1
2RKB-A	0	1	1	1	1
4YYE-A	1	1	1	1	1
3F3Q-A	0	0	0	0	1
3P1L-A	0	1	1	1	1
4FL0-A	0	0	0	1	1
6QD5-A	1	1	1	1	1
4BLB-A	0	0	0	1	1
5HZ8-A	0	0	0	0	1
5SVD-A	1	1	1	1	1
2AOV-A	1	1	1	1	1
3T90-A	0	1	1	1	1
5FLZ-A	1	1	1	1	1
6AH3-H	1	1	1	1	1
2CYX-A	0	0	0	1	1
2PA3-A	0	0	0	1	1
3EXI-A	1	1	1	1	1
5M25-A	1	1	1	1	1
5O7X-C	1	1	1	1	1
3A3C-A	1	1	1	1	1
5ZWO-w	1	1	1	1	1
2R8U-A	1	1	1	1	1
4WYV-A	1	1	1	1	1
1GXD-C	0	0	0	0	1
4V6W-CL	0	0	0	1	1
5ZB2-B	0	1	1	1	1
1DEU-A	1	1	1	1	1
5XOC-B	1	1	1	1	1
2O20-A	0	0	0	1	1
4TRX-A	0	0	0	1	1
2QTY-A	0	0	0	1	1
3ZNC-A	0	1	1	1	1
2COJ-A	1	1	1	1	1
5T6R-V	1	1	1	1	1
6MZM-L	1	1	1	1	1
2MT6-A	1	1	1	1	1
2IRT-A	0	0	1	1	1
3T5G-A	0	0	0	1	1
5IE2-A	0	1	1	1	1
5GW5-q	0	0	1	1	1
5LJ3-O	1	1	1	1	1
3IIK-A	1	1	1	1	1
3NXC-A	0	0	0	1	1
6R3V-A	1	1	1	1	1
6GD1-A	0	0	0	1	1
1ND5-A	1	1	1	1	1
6O9M-3	1	1	1	1	1
4Q7Y-A	0	0	1	1	1
3MHH-C	1	1	1	1	1
4ANE-A	0	0	1	1	1
1Q1Q-A	1	1	1	1	1
6FRK-x	1	1	1	1	1
5K98-A	1	1	1	1	1
4Z0H-O	0	0	0	0	1
3J6B-N	1	1	1	1	1
2F9G-A	0	0	1	1	1
1ICR-A	1	1	1	1	1
3ICH-A	0	0	0	0	1
5WLC-LJ	0	1	1	1	1
6F4A-A	1	1	1	1	1
4Q1A-A	1	1	1	1	1
2NUP-A	1	1	1	1	1
4F2V-A	0	0	0	1	1
1AHH-A	0	1	1	1	1
1GZU-A	1	1	1	1	1
6MI7-C	0	0	0	0	1
5X3F-A	1	1	1	1	1
5HIA-A	0	0	0	0	1
1Q5Q-A	1	1	1	1	1
5U6Y-A	1	1	1	1	1
1GZ0-A	1	1	1	1	1
5T3P-A	1	1	1	1	1
5NP8-A	0	0	0	0	1
2WKQ-A	1	1	1	1	1
3O4R-A	0	0	0	0	1
3K3G-A	1	1	1	1	1
4ATU-I	1	1	1	1	1
2OZO-A	1	1	1	1	1
5LNS-A	0	0	0	0	1
1PI6-A	1	1	1	1	1
2CB5-A	0	1	1	1	1
4QS9-A	0	1	1	1	1
6EHA-A	1	1	1	1	1
1QCQ-A	0	0	0	0	1
3VTW-A	0	0	0	1	1
1JQI-A	0	0	0	1	1
5MRC-F	0	1	1	1	1
5EQH-A	1	1	1	1	1
2BYK-A	1	1	1	1	1
5XTH-Q	0	0	0	0	1
4PVC-A	0	0	0	1	1
3WCY-I	1	1	1	1	1
4QN9-A	1	1	1	1	1
4V6X-CE	0	0	0	0	1
5HR2-A	0	0	0	0	1
2HHI-A	1	1	1	1	1
4V6W-AA	1	1	1	1	1
3IBD-A	0	0	0	0	1
5MPS-a	1	1	1	1	1
1PFN-A	0	0	0	0	1
3RG2-A	1	1	1	1	1
5C40-A	0	1	1	1	1
4RC3-A	0	0	0	1	1
4CHL-A	1	1	1	1	1
2ZYA-A	0	0	0	0	1
5WPT-A	0	0	0	1	1
5I6C-A	1	1	1	1	1
3O22-A	1	1	1	1	1
2VXO-A	1	1	1	1	1
6ASO-G	1	1	1	1	1
1HSJ-A	0	0	0	0	1
6IF2-B	0	0	0	1	1
4R8P-L	1	1	1	1	1
4NFE-A	0	0	0	1	1
4OOQ-A	0	0	0	1	1
3AQ4-A	0	0	0	0	1
2A7S-A	0	0	0	1	1
3CIR-B	0	1	1	1	1
3CTZ-A	0	0	1	1	1
6CP6-X	0	0	0	1	1
7ODC-A	0	0	0	1	1
2N1B-A	0	0	0	0	1
6NUW-E	1	1	1	1	1
1HNA-A	0	0	0	0	1
4MYG-A	0	0	0	1	1
5IYB-Q	1	1	1	1	1
5IA9-A	1	1	1	1	1
1RJT-A	1	1	1	1	1
5NIJ-A	0	0	0	1	1
4IE5-A	1	1	1	1	1
3BF0-A	1	1	1	1	1
5FWP-E	1	1	1	1	1
4XHR-A	0	1	1	1	1
5JWY-A	1	1	1	1	1
2BKQ-A	1	1	1	1	1
2R5G-A	1	1	1	1	1
5L0V-A	1	1	1	1	1
4NWI-A	1	1	1	1	1
5ZRV-A	0	1	1	1	1
1WTH-A	1	1	1	1	1
6CNN-A	1	1	1	1	1
3J6B-G	1	1	1	1	1
4EAR-A	0	0	1	1	1
5ZWM-v	1	1	1	1	1
1M2O-B	0	0	0	1	1
3PV0-A	0	0	0	1	1
3ISM-C	1	1	1	1	1
4AJ5-K	1	1	1	1	1
5VAI-A	0	0	1	1	1
4PRY-A	0	1	1	1	1
1FMT-A	0	0	0	0	1
6AHU-H	1	1	1	1	1
1KR5-A	0	0	0	1	1
2GU2-A	0	0	1	1	1
3FCX-A	0	0	0	1	1
5DQR-A	1	1	1	1	1
3PGM-A	0	0	0	1	1
2GBG-A	0	0	0	0	1
4WQ5-A	0	0	1	1	1
1GR0-A	1	1	1	1	1
6O9Z-L	1	1	1	1	1
4MY2-A	0	0	0	0	1
4V6W-CX	1	1	1	1	1
2CCZ-A	0	0	0	0	1
3F9R-A	0	0	0	1	1
6Q97-5	1	1	1	1	1
4K95-A	0	0	1	1	1
2ND5-A	0	0	0	0	1
4HNX-A	1	1	1	1	1
5VDF-A	1	1	1	1	1
5MPO-A	1	1	1	1	1
2PFD-A	1	1	1	1	1
6ISU-A	0	1	1	1	1
3BH7-B	1	1	1	1	1
5KEG-A	0	0	0	0	1
3SDL-C	0	0	0	1	1
2Y4T-A	1	1	1	1	1
3J8G-X	0	0	0	1	1
2OHF-A	0	0	0	1	1
1SAV-A	0	0	0	1	1
3FVS-A	0	0	0	1	1
4V6W-CZ	0	0	0	1	1
5NBL-C	0	0	0	0	1
5YJF-A	1	1	1	1	1
4RH8-A	0	0	0	0	1
6C9M-B	1	1	1	1	1
5D43-A	0	0	0	0	1
1LN1-A	1	1	1	1	1
3BT7-A	1	1	1	1	1
2OQ2-A	1	1	1	1	1
2NTY-C	0	0	0	0	1
6AGB-F	1	1	1	1	1
3FY7-A	0	0	0	1	1
4H27-A	1	1	1	1	1
5N48-A	1	1	1	1	1
4ZK0-A	0	0	1	1	1
3J8B-L	0	0	0	0	1
3ECW-A	0	0	0	0	1
5TCX-A	1	1	1	1	1
6HU9-b	0	0	1	1	1
3O3U-N	0	0	0	1	1
1KMI-Z	1	1	1	1	1
5KZW-A	0	0	1	1	1
4UC1-A	1	1	1	1	1
4LEC-A	1	1	1	1	1
3PD6-B	0	0	1	1	1
3JC6-4	1	1	1	1	1
3PDF-A	1	1	1	1	1
1QWI-A	0	0	1	1	1
2J1L-A	0	0	1	1	1
4AJU-A	0	0	0	0	1
6MZL-N	1	1	1	1	1
5M9B-A	0	0	0	1	1
2Z98-A	0	0	0	0	1
4BY6-B	1	1	1	1	1
4XMN-D	1	1	1	1	1
6GIQ-A	1	1	1	1	1
4X5O-A	0	0	0	0	1
5WQK-A	0	0	0	1	1
[truncated: 1,417 more rows]
