# Supplementary material for: Structure-based protein function prediction using graph convolutional networks
Source: Nat Commun. 2021 May 26;12:3168. doi: 10.1038/s41467-021-23303-9 (PMC8155034; doi:10.1038/s41467-021-23303-9)
Supplement: Supplementary file 6 — Source Data [file 41467_2021_23303_MOESM6_ESM.zip › SourceData/evaluation.py]

import csv
import pickle
import obonet
import numpy as np
import pandas as pd
import networkx as nx

from sklearn.metrics import average_precision_score as aupr

import seaborn as sns
from matplotlib import pyplot as plt
plt.rc('xtick', labelsize=18)
plt.rc('ytick', labelsize=18)
plt.rc('font', family='arial')

# go.obo
go_graph = obonet.read_obo(open("go-basic.obo", 'r'))


def bootstrap(Y_true, Y_pred):
    n = Y_true.shape[0]
    idx = np.random.choice(n, n)

    return Y_true[idx], Y_pred[idx]


def load_test_prots(fn):
    proteins = []
    seqid_mtrx = []
    with open(fn, 'r') as csv_file:
        csv_reader = csv.reader(csv_file, delimiter=',')
        next(csv_reader, None)
        for row in csv_reader:
            inds = row[1:]
            inds = np.asarray([int(i) for i in inds]).reshape(1, len(inds))
            proteins.append(row[0])
            seqid_mtrx.append(inds)

    return np.asarray(proteins), np.concatenate(seqid_mtrx, axis=0)


def load_go2ic_mapping(fn):
    goterm2ic = {}
    fRead = open(fn, 'r')
    for line in fRead:
        goterm, ic = line.strip().split()
        goterm2ic[goterm] = float(ic)
    fRead.close()

    return goterm2ic


def propagate_go_preds(Y_hat, goterms):
    go2id = {go: ii for ii, go in enumerate(goterms)}
    for goterm in goterms:
        if goterm in go_graph:
            parents = set(goterms).intersection(nx.descendants(go_graph,
                                                               goterm))
            for parent in parents:
                Y_hat[:, go2id[parent]] = np.maximum(Y_hat[:, go2id[goterm]],
                                                     Y_hat[:, go2id[parent]])

    return Y_hat


def propagate_ec_preds(Y_hat, goterms):
    go2id = {go: ii for ii, go in enumerate(goterms)}
    for goterm in goterms:
        if goterm.find('-') == -1:
            parent = goterm.split('.')
            parent[-1] = '-'
            parent = ".".join(parent)
            if parent in go2id:
                Y_hat[:, go2id[parent]] = np.maximum(Y_hat[:, go2id[goterm]],
                                                     Y_hat[:, go2id[parent]])

    return Y_hat


class Method(object):
    def __init__(self, method_name, pckl_fn):
        annot = pickle.load(open(pckl_fn, 'rb'))
        self.Y_true = annot['Y_true']
        self.Y_pred = annot['Y_pred']
        self.goterms = annot['goterms']
        self.gonames = annot['gonames']
        self.proteins = annot['proteins']
        self.ont = annot['ontology']
        self.method_name = method_name
        self._propagate_preds()
        if self.ont == 'ec':
            goidx = [i for i, goterm in enumerate(self.goterms) if goterm.find('-') == -1]
            self.Y_true = self.Y_true[:, goidx]
            self.Y_pred = self.Y_pred[:, goidx]
            self.goterms = [self.goterms[idx] for idx in goidx]
            self.gonames = [self.gonames[idx] for idx in goidx]

    def _propagate_preds(self):
        if self.ont == 'ec':
            self.Y_pred = propagate_ec_preds(self.Y_pred, self.goterms)
        else:
            self.Y_pred = propagate_go_preds(self.Y_pred, self.goterms)

    def _cafa_ec_aupr(self, labels, preds):
        # propagate goterms (take into account goterm specificity)

        # number of test proteins
        n = labels.shape[0]

        goterms = np.asarray(self.goterms)

        prot2goterms = {}
        for i in range(0, n):
            prot2goterms[i] = set(goterms[np.where(labels[i] == 1)[0]])

        # CAFA-like F-max predictions
        F_list = []
        AvgPr_list = []
        AvgRc_list = []
        thresh_list = []

        for t in range(1, 100):
            threshold = t/100.0
            predictions = (preds > threshold).astype(np.int)

            m = 0
            precision = 0.0
            recall = 0.0
            for i in range(0, n):
                pred_gos = set(goterms[np.where(predictions[i] == 1)[0]])
                num_pred = len(pred_gos)
                num_true = len(prot2goterms[i])
                num_overlap = len(prot2goterms[i].intersection(pred_gos))
                if num_pred > 0:
                    m += 1
                    precision += float(num_overlap)/num_pred
                if num_true > 0:
                    recall += float(num_overlap)/num_true

            if m > 0:
                AvgPr = precision/m
                AvgRc = recall/n

                if AvgPr + AvgRc > 0:
                    F_score = 2*(AvgPr*AvgRc)/(AvgPr + AvgRc)
                    # record in list
                    F_list.append(F_score)
                    AvgPr_list.append(AvgPr)
                    AvgRc_list.append(AvgRc)
                    thresh_list.append(threshold)

        F_list = np.asarray(F_list)
        AvgPr_list = np.asarray(AvgPr_list)
        AvgRc_list = np.asarray(AvgRc_list)
        thresh_list = np.asarray(thresh_list)

        return AvgRc_list, AvgPr_list, F_list, thresh_list

    def _cafa_go_aupr(self, labels, preds):
        # propagate goterms (take into account goterm specificity)

        # number of test proteins
        n = labels.shape[0]

        goterms = np.asarray(self.goterms)
        ont2root = {'bp': 'GO:0008150', 'mf': 'GO:0003674', 'cc': 'GO:0005575'}

        prot2goterms = {}
        for i in range(0, n):
            all_gos = set()
            for goterm in goterms[np.where(labels[i] == 1)[0]]:
                all_gos = all_gos.union(nx.descendants(go_graph, goterm))
                all_gos.add(goterm)
            all_gos.discard(ont2root[self.ont])
            prot2goterms[i] = all_gos

        # CAFA-like F-max predictions
        F_list = []
        AvgPr_list = []
        AvgRc_list = []
        thresh_list = []

        for t in range(1, 100):
            threshold = t/100.0
            predictions = (preds > threshold).astype(np.int)

            m = 0
            precision = 0.0
            recall = 0.0
            for i in range(0, n):
                pred_gos = set()
                for goterm in goterms[np.where(predictions[i] == 1)[0]]:
                    pred_gos = pred_gos.union(nx.descendants(go_graph,
                                                             goterm))
                    pred_gos.add(goterm)
                pred_gos.discard(ont2root[self.ont])

                num_pred = len(pred_gos)
                num_true = len(prot2goterms[i])
                num_overlap = len(prot2goterms[i].intersection(pred_gos))
                if num_pred > 0 and num_true > 0:
                    m += 1
                    precision += float(num_overlap)/num_pred
                    recall += float(num_overlap)/num_true

            if m > 0:
                AvgPr = precision/m
                AvgRc = recall/n

                if AvgPr + AvgRc > 0:
                    F_score = 2*(AvgPr*AvgRc)/(AvgPr + AvgRc)
                    # record in list
                    F_list.append(F_score)
                    AvgPr_list.append(AvgPr)
                    AvgRc_list.append(AvgRc)
                    thresh_list.append(threshold)

        F_list = np.asarray(F_list)
        AvgPr_list = np.asarray(AvgPr_list)
        AvgRc_list = np.asarray(AvgRc_list)
        thresh_list = np.asarray(thresh_list)

        return AvgRc_list, AvgPr_list, F_list, thresh_list

    def _function_centric_aupr(self, keep_pidx=None, keep_goidx=None):
        """ Compute functon-centric AUPR """
        if keep_pidx is not None:
            Y_true = self.Y_true[keep_pidx]
            Y_pred = self.Y_pred[keep_pidx]
        else:
            Y_true = self.Y_true
            Y_pred = self.Y_pred

        if keep_goidx is not None:
            tmp = []
            for goidx in keep_goidx:
                if Y_true[:, goidx].sum() > 0:
                    tmp.append(goidx)
            keep_goidx = tmp
        else:
            keep_goidx = np.where(Y_true.sum(axis=0) > 0)[0]

        print ("### Number of functions =%d" % (len(keep_goidx)))

        Y_true = Y_true[:, keep_goidx]
        Y_pred = Y_pred[:, keep_goidx]

        # if self.method_name.find('FFPred') >= 0:
        #    goidx = np.where(Y_pred.sum(axis=0) > 0)[0]
        #    Y_true = Y_true[:, goidx]
        #    Y_pred = Y_pred[:, goidx]

        # micro average
        micro_aupr = aupr(Y_true, Y_pred, average='micro')
        # macro average
        macro_aupr = aupr(Y_true, Y_pred, average='macro')

        # each function
        aupr_goterms = aupr(Y_true, Y_pred, average=None)

        return micro_aupr, macro_aupr, aupr_goterms

    def _protein_centric_fmax(self, keep_pidx=None):
        """ Compute protein-centric AUPR """
        if keep_pidx is not None:
            Y_true = self.Y_true[keep_pidx]
            Y_pred = self.Y_pred[keep_pidx]
        else:
            Y_true = self.Y_true
            Y_pred = self.Y_pred

        # compute recall/precision
        if self.ont in {'mf', 'bp', 'cc'}:
            Recall, Precision, Fscore, thresholds = self._cafa_go_aupr(Y_true,
                                                                       Y_pred)
        else:
            Recall, Precision, Fscore, thresholds = self._cafa_ec_aupr(Y_true,
                                                                       Y_pred)
        return Fscore, Recall, Precision, thresholds

    def fmax(self, keep_pidx):
        fscore, _, _, _ = self._protein_centric_fmax(keep_pidx=keep_pidx)

        return max(fscore)

    def macro_aupr(self, keep_pidx=None):
        _, macro_aupr, _ = self._function_centric_aupr(keep_pidx=keep_pidx)
        return macro_aupr


def box_plot(methods, seqid_mtrx, palette, title, n_folds=10):

    # initialize perf dictionary
    names = [method.method_name for method in methods]
    # seqids = [30, 40, 50, 70, 95]
    seqids = [20, 30, 40, 50, 70, 95]
    # seqids = ['Eukaryota', 'Bacteria', 'Archaea', 'Viruses']
    perfs = {name: np.zeros((len(seqids), n_folds)) for name in names}

    for method in methods:
        print ("### Method=%s" % (method.method_name))
        for i in range(len(seqids)):
            print ("### Seqid=%d" % (seqids[i]))
            idx = np.where(seqid_mtrx[:, i] == 1)[0]
            for j in range(n_folds):
                print ("Fold=%d" % (j))
                bootstrap = np.random.choice(idx, len(idx))
                perfs[method.method_name][i, j] = method.fmax(bootstrap)
        print ('\n\n')

    data = []
    for name in names:
        for i, seqid in enumerate(seqids):
            data.append([perfs[name][i], n_folds*[seqid], n_folds*[name]])

    print (data)
    data = np.concatenate(data, axis=1)

    # Call the function to create plot
    df = pd.DataFrame(columns=['perf', 'sequence_similarity', 'model'],
                      data=data.T)
    df['perf'] = df['perf'].astype(float)
    df['sequence_similarity'] = df['sequence_similarity'].astype(int)

    print (df)

    plt.figure(figsize=(7.2, 7.2))
    # sns.set(style="seaborn-bright")
    boxprops = {'linewidth': 1}
    lineprops = {'color': 'k', 'linewidth': 1}

    boxplot_kwargs = {'boxprops': boxprops, 'medianprops': lineprops,
                      'whiskerprops': lineprops, 'capprops': lineprops,
                      'width': 0.8, 'palette': palette}
    sns.boxplot(x='sequence_similarity', y='perf', hue='model', data=df,
                **boxplot_kwargs)

    plt.style.use("seaborn-bright")
    plt.ylim([0.3, 0.95])
    # plt.ylim([0.40, 0.65])
    # sns.despine(offset=10, trim=True)
    # plt.legend(fontsize=18, loc='center left', bbox_to_anchor=(1, 0.5))
    plt.legend(fontsize=18, loc='best')
    plt.ylabel(r"$F_{max}$", fontsize=18)
    plt.xlabel("Maximum % sequence identity to training set", fontsize=18)
    plt.title(title, fontsize=20, weight='bold', pad=20)
    plt.grid(True)
    plt.xticks(fontsize=16)
    plt.yticks(fontsize=16)
    plt.show()


def protein_centric_aupr_curves(methods, title, colors, prot_idx):
    plt.figure(figsize=(7.2, 7.2))
    # annotate
    f_scores = np.linspace(0.1, 0.9, num=8)
    for f_score in f_scores:
        x = np.linspace(0.01, 1.0)
        y = f_score * x / (2 * x - f_score)
        plt.plot(x[y >= 0], y[y >= 0], color='gray', alpha=0.2)
        plt.annotate('F1={0:0.1f}'.format(f_score), xy=(0.85, y[45] + 0.02),
                     fontsize=18, color='gray', alpha=0.7)

    for i, method in enumerate(methods):
        name = method.method_name
        fscore, rec, pre, _ = method._protein_centric_fmax(prot_idx)
        idx = np.argmax(fscore)

        if i == 0:
            plt.plot(rec, pre, '-', label=name, color=colors[i], lw=2.5)
        else:
            plt.plot(rec, pre, '-', label=name, color=colors[i], lw=2.5)

        plt.plot(rec[idx], pre[idx], color=None, marker='o', ms=7,
                 markerfacecolor='None', markeredgewidth=1,
                 markeredgecolor=colors[i])

        plt.plot(rec[idx], pre[idx], color=colors[i], marker='.')

        print (name, "Fmax=", fscore[idx])

    plt.xlim([0.0, 1.0])
    plt.ylim([0.0, 1.0])
    plt.xlabel('Recall', fontsize=20)
    plt.ylabel('Precision', fontsize=20)
    plt.title(title, fontsize=20, weight='bold', pad=20)
    # legend_properties = {'size': 18, 'weight': 'bold'}
    # plt.legend(prop=legend_properties, loc='upper_right')
    # plt.legend(fontsize=18, loc='lower right')
    plt.legend(fontsize=18, loc='upper left')
    # plt.grid(alpha=0.7, linestyle=':')
    plt.show()


def bar_plot(methods, title, colors, prot_idx=None, n=5):
    measures = [r"$F_{max}$", r"$AUPR$"]
    perfs = {method.method_name: np.zeros((n, len(measures)), dtype=np.float) for method in methods}

    if prot_idx is not None:
        pass
    else:
        prot_idx = len(methods[0].proteins)

    # compute performance over many bootstraps
    for i in range(n):
        bootstrap = np.random.choice(prot_idx, len(prot_idx))
        for method in methods:
            perfs[method.method_name][i][0] = method.fmax(bootstrap)
            perfs[method.method_name][i][1] = method.macro_aupr(bootstrap)

    # # Plot # #
    plt.figure(figsize=(8, 7))
    width = 0.15  # the width of the bars
    ind = np.arange(len(measures))  # the x locations for the groups

    for i, method in enumerate(methods):
        name = method.method_name
        plt.bar(ind + i*width, np.mean(perfs[name], axis=0), width,
                yerr=np.std(perfs[name], axis=0), color=colors[i],
                edgecolor='white', alpha=0.6, ecolor='k', label=name,
                capsize=3)
        plt.scatter(ind[0] + i*width + width*np.random.random(n) - width/2, perfs[name][:, 0], marker='o', edgecolors='k', facecolors="None", s=15, alpha=0.7)
        plt.scatter(ind[1] + i*width + width*np.random.random(n) - width/2, perfs[name][:, 1], marker='o', edgecolors='k', facecolors="None", s=15, alpha=0.7)

    plt.ylim([0, 0.75])
    # plt.ylim([0, 0.56])
    plt.xlabel('Measures', fontsize=20)
    plt.ylabel('Scores', fontsize=20)
    plt.title(title, fontsize=20, weight='bold', pad=20)
    plt.xticks(ind + (len(methods)-1)*(width/2.0), labels=measures, fontsize=20)
    plt.grid(alpha=0.9, linestyle=':')
    plt.legend(fontsize=18, loc='center left', bbox_to_anchor=(1, 0.5))
    plt.tight_layout()
    plt.show()


def goterm_centric_bar_plot(methods, title, colors, goterm2ic, n_folds=5):
    goterms = methods[0].goterms
    proteins = methods[0].proteins
    ic_vals = np.asarray([goterm2ic[goterm] if goterm in goterm2ic else 4.0 for goterm in goterms])

    goids = []
    goids.append(np.where(ic_vals <= 5)[0])
    goids.append(np.where(np.logical_and(ic_vals > 5, ic_vals <= 10))[0])
    goids.append(np.where(np.logical_and(ic_vals > 10, ic_vals < 30))[0])
    labels = ['IC < 5', '5 < IC < 10', '10 < IC']
    perfs = {method.method_name: np.zeros((n_folds, len(goids)),
                                          dtype=np.float) for method in methods}

    # compute performance over many bootstraps
    for method in methods:
        name = method.method_name
        print (name)
        for j in range(len(goids)):
            print ("#label=", labels[j])
            keep_goidx = goids[j]
            for i in range(n_folds):
                print ("fold=", i)
                keep_pidx = np.random.choice(len(proteins), len(proteins))
                _, macro_aupr, _ = method._function_centric_aupr(keep_pidx,
                                                                 keep_goidx)
                perfs[method.method_name][i][j] = macro_aupr

    print (perfs)

    # # Plot # #
    plt.figure(figsize=(8, 7))
    width = 0.12  # the width of the bars
    ind = np.arange(len(goids))  # the x locations for the groups

    for i, method in enumerate(methods):
        name = method.method_name
        plt.bar(ind + i*width, np.mean(perfs[name], axis=0), width,
                yerr=np.std(perfs[name], axis=0),
                color=colors[i], edgecolor='white', alpha=0.6,
                ecolor='black', label=name, capsize=3)
        plt.scatter(ind[0] + i*width + width*np.random.random(n_folds) - width/2, perfs[name][:, 0], marker='o', edgecolors='k', facecolors="None", s=15, alpha=0.7)
        plt.scatter(ind[1] + i*width + width*np.random.random(n_folds) - width/2, perfs[name][:, 1], marker='o', edgecolors='k', facecolors="None", s=15, alpha=0.7)
        plt.scatter(ind[2] + i*width + width*np.random.random(n_folds) - width/2, perfs[name][:, 2], marker='o', edgecolors='k', facecolors="None", s=15, alpha=0.7)

    plt.xlabel("GO Information Content", fontsize=20)
    plt.ylabel(r"$AUPR$", fontsize=20)
    plt.title(title, fontsize=20, weight='bold', pad=20)
    plt.xticks(ind + (len(methods)-1)*(width/2.0), labels=labels, fontsize=20)
    plt.grid(alpha=0.9, linestyle=':')
    # plt.legend(fontsize=18, loc='center left', bbox_to_anchor=(1, 0.5))
    plt.legend(fontsize=18, loc='upper center')
    plt.tight_layout()
    plt.show()


def species_centric_bar_plot(methods, orgs_mtrx, colors, title, n_folds=5):
    # initialize perf dictionary
    names = [method.method_name for method in methods]
    orgs = ['Eukaryota (2,832)', 'Bacteria (650)',
            'Archaea (13)', 'Viruses (56)']
    org2ind = {org: i for i, org in enumerate(orgs)}

    orgs = [orgs[0], orgs[1], orgs[3]]
    perfs = {name: np.zeros((n_folds, len(orgs))) for name in names}

    for method in methods:
        print ("### Method=%s" % (method.method_name))
        for j, org in enumerate(orgs):
            print ("### Org=%s" % (org))
            idx = np.where(orgs_mtrx[:, org2ind[org]] == 1)[0]
            for i in range(n_folds):
                print ("Fold=%d" % (j))
                bootstrap = np.random.choice(idx, len(idx))
                perfs[method.method_name][i, j] = method.fmax(bootstrap)
        print ('\n\n')

    width = 0.12  # the width of the bars
    ind = np.arange(len(orgs))

    plt.figure(figsize=(8, 7))
    for i, name in enumerate(names):
        plt.barh(ind + i*width, np.mean(perfs[name], axis=0), width,
                 xerr=np.std(perfs[name], axis=0),
                 align='center', color=colors[i], edgecolor='white',
                 alpha=0.6, ecolor='black', label=name, capsize=3)

        plt.scatter(perfs[name][:, 0], ind[0] + i*width + width*np.random.random(n_folds) - width/2, marker='o', edgecolors='k', facecolors="None", s=15, alpha=0.7)
        plt.scatter(perfs[name][:, 1], ind[1] + i*width + width*np.random.random(n_folds) - width/2, marker='o', edgecolors='k', facecolors="None", s=15, alpha=0.7)
        plt.scatter(perfs[name][:, 2], ind[2] + i*width + width*np.random.random(n_folds) - width/2, marker='o', edgecolors='k', facecolors="None", s=15, alpha=0.7)


    plt.xlabel(r"$F_{max}$", fontsize=18)
    plt.ylabel("")
    plt.title(title, fontsize=20, weight='bold', pad=20)
    plt.yticks(ind + (len(methods)-1)*(width/2.0), labels=orgs, fontsize=20)
    plt.grid(alpha=0.9, linestyle=':')
    plt.legend(fontsize=18, loc='center left', bbox_to_anchor=(1, 0.5))
    plt.tight_layout()
    plt.show()


if __name__ == "__main__":
    methods = []

    # GConv comparisons: PDB, Molecular Function
    methods.append(Method('DeepGO', 'DeepCNN-PDB_molecular_function_results.pckl'))
    methods.append(Method('ChebConv-K=3', 'DeepFRI-PDB_ChebConv-K3_3x512_ca_10A_molecular_function_results.pckl'))
    methods.append(Method('ChebConv-K=4', 'DeepFRI-PDB_ChebConv-K4_3x512_ca_10A_molecular_function_results.pckl'))
    methods.append(Method('GraphConv', 'DeepFRI-PDB_GraphConv_3x512_ca_10A_molecular_function_results.pckl'))
    methods.append(Method('MultiGraphConv', 'DeepFRI-PDB_MultiGraphConv_3x512_ca_10A_molecular_function_results.pckl'))
    methods.append(Method('SAGEConv', 'DeepFRI-PDB_SAGEConv_3x512_ca_10A_molecular_function_results.pckl'))
    methods.append(Method('GAT', 'DeepFRI-PDB_GAT_gcd_512-512-512_fcd_1024_ca_6.0_mf_results.pckl'))
    test_prots, seqid_mtrx = load_test_prots('nrPDB-GO_2019.06.18_test.csv')
    title = r"MF (test: $\leq$ 30% seq identity to train)"
    colors = ['dimgrey', 'lightcoral', 'skyblue', 'forestgreen', 'goldenrod', 'magenta', 'brown', 'yellow', 'navy', 'royalblue']
    prot_idx = np.where(seqid_mtrx[:, 0] == 1)[0]
    print ("### Number of test proteins=%d" % (len(prot_idx)))
    protein_centric_aupr_curves(methods, title, colors, prot_idx)
    bar_plot(methods, title, colors, prot_idx, n=10)

    # GConv comparisons: PDB, Enzyme Commission
    methods.append(Method('DeepGO', 'DeepCNN-PDB_enzyme_commission_results.pckl'))
    methods.append(Method('ChebConv-K=3', 'DeepFRI-PDB_ChebConv-K3_3x512_ca_10A_enzyme_commission_results.pckl'))
    methods.append(Method('ChebConv-K=4', 'DeepFRI-PDB_ChebConv-K4_3x512_ca_10A_enzyme_commission_results.pckl'))
    methods.append(Method('SAGEConv', 'DeepFRI-PDB_SAGEConv_3x512_ca_10A_enzyme_commission_results.pckl'))
    methods.append(Method('GraphConv', 'DeepFRI-PDB_GraphConv_3x512_ca_10A_enzyme_commission_results.pckl'))
    methods.append(Method('MultiGraphConv', 'DeepFRI-PDB_MultiGraphConv_3x512_ca_10A_enzyme_commission_results.pckl'))
    methods.append(Method('GAT', 'DeepFRI-PDB_GAT_gcd_512-512-512_fcd_2048_ca_6.0_ec_results.pckl'))
    test_prots, seqid_mtrx = load_test_prots('nrPDB-EC_2020.04_test.csv')
    title = r"EC (test: $\leq$ 30% seq identity to train)"
    colors = ['dimgrey', 'lightcoral', 'skyblue', 'forestgreen', 'goldenrod', 'magenta', 'brown', 'yellow', 'navy', 'royalblue']
    prot_idx = np.where(seqid_mtrx[:, 1] == 1)[0]
    print ("### Number of test proteins=%d" % (len(prot_idx)))
    protein_centric_aupr_curves(methods, title, colors, prot_idx)
    bar_plot(methods, title, colors, prot_idx, n=10)

    # Box plot: EC (Fmax vs seq identity)
    methods.append(Method('BLAST (C=0.94)', 'BLAST-SWISS_enzyme_commission.pckl'))
    methods.append(Method('DeepGO (C=1.00)', 'DeepCNN-MERGED_enzyme_commission_results.pckl'))
    methods.append(Method('FunFams (C=0.68)', 'FunFams_enzyme_commission.pckl'))
    methods.append(Method('DeepFRI (C=1.00)', 'DeepFRI-MERGED_MultiGraphConv_3x512_fcd_1024_ca_10A_enzyme_commission_results.pckl'))
    my_palette = {"BLAST (C=0.94)": "grey", "FFPred (C=1.00)": "black",
                  "DeepGO (C=1.00)": "orange", "FunFams (C=0.68)": "blue",
                  "DeepFRI (C=1.00)": "red", "DeepFRI-Cb (C=1.00)": "black"}
    colors = [my_palette[m.method_name] for m in methods]
    test_prots, seqid_mtrx = load_test_prots('nrPDB-EC_2020.04_test.csv')
    # test_prots, seqid_mtrx = load_test_prots('nrPDB-EC_2020.04_pfam.csv')
    prot_idx = np.where(seqid_mtrx[:, 1] == 1)[0]
    title = r"EC (test: $\leq$ 30% seq identity to train)"
    # title = r"EC (test: DEAD/DEAH box helicase, PF00270)"
    print ("### Number of test proteins=%d" % (len(prot_idx)))
    for method in methods:
        Y_pred = method.Y_pred
        pred_prots = len(np.where(Y_pred[prot_idx].sum(axis=1) > 0)[0])
        pred_prots_tot = len(np.where(Y_pred.sum(axis=1) > 0)[0])
        C = pred_prots/float(len(prot_idx))
        C_tot = pred_prots_tot/Y_pred.shape[0]
        print ("%s coverage_30: %0.2f coverage_tot: %0.2f" % (method.method_name, C, C_tot))
    protein_centric_aupr_curves(methods, title, colors, prot_idx)
    bar_plot(methods, title, colors, prot_idx, n=10)
    title = "Robustness evaluation (EC)"
    box_plot(methods, seqid_mtrx, palette=my_palette, title=title, n_folds=50)

    # Box plot: MF (Fmax vs seq identity)
    methods.append(Method('BLAST (C=0.90)', 'BLAST-SWISS_molecular_function.pckl'))
    methods.append(Method('FFPred (C=1.00)', 'ffpred_molecular_function_results.pckl'))
    methods.append(Method('DeepGO (C=1.00)', 'DeepCNN-MERGED_molecular_function_results.pckl'))
    methods.append(Method('FunFams (C=0.72)', 'FunFams_molecular_function.pckl'))
    methods.append(Method('DeepFRI (C=1.00)', 'DeepFRI-MERGED_MultiGraphConv_3x512_fcd_1024_ca_10A_molecular_function_results.pckl'))
    my_palette = {"BLAST (C=0.90)": "grey", "FFPred (C=1.00)": "black",
                  "DeepGO (C=1.00)": "orange", "FunFams (C=0.72)": "blue",
                  "DeepFRI (C=1.00)": "red", 'DeepFRI-new': 'red'}
    colors = [my_palette[m.method_name] for m in methods]
    test_prots, seqid_mtrx = load_test_prots('nrPDB-GO_2019.06.18_test.csv')
    prot_idx = np.where(seqid_mtrx[:, 0] == 1)[0]
    title = r"MF-GO (test: $\leq$ 30% seq identity to train)"
    print ("### Number of test proteins=%d" % (len(prot_idx)))
    for method in methods:
        Y_pred = method.Y_pred
        pred_prots = len(np.where(Y_pred[prot_idx].sum(axis=1) > 0)[0])
        pred_prots_tot = len(np.where(Y_pred.sum(axis=1) > 0)[0])
        C = pred_prots/float(len(prot_idx))
        C_tot = pred_prots_tot/Y_pred.shape[0]
        print ("%s coverage_30: %0.2f coverage_tot: %0.2f" % (method.method_name, C, C_tot))
    protein_centric_aupr_curves(methods, title, colors, prot_idx)
    bar_plot(methods, title, colors, prot_idx, n=10)
    title = "Robustness evaluation (MF-GO)"
    box_plot(methods, seqid_mtrx, palette=my_palette, title=title, n_folds=15)

    # Box plot: CC (Fmax vs seq identity)
    methods.append(Method('BLAST (C=0.88)', 'BLAST-SWISS_cellular_component.pckl'))
    methods.append(Method('FFPred (C=1.00)', 'ffpred_cellular_component_results.pckl'))
    methods.append(Method('DeepGO (C=1.00)', 'DeepCNN-MERGED_cellular_component_results.pckl'))
    methods.append(Method('FunFams (C=0.68)', 'FunFams_cellular_component.pckl'))
    methods.append(Method('DeepFRI (C=1.00)', 'DeepFRI-MERGED_MultiGraphConv_3x512_fcd_1024_ca_10A_cellular_component_results.pckl'))
    my_palette = {"BLAST (C=0.88)": "grey", "FFPred (C=1.00)": "black",
                  "DeepGO (C=1.00)": "orange", "FunFams (C=0.68)": "blue",
                  "DeepFRI (C=1.00)": "red", 'DeepFRI-new': 'red'}
    colors = [my_palette[m.method_name] for m in methods]
    test_prots, seqid_mtrx = load_test_prots('nrPDB-GO_2019.06.18_test.csv')
    prot_idx = np.where(seqid_mtrx[:, 0] == 1)[0]
    title = r"CC-GO (test: $\leq$ 30% seq identity to train)"
    print ("### Number of test proteins=%d" % (len(prot_idx)))
    for method in methods:
        Y_pred = method.Y_pred
        pred_prots = len(np.where(Y_pred[prot_idx].sum(axis=1) > 0)[0])
        pred_prots_tot = len(np.where(Y_pred.sum(axis=1) > 0)[0])
        C = pred_prots/float(len(prot_idx))
        C_tot = pred_prots_tot/Y_pred.shape[0]
        print ("%s coverage_30: %0.2f coverage_tot: %0.2f" % (method.method_name, C, C_tot))
    protein_centric_aupr_curves(methods, title, colors, prot_idx)
    bar_plot(methods, title, colors, prot_idx, n=10)
    title = "Robustness evaluation (MF-GO)"
    box_plot(methods, seqid_mtrx, palette=my_palette, title=title, n_folds=15)

    # Box plot: BP (Fmax vs seq identity)
    methods.append(Method('BLAST (C=0.93)', 'BLAST-SWISS_biological_process.pckl'))
    methods.append(Method('FFPred (C=1.00)', 'ffpred_biological_process_results.pckl'))
    methods.append(Method('DeepGO (C=1.00)', 'DeepCNN-MERGED_biological_process_results.pckl'))
    methods.append(Method('FunFams (C=0.67)', 'FunFams_biological_process.pckl'))
    methods.append(Method('DeepFRI (C=1.00)', 'DeepFRI-MERGED_MultiGraphConv_3x512_fcd_2048_ca_6A_biological_process_results.pckl'))
    my_palette = {"BLAST (C=0.93)": "grey", "FFPred (C=1.00)": "black",
                  "DeepGO (C=1.00)": "orange", "FunFams (C=0.67)": "blue",
                  "DeepFRI (C=1.00)": "red", 'DeepFRI-new': 'red'}
    colors = [my_palette[m.method_name] for m in methods]
    test_prots, seqid_mtrx = load_test_prots('nrPDB-GO_2019.06.18_test.csv')
    prot_idx = np.where(seqid_mtrx[:, 0] == 1)[0]
    title = r"BP-GO (test: $\leq$ 30% seq identity to train)"
    print ("### Number of test proteins=%d" % (len(prot_idx)))
    for method in methods:
        Y_pred = method.Y_pred
        pred_prots = len(np.where(Y_pred[prot_idx].sum(axis=1) > 0)[0])
        pred_prots_tot = len(np.where(Y_pred.sum(axis=1) > 0)[0])
        C = pred_prots/float(len(prot_idx))
        C_tot = pred_prots_tot/Y_pred.shape[0]
        print ("%s coverage_30: %0.2f coverage_tot: %0.2f" % (method.method_name, C, C_tot))
    protein_centric_aupr_curves(methods, title, colors, prot_idx)
    bar_plot(methods, title, colors, prot_idx, n=10)
    title = "Robustness evaluation (MF-GO)"
    box_plot(methods, seqid_mtrx, palette=my_palette, title=title, n_folds=15)

    # Rosetta benchmark: Molecular Function
    methods.append(Method('SEQUENCE', 'SEQUENCE_molecular_function.pckl'))
    methods.append(Method('CMAP-Rosetta_LE', 'Rosetta-LE_molecular_function.pckl'))
    methods.append(Method('CMAP-DMPFold_LE', 'DMPFold-LE_molecular_function.pckl'))
    methods.append(Method('CMAP_NATIVE', 'NATIVE_molecular_function.pckl'))
    prot_idx = np.where(methods[1].Y_true.sum(axis=1) > 0)[0]
    title = "Trained on PDB and tested on protein models"
    colors = ['blue', 'orange', 'red', 'black']
    print ("### Number of test proteins=%d" % (len(prot_idx)))
    protein_centric_aupr_curves(methods, title, colors, prot_idx)

    # PDB: Language Model boost performance
    methods.append(Method('CNN', 'DeepCNN-PDB_molecular_function_results.pckl'))
    methods.append(Method('DNN-LM', 'DeepFRI-PDB_NoGraphConv_3x128_ca_10A_molecular_function_results.pckl'))
    methods.append(Method('GCN-1HOT', 'DeepFRI-PDB_MultiGraphConv-1HOT_3x512_ca_10A_molecular_function_results.pckl'))
    methods.append(Method('GCN-LM', 'DeepFRI-PDB_MultiGraphConv_3x512_fcd_1024_ca_5A_molecular_function_results.pckl'))
    test_prots, seqid_mtrx = load_test_prots('nrPDB-GO_2019.06.18_test.csv')
    title = r"Evalution of DeepFRI baselines on MF-GO"
    colors = ['dimgrey', 'skyblue', 'goldenrod', 'lightcoral']
    prot_idx = np.where(seqid_mtrx[:, 0] == 1)[0]
    print ("### Number of test proteins=%d" % (len(prot_idx)))
    protein_centric_aupr_curves(methods, title, colors, prot_idx)
    bar_plot(methods, title, colors, prot_idx, n=5)

    # MERGED: Language Model boost performance
    methods.append(Method('CNN', 'DeepCNN-MERGED_molecular_function_results.pckl'))
    methods.append(Method('DNN-LM', 'DeepFRI-MERGED_NoGraphConv_3x1024_fcd_1024_ca_10A_molecular_function_results.pckl'))
    methods.append(Method('GCN-1HOT', 'DeepFRI-PDB_MultiGraphConv-1HOT_3x512_ca_10A_molecular_function_results.pckl'))
    methods.append(Method('GCN-LM', 'DeepFRI-MERGED_MultiGraphConv_3x1024_fcd_1024_ca_10A_molecular_function_results.pckl'))
    test_prots, seqid_mtrx = load_test_prots('nrPDB-GO_2019.06.18_test.csv')
    title = r"Evalution of DeepFRI baselines on MF-GO"
    colors = ['dimgrey', 'skyblue', 'goldenrod', 'lightcoral']
    prot_idx = np.where(seqid_mtrx[:, 0] == 1)[0]
    print ("### Number of test proteins=%d" % (len(prot_idx)))
    protein_centric_aupr_curves(methods, title, colors, prot_idx)
    bar_plot(methods, title, colors, prot_idx, n=5)

    # SWISS-MODEL: GCN vs CNN
    methods.append(Method('BLAST', 'BLAST-SWISS_molecular_function.pckl'))
    methods.append(Method('DeepGO (SM)', 'DeepCNN-SWISS_molecular_function_results.pckl'))
    methods.append(Method('DeepFRI (SM)', 'DeepFRI-SWISS_MultiGraphConv_5x512_ca_6A_molecular_function_results.pckl'))
    test_prots, seqid_mtrx = load_test_prots('nrPDB-GO_2019.06.18_test.csv')
    title = "Trained on SM models and tested on PDB"
    colors = ['dimgrey', 'blue', 'red']
    prot_idx = np.where(seqid_mtrx[:, 0] == 1)[0]
    print ("### Number of test proteins=%d" % (len(prot_idx)))
    protein_centric_aupr_curves(methods, title, colors, prot_idx)
    bar_plot(methods, title, colors, prot_idx, n=1)

    # PDB vs SWISS-MODEL
    methods.append(Method('BLAST', 'BLAST-SWISS_molecular_function.pckl'))
    methods.append(Method('DeepFRI-PDB', 'DeepFRI-PDB_MultiGraphConv_3x512_ca_10A_molecular_function_results.pckl'))
    methods.append(Method('DeepFRI-SM', 'DeepFRI-SWISS_MultiGraphConv_5x512_ca_6A_molecular_function_results.pckl'))
    methods.append(Method('DeepFRI-PDB-SM', 'DeepFRI-MERGED_MultiGraphConv_5x512_fcd_1024_ca_10A_molecular_function_results.pckl'))
    test_prots, seqid_mtrx = load_test_prots('nrPDB-GO_2019.06.18_test.csv')
    colors = ['grey', 'blue', 'orange', 'red']
    prot_idx = np.where(seqid_mtrx[:, 0] == 1)[0]
    title = "Trained on PDB & SM models and tested on PDB"
    print ("### Number of test proteins=%d" % (len(prot_idx)))
    protein_centric_aupr_curves(methods, title, colors, prot_idx)
    bar_plot(methods, title, colors, prot_idx, n=5)

    # Organism performance
    methods.append(Method('MF-GO', 'DeepFRI-MERGED_MultiGraphConv_3x512_fcd_1024_ca_10A_molecular_function_results.pckl'))
    methods.append(Method('CC-GO', 'DeepFRI-MERGED_SAGEConv_5x512_ca_6A_cellular_component_results.pckl'))
    methods.append(Method('BP-GO', 'DeepFRI-MERGED_SAGEConv_3x512_ca_8A_biological_process_results.pckl'))
    colors = ['red', 'orange', 'blue']
    test_prots, orgs_mtrx = load_test_prots('nrPDB-GO_2019.06.18_test_organism.csv')
    title = "DeepFRI performance on different organisms"
    species_centric_bar_plot(methods, orgs_mtrx, colors, title, n_folds=10)

    # GO terms specificity
    methods.append(Method('BLAST', 'BLAST-SWISS_molecular_function.pckl'))
    methods.append(Method('FFPred', 'ffpred_molecular_function_results.pckl'))
    methods.append(Method('DeepGO', 'DeepCNN-MERGED_molecular_function_results.pckl'))
    methods.append(Method('FunFams', 'FunFams_molecular_function.pckl'))
    methods.append(Method('DeepFRI', 'DeepFRI-MERGED_MultiGraphConv_3x512_fcd_1024_ca_10A_molecular_function_results.pckl'))
    goterm2ic = load_go2ic_mapping('GO_information_content_swiss-model.txt')
    colors = ['grey', 'black', 'orange', 'blue', 'red']
    title = "MF-GO"
    goterm_centric_bar_plot(methods, title, colors, goterm2ic, n_folds=2)

    # PDB-CATH, Molecular Function
    methods.append(Method('BLAST', 'BLAST_cath_mf.pckl'))
    methods.append(Method('DeepGO', 'DeepCNN-PDB_mf_cath_results.pckl'))
    methods.append(Method('DeepFRI', 'DeepFRI-PDB_GraphConv_gcd_512-512-512_fcd_1024_ca_10.0_mf_cath_results.pckl'))

    test_prots, mtrx = load_test_prots('CATH_test.csv')
    print (mtrx.sum(axis=0))
    title = r"MF (test: 3.30.70, Alpha-Beta Plaits)"
    colors = ['dimgrey', 'skyblue', 'lightcoral', 'forestgreen', 'goldenrod', 'magenta', 'brown', 'yellow', 'navy', 'royalblue']

    prot_idx = np.where(mtrx[:, 3] == 1)[0]
    print ("### Number of test proteins=%d" % (len(prot_idx)))
    protein_centric_aupr_curves(methods, title, colors, prot_idx)
    bar_plot(methods, title, colors, prot_idx, n=5)
