# Supplementary material for: Structure-based protein function prediction using graph convolutional networks
Source: Nat Commun. 2021 May 26;12:3168. doi: 10.1038/s41467-021-23303-9 (PMC8155034; doi:10.1038/s41467-021-23303-9)
Supplement: Supplementary file 6 — Source Data [file 41467_2021_23303_MOESM6_ESM.zip › SourceData/nrPDB-EC_2020.04_test.csv]

PDB-chain	<20%	<30%	<40%	<50%	<70%	<95%
2FOR-A	0	0	0	1	1	1
5U4N-A	0	0	0	0	0	1
1NW6-A	1	1	1	1	1	1
2AAK-A	0	0	0	0	0	1
4S1N-A	0	0	1	1	1	1
3NAV-A	0	0	0	0	1	1
6C90-A	0	1	1	1	1	1
5YYC-A	0	0	0	1	1	1
5YH3-C	0	1	1	1	1	1
6P5W-A	0	1	1	1	1	1
5XWB-A	0	0	0	0	1	1
4ZG8-A	0	0	0	0	1	1
1JB1-A	0	1	1	1	1	1
1MHZ-G	0	0	0	0	1	1
3PEI-A	1	0	0	1	1	1
3ENV-A	0	0	0	0	1	1
2PT5-A	0	0	1	1	1	1
5LOH-A	0	0	1	1	1	1
4WRM-A	0	1	1	1	1	1
4YLN-A	0	1	1	1	1	1
5FMG-J	0	0	0	1	1	1
4JK2-E	0	0	0	1	1	1
2MXD-A	0	1	1	1	1	1
1G6G-A	0	0	0	0	0	1
6A5E-A	0	0	0	1	1	1
4Z92-B	0	0	0	0	0	1
1R85-A	0	0	0	0	1	1
2C8T-A	0	0	0	0	0	1
2P8E-A	0	0	1	1	1	1
3PS5-A	0	1	1	1	1	1
3F9K-A	0	1	1	1	1	1
2BAY-A	0	1	1	1	1	1
3P6B-A	1	1	1	1	1	1
1MZU-A	1	1	1	1	1	1
6T0W-B	0	0	0	0	1	1
5KNP-A	0	0	0	1	1	1
4M7W-A	0	0	0	0	1	1
5H2U-A	0	0	0	0	1	1
6P9Q-A	0	0	0	0	0	1
1WT6-A	1	1	1	1	1	1
2O7A-A	0	1	1	1	1	1
3JXV-A	0	1	1	1	1	1
2K87-A	1	1	1	1	1	1
3VAA-A	0	1	1	1	1	1
5LW5-A	1	1	1	1	1	1
1CZ3-A	1	1	1	1	1	1
4LQ3-A	0	0	0	0	1	1
2RMX-A	0	0	1	1	1	1
4WW4-B	0	0	0	0	1	1
2RHQ-B	0	0	1	1	1	1
2TLD-E	0	0	0	0	0	1
2YVG-A	0	0	1	1	1	1
5HVK-A	0	0	0	0	1	1
5K0S-A	0	0	0	0	1	1
5OL5-A	0	0	0	0	0	1
4H8K-A	0	0	1	1	1	1
1V9V-A	0	0	0	0	1	1
6LPM-A	0	0	1	1	1	1
4O0M-A	0	0	0	0	0	1
2W01-A	0	1	1	1	1	1
5CXK-A	0	0	0	0	1	1
6R24-A	1	1	1	1	1	1
5JNB-A	1	1	1	1	1	1
1HAR-A	0	1	1	1	1	1
1RU4-A	1	1	1	1	1	1
1XWW-A	0	0	0	0	0	1
2NPU-A	1	1	1	1	1	1
3UJ3-X	1	1	1	1	1	1
5MCE-A	0	0	0	0	1	1
4EAL-A	0	1	1	1	1	1
4J0M-A	0	0	1	1	1	1
2YXX-A	0	0	1	1	1	1
1YK9-A	0	1	1	1	1	1
6EY2-A	0	0	0	1	1	1
2F86-B	0	0	0	0	1	1
6DXZ-B	0	0	0	0	0	1
4Z53-A	0	0	0	1	1	1
4IQL-A	0	0	0	1	1	1
4HC8-A	1	1	1	1	1	1
3TOP-A	0	0	0	1	1	1
6RKU-B	0	1	1	1	1	1
2CZE-A	0	1	1	1	1	1
6NVW-B	0	0	1	1	1	1
4Z2C-C	0	0	0	0	1	1
2B67-A	1	1	1	1	1	1
2BQ1-I	0	0	0	0	0	1
4QBG-B	0	0	0	0	0	1
6MUX-K	0	0	0	1	1	1
5JNW-A	0	0	0	0	0	1
4IL1-A	0	1	1	1	1	1
5HQW-A	0	0	0	1	1	1
2ZBK-B	0	1	1	1	1	1
5O6D-A	0	1	1	1	1	1
6Z42-A	0	0	0	0	0	1
4MZ0-A	0	0	1	1	1	1
3LP8-A	0	0	0	1	1	1
5F5H-A	0	0	0	0	0	1
6O8B-A	0	0	0	0	0	1
5TF4-A	0	0	0	0	0	1
2C5Q-A	1	1	1	1	1	1
4NPH-A	0	1	1	1	1	1
5JRT-A	0	0	0	0	0	1
3HKL-A	1	1	1	1	1	1
5WGB-A	0	0	0	0	1	1
6GYT-A	0	1	1	1	1	1
2Z63-A	0	0	0	0	0	1
2ZVF-A	0	1	1	1	1	1
2D9F-A	0	1	1	1	1	1
1JWQ-A	0	0	0	1	1	1
5WZS-A	0	0	0	0	1	1
1XFY-A	0	1	1	1	1	1
2R8T-A	0	0	0	1	1	1
4XPS-A	1	1	1	1	1	1
4RCT-A	0	1	1	1	1	1
6FM7-A	0	0	0	0	0	1
5V2N-A	0	1	1	1	1	1
4WUM-A	0	0	0	0	0	1
3UK8-A	0	0	0	0	0	1
5HIE-A	0	0	0	0	0	1
6KK8-A	1	1	1	1	1	1
5VRB-A	0	0	0	0	1	1
6T0B-D	0	0	0	0	1	1
6CM4-A	0	0	0	0	1	1
2NRH-A	1	1	1	1	1	1
2Z01-A	0	0	0	0	1	1
2CXV-A	1	1	1	1	1	1
3MWA-A	1	0	1	1	1	1
2AYA-A	0	1	1	1	1	1
6JQM-A	0	1	1	1	1	1
5TD5-A	0	0	0	0	0	1
4UST-A	1	1	1	1	1	1
5FKV-D	1	1	1	1	1	1
1O77-A	0	1	1	1	1	1
3U71-A	0	0	0	0	0	1
4IIN-A	0	0	0	1	1	1
3G4I-A	0	0	0	0	0	1
6T0Y-A	0	0	1	1	1	1
1Z6U-A	0	1	1	1	1	1
6K0H-A	0	0	0	0	1	1
6R1H-A	1	1	1	1	1	1
2NOT-A	0	0	0	0	0	1
5C40-A	0	0	1	1	1	1
3K2H-A	0	0	0	1	1	1
2BUG-A	0	1	1	1	1	1
3LQJ-A	0	1	1	1	1	1
5X45-A	1	0	0	0	0	1
3SO2-A	0	0	0	0	1	1
3S82-A	0	0	0	0	0	1
2CMG-A	1	1	1	1	1	1
4DNA-A	0	0	0	0	1	1
6QCF-D4	0	0	0	0	0	1
2HNT-F	0	0	0	0	0	1
5DHD-A	0	0	0	0	0	1
5JPE-A	0	1	1	1	1	1
2J4K-A	0	0	1	1	1	1
6OPC-A	0	0	0	0	0	1
1NL7-A	0	0	0	0	1	1
1NQ6-A	0	0	0	0	1	1
1RZO-B	0	0	0	0	1	1
6RFQ-A	0	0	0	0	1	1
2R00-A	0	0	0	1	1	1
6GCA-A	0	1	1	1	1	1
4D73-B	1	1	1	1	1	1
2EZH-A	0	1	1	1	1	1
4ZVZ-A	0	1	1	1	1	1
5BS2-A	1	1	1	1	1	1
3AB1-A	0	0	0	1	1	1
6DWN-A	0	0	0	0	0	1
3GGU-A	0	0	0	0	0	1
3JYJ-A	0	1	1	1	1	1
3VOC-A	0	1	1	1	1	1
4WUR-A	0	0	1	1	1	1
2VW0-A	0	0	0	0	1	1
5UI4-A	0	0	0	0	0	1
4JJI-A	0	0	0	0	0	1
3DBA-A	0	1	1	1	1	1
2YEW-C	0	0	0	1	1	1
4LVO-P	1	1	1	1	1	1
6NFK-A	0	0	0	0	0	1
3LNC-A	0	0	1	1	1	1
3OLM-A	0	0	0	1	1	1
4W8L-A	0	0	0	1	1	1
1Z2U-A	0	0	0	0	0	1
2W4P-A	0	0	0	0	0	1
4D2V-A	0	1	1	1	1	1
3E46-A	0	1	1	1	1	1
2WUA-A	0	0	0	0	0	1
5Z9R-A	0	1	1	1	1	1
3ACB-A	0	0	0	1	1	1
1FR0-A	1	1	1	1	1	1
1M56-C	0	0	0	1	1	1
5CZ1-A	0	1	1	1	1	1
2EOB-A	0	1	1	1	1	1
6P55-A	0	0	0	0	0	1
5W8P-A	0	0	0	0	0	1
6KMW-aL	0	0	0	1	1	1
5AIR-A	0	1	1	1	1	1
6VDC-A	0	0	0	1	1	1
1UUF-A	0	0	0	1	1	1
2EDA-A	0	0	0	0	1	1
2KR1-A	0	1	1	1	1	1
4J5U-A	0	0	0	0	1	1
2GZM-A	0	0	0	0	1	1
6NTC-B	0	0	0	0	1	1
3UCH-A	0	0	0	0	1	1
3HKZ-A	0	0	0	0	1	1
3D6N-B	0	0	0	1	1	1
2VN6-B	0	0	0	0	0	1
2CIC-A	0	1	1	1	1	1
5K28-A	0	0	0	1	1	1
2O94-A	1	1	1	1	1	1
3UDO-A	0	0	0	0	1	1
4IX9-A	0	1	1	1	1	1
4GIV-A	0	1	1	1	1	1
1MAI-A	1	1	1	1	1	1
3OD0-A	0	1	1	1	1	1
5LHY-A	0	0	0	0	0	1
5YMX-A	0	0	0	0	1	1
6Q1Y-A	0	0	0	0	0	1
2YIB-A	0	0	0	0	0	1
4QQG-A	0	0	0	0	0	1
2A2N-A	0	0	1	1	1	1
1POV-3	0	0	0	0	0	1
3T50-A	0	0	0	0	1	1
2WB1-I	1	1	1	1	1	1
2C5D-C	0	0	1	1	1	1
4HY7-A	0	0	0	0	0	1
1QR7-A	0	0	0	0	1	1
3M65-A	0	1	1	1	1	1
6KYZ-A	0	0	0	0	1	1
3G8G-A	0	0	0	0	0	1
2XCO-A	0	0	0	1	1	1
6HUE-A	0	0	0	1	1	1
3V9C-A	0	0	0	0	0	1
4YJY-A	0	0	0	0	0	1
3OPQ-A	0	0	0	0	1	1
3IBJ-A	0	1	1	1	1	1
1QZ2-A	0	1	1	1	1	1
2B71-A	0	1	1	1	1	1
1VRA-B	0	0	1	1	1	1
2EF0-A	0	0	0	1	1	1
2ZR1-A	0	0	0	1	1	1
2KAF-A	1	1	1	1	1	1
2XDE-A	0	0	0	0	0	1
3MPL-A	0	1	1	1	1	1
3PZS-A	0	0	0	0	1	1
1UNF-X	0	0	0	1	1	1
1BVS-A	0	0	0	0	0	1
1G60-A	1	1	1	1	1	1
5I7Q-A	0	0	0	0	0	1
6FGA-I	0	0	0	0	1	1
1BSF-A	0	0	0	1	1	1
2RUS-A	0	0	0	0	0	1
3H7V-A	1	1	1	1	1	1
1A0H-A	0	0	0	0	0	1
2FDD-A	0	0	0	0	0	1
3WK2-A	0	1	1	1	1	1
2LJP-A	1	1	1	1	1	1
6V6Y-A	0	0	0	1	1	1
1EG1-A	0	0	0	0	0	1
3HV0-A	0	0	0	0	1	1
1ESM-A	0	0	0	0	0	1
2DV6-A	0	0	0	0	0	1
5XTD-s	0	0	0	0	0	1
5TEN-A	0	0	0	0	1	1
2VC6-A	0	0	0	0	1	1
2LDR-A	0	0	1	1	1	1
4P2L-A	0	0	0	0	0	1
6VLX-A	0	0	1	1	1	1
6BDX-A	0	0	0	0	1	1
4QT8-B	0	1	1	1	1	1
4G3H-A	1	1	1	1	1	1
3CO0-P	0	0	0	0	1	1
4PBV-A	0	0	0	0	0	1
3P56-A	0	1	1	1	1	1
2HPV-A	0	0	1	1	1	1
1S6I-A	0	1	1	1	1	1
4GSA-A	0	0	0	0	0	1
6V0M-A	1	1	1	1	1	1
3SI9-A	0	0	0	0	1	1
5G5A-A	0	0	0	0	1	1
6IPZ-Z	0	1	1	1	1	1
3NDZ-A	0	0	0	0	1	1
3ICV-A	0	1	1	1	1	1
4UM4-A	0	0	0	0	0	1
2YHN-A	1	1	1	1	1	1
1PVX-A	0	0	0	0	0	1
3EC3-A	0	0	1	1	1	1
6SOF-A	0	1	1	1	1	1
3LLR-A	0	0	0	0	1	1
3B7C-A	1	1	1	1	1	1
2HJH-A	0	1	1	1	1	1
3U1K-A	0	1	1	1	1	1
4X7Q-B	0	0	0	0	1	1
3FMX-X	0	0	1	1	1	1
2OZA-A	0	0	1	1	1	1
2CKZ-B	1	1	1	1	1	1
5GNK-A	0	0	1	1	1	1
4L05-A	0	0	0	0	1	1
4PE8-A	0	0	1	1	1	1
3LXA-A	0	0	0	0	1	1
4R0X-A	0	0	0	1	1	1
2GDR-A	0	0	0	0	1	1
3HKZ-G	1	1	1	1	1	1
3AV3-A	0	0	0	1	1	1
4NZG-A	0	1	1	1	1	1
2CU0-A	0	0	0	0	1	1
5LNS-A	0	0	0	0	0	1
1EUR-A	1	1	1	1	1	1
3HQG-A	0	1	1	1	1	1
2PK0-A	0	0	1	1	1	1
1GSQ-A	0	1	1	1	1	1
6CW5-A	1	0	1	1	1	1
2OU2-A	0	0	0	0	1	1
5APM-A	0	1	1	1	1	1
5M99-B	0	1	1	1	1	1
1DDZ-A	0	1	1	1	1	1
6G2J-I	0	1	1	1	1	1
5SVA-Z	0	0	0	0	0	1
5Q0C-A	0	0	0	0	0	1
5YWP-A	0	0	0	0	1	1
2BSZ-A	0	0	0	1	1	1
6GAN-L	0	0	0	1	1	1
4J23-A	0	0	0	0	0	1
3IX9-A	0	1	1	1	1	1
5UUZ-A	0	0	0	0	1	1
1O92-A	0	0	0	0	0	1
2EKX-A	0	1	1	1	1	1
5J63-A	0	1	1	1	1	1
3GCZ-A	0	0	0	0	1	1
3HRX-A	0	0	0	1	1	1
3H4P-a	0	0	0	0	1	1
6IDK-A	0	0	0	0	0	1
6SH6-A	0	0	0	0	1	1
1MBM-A	1	1	1	1	1	1
5JOE-A	0	0	1	1	1	1
4EB7-A	0	0	1	1	1	1
3MBD-A	0	1	1	1	1	1
3W6B-A	1	1	1	1	1	1
2FLC-A	1	1	1	1	1	1
5H4J-A	0	1	1	1	1	1
5KMM-A	0	0	0	0	0	1
1NEN-B	0	0	1	1	1	1
3LTI-A	0	1	1	1	1	1
2UZX-B	0	1	1	1	1	1
2QVR-A	0	0	0	1	1	1
3O1A-A	0	0	1	1	1	1
2FOI-C	0	1	1	1	1	1
3P4T-A	1	0	1	1	1	1
3ZLK-A	0	0	0	0	0	1
6O0V-A	1	1	1	1	1	1
2KUE-A	0	1	1	1	1	1
5FJT-A	0	0	0	1	1	1
4A4Z-A	0	0	1	1	1	1
1KOQ-A	0	0	0	1	1	1
4APC-A	0	1	1	1	1	1
4NLE-A	0	1	1	1	1	1
5H7W-A	0	0	0	0	1	1
6DXX-A	0	0	0	0	0	1
1D5A-A	0	0	0	0	0	1
2I87-A	0	0	1	1	1	1
2ZAO-A	0	1	1	1	1	1
1PM7-A	0	0	0	1	1	1
6G2J-L	0	0	0	0	1	1
1CR4-A	0	1	1	1	1	1
3EYX-A	0	0	1	1	1	1
4XZ1-A	0	1	1	1	1	1
6Q3M-A	0	0	0	0	0	1
4OYJ-A	1	1	1	1	1	1
3VM7-A	0	0	0	1	1	1
6D33-A	0	0	0	1	1	1
1CSK-A	1	0	1	1	1	1
3LV8-A	0	0	1	1	1	1
4DNL-A	0	0	0	0	0	1
1OA4-A	0	0	0	0	0	1
6QP5-A	0	0	0	0	0	1
2W8S-A	1	1	1	1	1	1
2R70-A	0	0	0	1	1	1
2QUB-A	0	0	0	0	1	1
2KSD-A	1	1	1	1	1	1
2LRN-A	0	1	1	1	1	1
1EZJ-A	1	1	1	1	1	1
1X49-A	1	1	1	1	1	1
6RSS-A	0	1	1	1	1	1
6RID-G	1	1	1	1	1	1
4NXB-A	0	0	0	0	0	1
5U6Y-A	0	1	1	1	1	1
1RI1-A	1	1	1	1	1	1
3N28-A	1	1	1	1	1	1
5TDD-A	0	0	0	0	0	1
6GO3-A	0	0	0	0	0	1
3VAB-A	0	0	0	0	1	1
2B3O-A	0	0	0	0	1	1
3TJJ-A	0	0	0	0	0	1
5WSO-A	0	1	1	1	1	1
5O7B-A	0	0	0	1	1	1
2JYL-A	0	1	1	1	1	1
3G8M-A	0	0	0	0	0	1
3L87-A	0	1	1	1	1	1
5KZ7-A	0	0	0	0	0	1
3PGM-A	0	0	0	0	0	1
4NSL-A	0	0	0	0	0	1
3UIB-A	0	0	0	1	1	1
6J5G-A	0	0	0	1	1	1
5VMK-A	0	0	0	0	1	1
4BGU-A	0	0	0	0	0	1
1X0A-A	0	0	1	1	1	1
6C8Q-A	0	0	0	0	1	1
2DB3-A	0	0	0	1	1	1
1S9C-A	0	0	1	1	1	1
7BVP-A	0	1	1	1	1	1
5IXC-A	1	1	1	1	1	1
4P7B-A	0	0	0	0	1	1
5JJA-C	1	1	1	1	1	1
4EHJ-A	0	0	0	0	1	1
5CMO-A	0	0	0	1	1	1
3UZV-A	0	0	0	0	1	1
1GZD-A	0	0	0	0	0	1
4QIW-N	0	0	0	0	1	1
3RRE-A	0	1	1	1	1	1
5LK8-C	1	1	1	1	1	1
3STI-A	0	1	1	1	1	1
1EUU-A	1	1	1	1	1	1
1PE9-A	0	0	0	0	1	1
6AZI-A	0	1	1	1	1	1
4UUD-B	0	1	1	1	1	1
1HQC-A	0	0	0	0	1	1
4IL2-A	0	0	0	0	0	1
5J49-A	0	0	0	0	0	1
2O2V-A	0	1	1	1	1	1
5U7N-A	0	0	0	0	0	1
4A5G-A	0	0	0	0	0	1
2EDQ-A	0	0	0	0	0	1
3ZZW-A	0	0	1	1	1	1
2JON-A	1	1	1	1	1	1
4F3L-A	0	1	1	1	1	1
1VMD-A	0	0	0	0	1	1
3SQG-C	0	1	1	1	1	1
3J0K-C	0	1	1	1	1	1
3D0N-A	0	0	0	0	1	1
6GVG-A	0	1	1	1	1	1
1WCR-A	0	0	1	1	1	1
1VCN-A	0	0	0	0	1	1
3TML-A	0	0	0	0	1	1
4CJX-A	0	0	0	1	1	1
2R3U-A	0	1	1	1	1	1
4YFF-A	0	1	1	1	1	1
1D5H-B	0	1	1	1	1	1
2XHF-A	0	1	1	1	1	1
5MZF-A	0	0	0	0	0	1
6Q23-C	0	0	0	0	0	1
2VMJ-A	0	0	0	0	0	1
4DQF-A	0	0	0	0	0	1
4EFA-C	0	1	1	1	1	1
5WS7-A	0	0	0	0	0	1
1UZM-A	0	0	0	0	0	1
3OPP-A	0	0	0	0	0	1
6BMC-A	0	1	1	1	1	1
2EEX-A	0	0	0	0	1	1
6PCM-A	0	1	1	1	1	1
2RQ6-A	1	0	1	1	1	1
3A14-A	0	0	1	1	1	1
1TTV-A	0	1	1	1	1	1
6B67-A	0	0	1	1	1	1
3SUR-A	0	0	0	1	1	1
4HWO-A	0	0	0	1	1	1
2JQL-A	1	1	1	1	1	1
3J9B-B	1	1	1	1	1	1
4Q0M-A	0	0	0	0	1	1
3JA6-C	0	1	1	1	1	1
6TI2-B	1	1	1	1	1	1
2UCZ-A	0	0	0	0	1	1
2L6M-A	1	1	1	1	1	1
3NE9-A	0	1	1	1	1	1
2QYT-A	1	1	1	1	1	1
4G6Z-A	0	0	0	1	1	1
6KC4-A	0	1	1	1	1	1
1CSN-A	0	0	0	0	1	1
4ZG5-D	0	0	0	1	1	1
1SI8-A	0	0	0	0	1	1
5U4W-G	0	1	1	1	1	1
5YYA-A	0	0	0	0	1	1
3L6V-A	0	1	1	1	1	1
6CHG-C	0	0	0	1	1	1
6B5K-A	0	0	0	0	1	1
4Q95-A	0	1	1	1	1	1
2UVM-A	0	0	0	0	0	1
6AO5-A	0	1	1	1	1	1
5NEJ-1	0	0	0	0	0	1
5X6J-A	0	0	0	0	0	1
2O0J-A	0	1	1	1	1	1
6PGU-A	0	0	0	0	0	1
3G7N-A	1	1	1	1	1	1
2VA0-A	1	1	1	1	1	1
5MPD-V	0	0	0	0	1	1
2KQE-A	1	1	1	1	1	1
1MHM-B	1	1	1	1	1	1
6RCY-A	0	0	0	0	0	1
3CIR-B	0	0	1	1	1	1
5DMR-A	0	0	0	0	0	1
2KSF-A	1	1	1	1	1	1
6DQW-A	0	0	0	0	1	1
4ME6-A	0	0	0	0	1	1
5O5P-4	0	0	0	0	0	1
6WFM-A	0	0	0	1	1	1
5EES-A	0	0	0	0	1	1
3HVS-A	0	0	0	0	1	1
3T1U-A	0	0	0	0	1	1
6C9D-A	0	1	1	1	1	1
2CT0-A	0	0	1	1	1	1
1V9X-A	0	0	0	1	1	1
5ZQT-A	0	0	0	0	1	1
2DN7-A	1	0	1	1	1	1
3VQF-A	1	0	1	1	1	1
4PX9-A	0	0	1	1	1	1
1EXH-A	1	1	1	1	1	1
5GPN-g	0	0	0	0	0	1
5K1A-A	0	1	1	1	1	1
1CEO-A	1	1	1	1	1	1
6H3P-A	0	0	1	1	1	1
3UIM-A	0	0	1	1	1	1
1N9N-A	0	0	0	1	1	1
2A85-A	0	0	0	0	0	1
4YDS-A	1	1	1	1	1	1
2CQU-A	1	1	1	1	1	1
3UTO-A	0	1	1	1	1	1
6F3F-A	0	0	0	0	1	1
2DJ3-A	0	0	0	1	1	1
3ZO9-A	1	0	1	1	1	1
2GE5-A	0	1	1	1	1	1
1Q1C-A	0	0	0	0	1	1
4B0A-A	1	1	1	1	1	1
4FAO-E	0	0	0	0	1	1
4MJM-A	0	0	0	0	1	1
2KGJ-A	1	1	1	1	1	1
5GOT-A	0	0	1	1	1	1
1GS0-A	0	0	0	0	0	1
3WBE-A	0	0	0	0	1	1
6N13-B	0	0	0	0	0	1
3P16-A	0	0	0	0	0	1
3BFR-A	0	0	0	0	1	1
2ZZN-A	0	0	0	1	1	1
3NDZ-E	1	1	1	1	1	1
3R7C-A	0	0	0	0	0	1
1W6V-A	0	1	1	1	1	1
6G8V-A	0	0	1	1	1	1
6LNP-B	0	1	1	1	1	1
6IHE-A	1	1	1	1	1	1
3TG3-A	1	1	1	1	1	1
4ONE-A	1	0	0	0	1	1
3W8H-B	0	1	1	1	1	1
2CLY-B	1	1	1	1	1	1
3W6L-A	0	0	0	1	1	1
5M07-A	1	1	1	1	1	1
1L1P-A	0	1	1	1	1	1
3RUB-L	0	0	0	0	0	1
4EAR-A	0	0	0	1	1	1
2XNP-A	0	0	1	1	1	1
2PCR-A	0	0	0	1	1	1
4EAG-A	0	1	1	1	1	1
4HI2-A	0	0	0	1	1	1
3P9X-A	0	0	0	1	1	1
2K7V-A	0	1	1	1	1	1
2V1Y-A	1	1	1	1	1	1
1IGO-A	0	0	0	0	0	1
4FG9-A	0	0	0	0	0	1
1ZXE-A	0	0	0	1	1	1
4Z61-C	0	0	0	0	0	1
6GL0-A	0	0	0	1	1	1
2E40-A	0	0	0	1	1	1
2PL3-A	0	0	1	1	1	1
1HQS-A	0	0	0	0	1	1
4MQ6-A	0	1	1	1	1	1
2GKS-A	0	0	0	1	1	1
3PTW-A	0	0	0	1	1	1
2RM6-A	0	0	0	1	1	1
2YZ8-A	0	0	0	0	1	1
1R9T-L	1	1	1	1	1	1
3RTJ-B	0	0	0	0	1	1
2EF5-A	0	0	0	0	1	1
1O0X-A	0	0	0	1	1	1
4I1T-A	0	0	0	1	1	1
3ECW-A	0	0	0	0	0	1
2BC1-A	0	0	1	1	1	1
6R1O-A	0	0	0	0	0	1
5B6A-A	0	0	0	0	1	1
3I62-A	0	1	1	1	1	1
2YSL-A	0	1	1	1	1	1
4ZDR-A	1	1	1	1	1	1
4S3M-A	1	0	1	1	1	1
3CD2-A	0	0	1	1	1	1
2KU2-A	0	0	0	0	1	1
6U5L-A	0	0	1	1	1	1
6DX9-A	0	0	0	0	0	1
4OTM-A	1	1	1	1	1	1
3UF4-A	0	0	0	1	1	1
2REE-A	1	1	1	1	1	1
3UG4-A	0	0	1	1	1	1
3GZF-A	0	1	1	1	1	1
3GQL-A	0	0	0	0	0	1
2YFN-A	0	0	0	1	1	1
3W4P-A	0	0	0	0	1	1
3IDV-A	0	1	1	1	1	1
1OXN-A	0	0	0	0	0	1
3AB2-A	0	0	0	1	1	1
4J2U-A	0	0	1	1	1	1
5UJ2-A	0	0	0	0	0	1
5E7S-A	0	1	1	1	1	1
3TV2-A	0	0	0	0	0	1
3GRC-A	1	0	1	1	1	1
4XSC-A	0	0	0	0	0	1
1SH9-A	0	0	0	0	0	1
4TKD-A	0	0	0	0	0	1
6CI9-A	0	0	1	1	1	1
2AMX-A	0	0	0	0	0	1
1V47-A	0	1	1	1	1	1
1F6M-A	0	0	0	0	0	1
2LY7-A	0	1	1	1	1	1
6HTY-A	1	1	1	1	1	1
2W0N-A	1	1	1	1	1	1
4W5U-B	0	1	1	1	1	1
5FUS-A	1	1	1	1	1	1
3LWB-A	0	0	1	1	1	1
3OAC-B	1	1	1	1	1	1
1R6R-A	0	1	1	1	1	1
2V2F-F	0	0	0	0	0	1
4ZHS-D	0	0	0	0	1	1
2Y6E-A	0	0	0	0	0	1
4R38-A	0	1	1	1	1	1
3DC5-A	0	0	0	0	1	1
3Q53-A	0	0	0	0	0	1
1C41-A	0	1	1	1	1	1
1QCQ-A	0	0	0	0	0	1
4EG0-A	0	0	0	0	0	1
2CKC-A	0	1	1	1	1	1
4UBQ-A	0	0	0	0	0	1
4JPB-A	0	1	1	1	1	1
1RP1-A	0	0	0	0	0	1
4ODP-A	0	1	1	1	1	1
3DGT-A	1	1	1	1	1	1
2LXF-A	1	1	1	1	1	1
6FIG-A	0	0	0	0	0	1
2PBC-A	0	1	1	1	1	1
3KVN-X	1	1	1	1	1	1
1LUM-A	0	0	1	1	1	1
6Q45-A	0	0	0	0	1	1
3RY7-A	0	0	0	1	1	1
1NM2-A	0	0	0	0	1	1
6VJ2-A	0	0	1	1	1	1
1DY6-A	0	0	0	0	0	1
6L0O-A	1	1	1	1	1	1
1OSN-A	0	1	1	1	1	1
4N8U-A	0	0	0	0	0	1
3O8O-A	0	0	0	0	1	1
1YLK-A	0	0	0	1	1	1
6QPH-C	0	0	0	0	0	1
1PJW-A	0	0	0	0	0	1
2HIX-A	0	1	1	1	1	1
3FQQ-A	1	1	1	1	1	1
4CL1-A	1	1	1	1	1	1
6GLL-A	0	0	0	0	0	1
6KMX-aD	1	1	1	1	1	1
4N4Q-A	0	0	1	1	1	1
2VU5-A	0	0	0	0	1	1
3HCS-A	0	0	0	0	1	1
2V32-A	0	0	0	0	1	1
1CER-O	0	0	0	0	0	1
3WBI-A	0	0	0	0	0	1
1MKB-A	0	0	0	0	0	1
6AL3-A	0	0	0	0	0	1
3VNN-A	0	1	1	1	1	1
2C8N-A	1	0	1	1	1	1
1VL1-A	0	1	1	1	1	1
2NSA-A	0	1	1	1	1	1
5TOS-A	0	0	0	0	1	1
5FQ1-A	1	1	1	1	1	1
6DXZ-A	0	0	0	0	0	1
1E3X-A	0	0	0	0	0	1
1F7T-A	0	0	0	0	1	1
1LZO-A	0	0	0	1	1	1
6IJK-A	0	0	1	1	1	1
3KRC-A	0	0	0	0	0	1
5A9K-A	0	1	1	1	1	1
2E6R-A	0	1	1	1	1	1
5B1Y-A	0	0	0	1	1	1
2VXO-A	0	1	1	1	1	1
3MUE-A	0	0	0	0	0	1
3IWI-A	0	0	0	0	0	1
5NHS-A	0	0	0	1	1	1
3DC6-A	0	0	0	0	1	1
6AH3-E	1	1	1	1	1	1
5UXZ-A	0	0	0	0	0	1
3DZE-A	1	1	1	1	1	1
3VGJ-A	0	0	0	1	1	1
4Y2E-A	0	0	0	0	0	1
5YOJ-A	0	0	0	0	0	1
1BG7-A	0	0	0	0	1	1
1VSU-A	0	0	0	0	1	1
2YBB-I	0	1	1	1	1	1
3PR8-A	1	1	1	1	1	1
1X60-A	1	1	1	1	1	1
3TCV-A	0	1	1	1	1	1
4M6W-A	0	1	1	1	1	1
4E51-A	0	0	1	1	1	1
3IHP-A	0	1	1	1	1	1
1ND5-A	1	1	1	1	1	1
5G04-S	1	1	1	1	1	1
4DKW-A	1	1	1	1	1	1
2JAY-A	0	1	1	1	1	1
1UZR-A	0	0	0	0	0	1
1JOY-A	0	1	1	1	1	1
1KO7-A	0	0	1	1	1	1
2C8I-D	0	1	1	1	1	1
3DHZ-A	0	0	0	0	1	1
1XI6-A	0	0	0	1	1	1
3ROF-A	0	0	1	1	1	1
4NV8-A	0	0	1	1	1	1
3EWR-A	0	0	0	0	1	1
4RNX-A	0	1	1	1	1	1
5WAC-A	0	0	0	1	1	1
6F5D-G	1	1	1	1	1	1
6E4E-A	0	1	1	1	1	1
2DTU-A	0	1	1	1	1	1
3TQE-A	0	0	0	0	1	1
1G6W-A	1	0	1	1	1	1
3R49-A	0	0	0	0	0	1
4QNS-A	0	1	1	1	1	1
2WG9-A	1	1	1	1	1	1
3IIK-A	0	1	1	1	1	1
1PQ3-A	0	0	1	1	1	1
6H3A-A	0	1	1	1	1	1
3VAZ-P	0	0	0	0	0	1
6G30-A	0	0	1	1	1	1
1C25-A	0	1	1	1	1	1
5VEW-A	0	0	0	0	0	1
5Z16-A	0	0	0	0	0	1
1O7X-A	0	0	0	0	1	1
6DU6-A	0	0	0	0	1	1
3ZE8-A	0	0	0	0	1	1
6JRQ-A	0	0	0	1	1	1
2GI4-A	0	0	1	1	1	1
6NMI-B	0	0	0	0	1	1
2DAY-A	0	0	1	1	1	1
3AI4-A	0	1	1	1	1	1
6Q99-A	0	1	1	1	1	1
2EBD-A	0	0	0	0	1	1
2VDW-A	0	1	1	1	1	1
3PRB-A	0	1	1	1	1	1
1QU6-A	1	1	1	1	1	1
5VK4-A	0	0	0	0	1	1
1XZN-A	1	1	1	1	1	1
2DGZ-A	0	0	0	0	0	1
3NEP-X	0	0	0	0	1	1
6RJN-A	0	0	0	0	1	1
5NP2-A	0	0	0	0	0	1
3K3P-A	0	0	1	1	1	1
3U7J-A	0	0	0	0	1	1
5N56-A	0	0	0	0	0	1
5DYK-A	0	1	1	1	1	1
1P88-A	0	0	0	0	0	1
2FWB-A	0	0	0	0	1	1
1P6S-A	0	0	0	0	0	1
1JHL-A	0	0	0	0	0	1
2CFM-A	0	0	0	0	0	1
4EKJ-A	0	0	1	1	1	1
6KLJ-A	1	1	1	1	1	1
5ZEF-A	0	0	1	1	1	1
2ORV-A	0	1	1	1	1	1
2ZBT-A	0	0	0	0	0	1
5OC7-D	1	1	1	1	1	1
4BIN-A	0	1	1	1	1	1
1RK2-A	0	0	0	0	1	1
3O5Y-A	1	1	1	1	1	1
1VIA-A	0	1	1	1	1	1
3QGK-A	0	0	0	0	1	1
3IO7-A	0	0	0	0	0	1
3LLM-A	0	1	1	1	1	1
5EZV-A	0	0	0	0	0	1
4E19-A	1	1	1	1	1	1
4U4I-A	0	0	0	1	1	1
6Q8N-A	0	1	1	1	1	1
1RPM-A	0	0	0	0	0	1
3HCK-A	0	0	0	0	1	1
3H86-B	0	0	0	0	0	1
5VXZ-C	0	1	1	1	1	1
2WWY-A	0	0	1	1	1	1
3CR7-A	0	0	0	0	1	1
3JYB-A	0	1	1	1	1	1
3KQA-A	0	0	0	0	0	1
1OQS-A	0	0	0	0	0	1
3C1X-A	0	0	0	0	0	1
6B4O-A	0	0	0	0	1	1
2G4C-A	0	0	0	0	0	1
2X5I-C	0	0	0	0	0	1
5GUP-i	0	0	0	0	0	1
4CPD-A	1	0	1	1	1	1
5J5D-A	0	0	0	0	1	1
3CH7-A	0	0	0	1	1	1
2DT9-A	0	0	0	1	1	1
2BIF-A	0	0	0	0	0	1
2FGY-A	1	1	1	1	1	1
2AR3-A	0	0	0	0	0	1
6N33-A	0	0	0	0	0	1
5EIU-A	0	0	0	0	0	1
6K0A-C	1	1	1	1	1	1
3T3C-A	0	0	0	0	0	1
6NU9-A	1	1	1	1	1	1
1NTY-A	0	0	1	1	1	1
2XSW-A	1	1	1	1	1	1
1L0B-A	1	1	1	1	1	1
6QU1-A	0	1	1	1	1	1
3EZH-A	1	1	1	1	1	1
4UNF-A	1	0	1	1	1	1
4MWD-A	0	0	0	0	1	1
2RB4-A	0	0	0	1	1	1
4KRU-A	0	1	1	1	1	1
4YYE-A	0	1	1	1	1	1
4NAS-A	0	0	0	0	1	1
3H1S-A	0	0	0	0	1	1
3GBZ-A	0	1	1	1	1	1
2Q2E-A	0	0	1	1	1	1
6N0X-A	0	0	0	1	1	1
6JIJ-B	0	0	0	0	0	1
1RTY-A	0	0	0	0	1	1
5EEK-A	1	0	0	1	1	1
5K26-A	0	0	0	0	0	1
4U9S-C	0	1	1	1	1	1
6T41-A	0	1	1	1	1	1
4UP8-A	0	1	1	1	1	1
1W0M-A	0	0	0	1	1	1
1JIA-A	0	0	0	0	1	1
5LK8-A	0	1	1	1	1	1
3VHT-B	0	1	1	1	1	1
2PT6-A	0	1	1	1	1	1
1FVG-A	0	0	0	0	0	1
4BL7-A	1	1	1	1	1	1
4FUR-A	0	0	0	0	1	1
3UPW-A	0	0	0	1	1	1
6K8Z-A	0	0	0	0	1	1
3G6W-A	0	0	1	1	1	1
5UTH-A	0	0	0	0	0	1
2GLL-A	0	0	0	1	1	1
5XZO-A	0	0	0	0	1	1
1M2X-A	0	0	0	1	1	1
5E26-A	0	0	0	0	0	1
1YBD-A	0	0	0	0	1	1
3QR3-A	1	1	1	1	1	1
5GXU-A	0	0	0	1	1	1
1QQ0-A	0	1	1	1	1	1
4U2L-A	0	0	0	0	1	1
1X48-A	1	1	1	1	1	1
4ZNG-C	0	0	1	1	1	1
3EGA-A	1	1	1	1	1	1
3RKR-A	1	0	1	1	1	1
3WQY-A	0	1	1	1	1	1
2OBX-A	1	1	1	1	1	1
4FA0-A	0	1	1	1	1	1
1OXH-A	0	0	0	1	1	1
4Q5F-A	0	0	0	0	1	1
3A5C-D	0	0	0	0	1	1
3EHB-B	0	1	1	1	1	1
4LNA-A	0	0	0	0	1	1
6UYF-E	0	0	0	0	0	1
1VJ7-A	0	0	0	1	1	1
4PQ6-A	1	1	1	1	1	1
4C3J-N	0	1	1	1	1	1
6NYD-C	0	1	1	1	1	1
5IQZ-A	0	0	0	0	0	1
5TRB-A	0	0	1	1	1	1
1AW8-B	0	0	0	1	1	1
4COQ-A	0	0	0	0	1	1
3D6X-A	0	1	1	1	1	1
5JEF-A	1	1	1	1	1	1
6IE2-A	0	0	0	0	0	1
1EPZ-A	0	0	0	0	1	1
2OD2-A	0	0	0	1	1	1
3ZTG-A	0	1	1	1	1	1
3DEC-A	0	0	1	1	1	1
1SMQ-A	0	0	0	0	1	1
2CG8-A	0	1	1	1	1	1
4Y2G-A	1	1	1	1	1	1
1P77-A	0	0	0	1	1	1
2R2P-A	0	0	0	0	0	1
1L3E-B	0	0	0	0	0	1
6J6U-A	0	0	0	0	1	1
1C7Z-A	0	1	1	1	1	1
4O6V-A	0	0	1	1	1	1
2BS9-A	0	0	0	0	1	1
3MY0-A	0	0	0	0	0	1
6J6Y-A	0	1	1	1	1	1
5O31-M	0	0	0	0	0	1
3T55-A	0	0	1	1	1	1
4GYK-A	0	1	1	1	1	1
3MUU-A	0	1	1	1	1	1
1Z5U-A	0	0	0	0	0	1
5C9A-B	0	0	0	0	0	1
6HUF-A	0	0	0	0	1	1
3WE3-A	0	1	1	1	1	1
6RZS-A	0	0	0	0	0	1
2FX5-A	1	1	1	1	1	1
4MJS-A	1	1	1	1	1	1
4MKG-A	0	0	0	0	0	1
1M2T-A	0	0	0	0	0	1
2MTS-A	0	1	1	1	1	1
3LO0-A	0	0	0	0	0	1
2VZ6-A	0	0	0	0	0	1
1KS5-A	0	0	0	0	1	1
1BJO-A	0	0	0	0	0	1
6CXH-A	0	0	0	0	0	1
5HOT-A	0	0	0	0	0	1
4PTW-A	0	0	0	0	1	1
6HMZ-X	0	0	0	0	0	1
5L5A-K	0	0	0	0	0	1
4GIT-A	0	1	1	1	1	1
1ZC0-A	0	0	0	0	1	1
3AG4-D	0	1	1	1	1	1
3TGH-A	1	1	1	1	1	1
1CX1-A	0	1	1	1	1	1
5US9-A	0	0	0	0	0	1
5UF2-A	0	0	0	0	1	1
2PFM-A	0	0	0	0	0	1
3WIB-A	0	0	1	1	1	1
5NBK-A	0	0	0	0	0	1
4ZR7-A	1	1	1	1	1	1
5NUE-A	0	0	0	0	1	1
4GW9-A	0	1	1	1	1	1
5I92-A	0	0	0	0	1	1
2QX3-A	0	1	0	1	1	1
3FYE-A	0	0	0	0	0	1
4CQG-A	0	1	1	1	1	1
5Y0V-A	1	1	1	1	1	1
2E3A-A	0	0	0	0	1	1
6PTQ-A	0	0	0	1	1	1
2IJA-A	0	0	0	0	0	1
2IXS-A	1	1	1	1	1	1
2JVN-A	0	1	1	1	1	1
5HUL-A	0	0	1	1	1	1
2J8A-A	1	1	1	1	1	1
5J9Q-E	0	0	0	1	1	1
2ET6-A	0	1	1	1	1	1
5HTF-A	0	0	0	1	1	1
4OIG-A	0	0	0	0	1	1
2RD5-A	0	0	0	1	1	1
5TEA-A	0	0	1	1	1	1
3J47-V	0	1	1	1	1	1
2LWR-A	0	1	1	1	1	1
3BBY-A	1	1	1	1	1	1
1MH7-A	0	0	0	0	0	1
4WN3-A	0	0	0	1	1	1
3E0M-A	0	0	0	0	1	1
2B8T-A	0	1	1	1	1	1
2YEV-C	1	1	1	1	1	1
7C2J-A	0	0	0	0	0	1
6HHT-W1	0	0	0	0	0	1
5VF9-A	0	0	0	0	1	1
2YUQ-A	0	1	1	1	1	1
5CEF-A	0	0	0	0	1	1
5EZQ-A	0	1	1	1	1	1
2HRV-A	0	0	0	0	1	1
1YFI-A	1	1	1	1	1	1
6FXS-B	0	0	0	0	1	1
5DX9-A	0	0	0	1	1	1
4CPZ-A	0	1	1	1	1	1
1QHH-D	0	1	1	1	1	1
6CZ5-A	0	0	0	1	1	1
1D2N-A	0	1	1	1	1	1
3HDH-A	0	0	0	0	0	1
1MEC-1	0	0	0	0	1	1
1PIV-3	0	0	0	0	0	1
4HY5-A	0	0	0	1	1	1
6K0J-A	0	0	1	1	1	1
3VPZ-A	0	0	1	1	1	1
5LCW-S	0	1	1	1	1	1
5A46-A	0	0	0	0	0	1
1TME-1	0	0	0	0	1	1
6OGD-C	0	1	1	1	1	1
2B5O-A	0	1	1	1	1	1
6XYA-B	1	1	1	1	1	1
3HST-B	0	0	1	1	1	1
3AON-A	1	1	1	1	1	1
1G0Z-A	0	0	0	0	0	1
2PRG-C	1	1	1	1	1	1
3FW6-A	0	0	1	1	1	1
6N2Y-A	0	0	0	0	0	1
3L77-A	0	0	1	1	1	1
2FAQ-A	1	1	1	1	1	1
1XR4-A	0	1	1	1	1	1
4L42-A	0	0	0	0	1	1
2V40-A	0	0	0	0	0	1
2IEY-A	0	0	0	0	0	1
3BY4-A	0	1	1	1	1	1
2R98-A	0	1	1	1	1	1
1OHZ-B	0	0	1	1	1	1
6QM8-M	0	1	1	1	1	1
4I05-A	0	1	1	1	1	1
6NI3-R	0	0	0	0	1	1
3S8S-A	1	1	1	1	1	1
1RVV-A	0	0	0	0	0	1
4C3J-C	0	1	1	1	1	1
5JZE-A	0	1	1	1	1	1
6J3O-A	0	0	0	0	0	1
6J4J-H	0	0	0	0	0	1
5LP7-H	0	0	0	1	1	1
5XZ2-A	0	0	0	0	0	1
1IN6-A	0	0	0	0	1	1
1KRS-A	1	1	1	1	1	1
5GKA-A	1	1	1	1	1	1
1A1S-A	0	0	0	0	1	1
3HXX-A	0	0	0	1	1	1
5MYA-A	0	1	1	1	1	1
6PR3-A	0	1	1	1	1	1
2OUD-A	0	1	1	1	1	1
5KZ9-A	0	1	1	1	1	1
4EL1-A	0	0	1	1	1	1
6UGM-M	0	0	0	0	0	1
3DO8-A	1	1	1	1	1	1
5VN4-A	0	0	0	0	1	1
2R8R-A	1	1	1	1	1	1
3NR8-B	0	0	1	1	1	1
5BRE-A	0	0	0	1	1	1
1VC4-A	0	0	1	1	1	1
4Y83-A	1	1	1	1	1	1
4ORB-A	0	0	0	0	0	1
4ITY-A	0	0	1	1	1	1
2IBU-A	0	0	0	0	1	1
6MR4-A	1	1	1	1	1	1
4BSJ-A	0	0	0	1	1	1
2WZR-2	0	0	0	0	0	1
5CXV-A	0	0	0	0	0	1
1NOX-A	1	1	1	1	1	1
6YL7-A	0	1	1	1	1	1
4NST-A	0	0	1	1	1	1
6V11-A	0	0	0	0	1	1
4L2A-A	0	0	0	0	0	1
2WKX-A	0	0	0	1	1	1
3VHN-A	0	1	1	1	1	1
5X8I-B	0	0	0	0	0	1
1T4L-B	0	0	0	0	0	1
3QU1-A	0	0	0	0	1	1
2A0I-A	0	1	1	1	1	1
1Z9W-A	0	0	1	1	1	1
5D1F-A	1	1	1	1	1	1
1X23-A	0	0	0	0	0	1
2C9A-A	0	1	1	1	1	1
5IVB-A	0	0	0	1	1	1
5UC5-A	0	0	0	0	0	1
5EFQ-A	0	0	1	1	1	1
6JDS-A	0	1	1	1	1	1
4ETM-A	0	0	1	1	1	1
5UH7-A	1	1	1	1	1	1
1SC7-A	0	1	1	1	1	1
3VTT-A	0	0	0	0	1	1
5MAL-A	0	0	0	0	1	1
1PIV-1	0	0	0	0	0	1
3C8X-A	0	0	0	0	0	1
5XB0-A	0	1	1	1	1	1
5FL7-G	0	0	0	0	1	1
1G9T-A	0	0	0	0	1	1
6PTO-h	0	1	1	1	1	1
6BN2-A	0	0	0	0	1	1
3L6C-A	0	0	0	0	0	1
4C3J-I	1	1	1	1	1	1
1OD6-A	0	0	0	0	1	1
5LKB-A	0	1	1	1	1	1
1JVW-A	0	1	1	1	1	1
3CL4-A	0	0	0	0	1	1
3RNV-A	1	1	1	1	1	1
5KWG-C	0	0	0	0	0	1
5B8I-C	0	0	1	1	1	1
3QY1-A	0	0	0	0	0	1
5ITQ-A	0	1	1	1	1	1
5HUT-A	0	0	0	0	1	1
3BOC-A	0	0	0	0	0	1
5ZRX-A	0	1	1	1	1	1
4PW6-A	0	0	0	0	1	1
6GJ2-A	0	1	1	1	1	1
5ZDZ-A	0	1	1	1	1	1
4R7U-A	0	0	0	0	0	1
1EE8-A	0	0	0	1	1	1
4DPZ-X	0	1	1	1	1	1
2XQ1-A	0	0	0	0	1	1
1O8P-A	0	0	0	0	1	1
5HPJ-A	0	0	0	1	1	1
6NYB-B	0	0	0	0	0	1
3FPI-A	0	0	0	0	0	1
1VCH-A	1	1	1	1	1	1
3P4E-A	0	0	0	0	0	1
1BD3-D	0	1	1	1	1	1
3ORI-A	0	1	1	1	1	1
1ZXX-A	0	0	0	0	1	1
6FBA-A	0	1	1	1	1	1
5YXA-A	0	0	0	0	1	1
2CG5-B	0	0	0	0	0	1
1GUZ-A	0	0	0	0	1	1
4GMK-A	0	0	0	0	1	1
6BZH-A	1	1	1	1	1	1
2VQR-A	1	1	1	1	1	1
1YRV-A	0	0	1	1	1	1
1YF9-A	0	1	1	1	1	1
6G5J-A	0	1	1	1	1	1
6FF7-t	1	1	1	1	1	1
4NZ0-A	0	0	0	1	1	1
1X9X-A	0	1	1	1	1	1
3UFB-A	1	1	1	1	1	1
3OSU-A	0	0	0	0	1	1
1C9Y-A	0	0	0	1	1	1
3HIQ-A	0	1	1	1	1	1
1V0B-A	0	0	0	0	1	1
2LPE-A	1	1	1	1	1	1
5W7Z-A	1	0	1	1	1	1
4GKB-A	0	0	1	1	1	1
2BBW-A	0	0	0	0	1	1
5GUP-m	0	0	0	0	0	1
3O55-A	0	0	0	0	0	1
2OQA-A	0	0	0	0	0	1
4X2R-A	0	0	0	0	0	1
5GTJ-A	0	0	0	0	1	1
1M7G-A	0	0	0	0	1	1
4OLI-A	0	1	1	1	1	1
2DZB-A	0	0	0	0	1	1
5O2A-B	0	0	0	0	1	1
1MIO-B	0	0	1	1	1	1
3OPW-A	0	1	1	1	1	1
5VE5-A	0	1	1	1	1	1
2YAP-A	0	0	1	1	1	1
5DXN-A	0	0	0	0	1	1
4KKM-A	0	0	0	0	1	1
4P6V-F	0	1	1	1	1	1
1TG6-A	0	1	1	1	1	1
3TAC-A	0	0	0	1	1	1
5O7J-A	1	1	1	1	1	1
2WIE-A	0	0	0	0	0	1
5JJ7-A	1	1	1	1	1	1
2E3D-A	0	0	0	0	0	1
4A3S-A	0	0	0	0	0	1
2IJC-A	1	1	1	1	1	1
5L5W-G	0	0	0	0	1	1
4CAB-A	0	0	0	0	1	1
1FR1-A	0	0	0	0	0	1
3QHY-A	0	0	0	0	0	1
3UDB-A	0	1	1	1	1	1
6RA0-A	1	1	1	1	1	1
6CEP-A	0	0	0	0	0	1
5U4H-A	0	0	0	0	1	1
3VOM-A	1	1	1	1	1	1
6B4I-E	0	1	1	1	1	1
2O5R-A	0	0	0	1	1	1
1UG8-A	0	1	1	1	1	1
4YLT-A	0	0	0	0	0	1
3ZWA-A	0	0	1	1	1	1
6KI7-A	0	0	0	0	0	1
6KC5-B	0	1	1	1	1	1
3O8N-A	0	0	0	0	0	1
6QM8-G	0	0	0	1	1	1
3ML0-A	0	1	1	1	1	1
2HJ9-C	0	1	1	1	1	1
1YUM-A	0	0	1	1	1	1
3PS4-A	0	0	0	0	0	1
2UZG-A	1	1	1	1	1	1
4F3R-A	0	0	0	1	1	1
1BOH-A	0	0	0	0	1	1
3A3J-A	0	0	0	0	1	1
5UJW-A	0	0	0	1	1	1
1GUA-B	0	0	0	0	1	1
2HPP-P	0	0	0	0	0	1
3EZI-A	1	1	1	1	1	1
1QCR-D	0	1	1	1	1	1
6I36-A	0	0	0	0	1	1
4AM0-Q	0	0	0	0	0	1
5MQ3-AA	0	0	0	1	1	1
1PSQ-A	0	0	0	0	1	1
4ZBK-B	0	0	1	1	1	1
3N59-A	0	0	0	0	0	1
3KX6-A	0	0	0	0	0	1
5A5Y-A	1	1	1	1	1	1
3DD9-A	1	1	1	1	1	1
5GI4-A	1	1	1	1	1	1
2ZL3-A	0	0	0	0	1	1
1THG-A	0	0	0	1	1	1
3AIW-A	0	0	0	0	0	1
3G2F-A	0	0	1	1	1	1
2Y69-G	0	1	1	1	1	1
1A0E-A	0	0	0	0	0	1
2Y8V-A	1	1	1	1	1	1
4M3L-A	1	1	1	1	1	1
3JS3-A	0	0	0	0	1	1
2YD9-A	0	0	0	0	0	1
4LUS-A	0	0	0	1	1	1
2QLU-A	0	0	0	0	0	1
1FVR-A	0	0	0	1	1	1
6T4C-D	0	0	0	0	0	1
4M2X-A	0	0	0	0	0	1
3JZF-A	0	0	0	0	0	1
1GV0-A	0	0	0	0	1	1
4UC0-A	0	1	1	1	1	1
4OOQ-A	0	1	1	1	1	1
1QZY-A	0	1	1	1	1	1
6IBD-A	0	0	0	0	0	1
3IWD-A	0	1	1	1	1	1
2P3O-A	0	0	0	0	0	1
2B0T-A	0	0	0	0	1	1
2EGZ-A	0	0	1	1	1	1
5DZK-A	0	1	1	1	1	1
2JW5-A	1	1	1	1	1	1
2C3Z-A	0	1	1	1	1	1
6CNZ-A	1	1	1	1	1	1
1YT8-A	1	1	1	1	1	1
3T8W-A	1	1	1	1	1	1
1W6T-A	0	0	0	0	0	1
4CFH-A	0	0	0	0	0	1
6SXV-A	1	0	1	1	1	1
1KV5-A	0	0	0	0	0	1
6CXM-A	0	0	0	0	1	1
3H9E-O	0	0	0	0	0	1
4KL6-A	0	0	1	1	1	1
4WR5-A	0	0	0	0	0	1
6FGA-A	0	1	1	1	1	1
3ORS-A	0	0	0	1	1	1
1W55-A	0	1	1	1	1	1
6D4O-A	0	0	0	0	1	1
3NZW-K	0	1	1	1	1	1
2WO1-A	0	0	0	0	0	1
5YTU-A	0	1	1	1	1	1
4CTI-A	0	1	1	1	1	1
4Z0C-A	1	1	1	1	1	1
4R3F-A	0	0	1	1	1	1
1ND3-C	0	0	0	0	0	1
2MC9-A	0	0	0	0	0	1
2F3I-A	0	0	1	1	1	1
1DOQ-A	1	1	1	1	1	1
3BY9-A	1	1	1	1	1	1
3JVZ-C	0	0	0	0	0	1
4KH5-A	0	0	0	0	0	1
3EG4-A	0	0	0	0	0	1
4WP0-A	0	1	1	1	1	1
5BY6-A	0	0	0	0	1	1
2KL1-A	0	0	0	1	1	1
3M16-A	0	0	0	0	1	1
4UOG-A	0	0	0	0	0	1
3UAY-A	0	0	0	0	0	1
4PIV-A	1	1	1	1	1	1
2I3Y-A	0	1	1	1	1	1
4AE7-A	1	1	1	1	1	1
1PYU-B	0	0	0	1	1	1
5C94-A	0	0	1	1	1	1
4QAW-A	0	1	1	1	1	1
1SP4-B	0	0	0	0	0	1
1K6Y-A	0	1	1	1	1	1
5ZKA-A	0	0	0	0	0	1
2RSY-A	0	0	1	1	1	1
5GPO-A	1	1	1	1	1	1
5AJA-A	1	1	1	1	1	1
5FL7-D	0	0	0	0	0	1
1JCN-A	0	0	0	0	1	1
6RXQ-A	0	1	1	1	1	1
5HOL-A	0	0	0	0	1	1
2GJT-A	0	0	0	0	0	1
1ZZP-A	1	1	1	1	1	1
5WOY-A	0	0	0	1	1	1
5E3R-A	0	0	0	0	1	1
4XIJ-A	1	0	0	0	0	1
2AGK-A	1	1	1	1	1	1
2UVL-A	0	0	0	0	0	1
3I9N-A	0	0	0	1	1	1
1X37-A	0	1	1	1	1	1
6QI9-D	0	0	0	1	1	1
4UIQ-A	0	0	1	1	1	1
2K18-A	0	1	1	1	1	1
4QTB-A	0	0	0	0	0	1
4Y61-A	0	1	1	1	1	1
3MWQ-A	0	1	1	1	1	1
5XTI-AC	0	0	0	0	0	1
2ROW-A	1	1	1	1	1	1
4MB4-A	0	1	1	1	1	1
2HW5-A	0	0	0	0	0	1
2QVH-A	1	1	1	1	1	1
2WVI-A	0	1	1	1	1	1
6HEG-A	1	1	1	1	1	1
6WTC-B	0	1	1	1	1	1
5LJV-A	1	1	1	1	1	1
2X2U-A	0	1	1	1	1	1
4GK6-A	0	1	1	1	1	1
6RIV-B	0	0	0	0	1	1
3BO7-A	0	1	1	1	1	1
1WFW-A	1	1	1	1	1	1
2H03-A	0	0	0	0	1	1
4J6F-A	0	0	1	1	1	1
4AYB-G	1	1	1	1	1	1
5HUB-A	0	1	1	1	1	1
1H8G-A	0	1	1	1	1	1
1PQU-A	0	0	0	0	1	1
2RQ8-A	1	1	1	1	1	1
2IFG-A	0	1	1	1	1	1
4U5I-A	0	1	1	1	1	1
5FDF-A	0	0	0	0	0	1
3T57-A	0	0	1	1	1	1
3E2E-A	1	1	1	1	1	1
6PPT-A	0	0	0	0	0	1
2I5B-A	0	0	0	0	1	1
2FU0-A	0	0	1	1	1	1
5TEW-A	0	0	0	1	1	1
2J0W-A	0	1	1	1	1	1
1XTI-A	0	0	0	0	1	1
5GKA-B	0	0	0	0	0	1
3ZCN-A	1	1	1	1	1	1
1SE0-A	0	1	1	1	1	1
4Q16-A	0	0	0	0	1	1
2EX6-A	0	0	0	1	1	1
5A89-A	0	1	1	1	1	1
3FLO-B	1	1	1	1	1	1
3WLE-A	1	0	1	1	1	1
3RUB-S	0	0	0	0	0	1
5K6K-A	0	0	0	0	1	1
6XTX-7	0	0	0	0	1	1
5UCG-A	0	1	1	1	1	1
3TVI-A	0	1	1	1	1	1
5AH1-A	0	0	1	1	1	1
2X41-A	1	1	1	1	1	1
1UFR-A	1	1	1	1	1	1
1GZJ-A	0	0	0	0	0	1
4U0Z-A	1	1	1	1	1	1
1MHM-A	1	0	1	1	1	1
4W5Z-A	0	0	0	0	1	1
3KW3-A	0	0	1	1	1	1
1QHZ-A	0	0	0	0	1	1
2VUL-A	0	1	1	1	1	1
4JND-A	1	1	1	1	1	1
1BEV-1	0	0	0	1	1	1
2WLU-A	1	1	1	1	1	1
3TOT-A	0	0	0	0	1	1
1GYT-A	0	0	0	0	1	1
1UAA-A	0	0	1	1	1	1
2BE7-A	0	0	0	0	0	1
1E3H-A	0	0	0	1	1	1
2AEP-A	0	0	0	0	0	1
1XPP-A	1	1	1	1	1	1
2B9U-A	0	0	0	1	1	1
5LEZ-N	0	1	1	1	1	1
2MJ6-A	1	1	1	1	1	1
3R2G-A	0	0	1	1	1	1
5VU2-Q	0	1	1	1	1	1
6QQK-A	0	0	0	0	0	1
2B3Z-A	0	0	0	1	1	1
3ZZN-A	0	0	0	1	1	1
3ZSE-A	0	0	0	0	0	1
2P91-A	0	0	0	0	1	1
2PIE-A	1	0	0	0	0	1
2J0K-A	0	1	1	1	1	1
5AP3-A	0	1	1	1	1	1
3FB4-A	0	0	0	0	0	1
2ORY-A	1	1	1	1	1	1
5D1Y-A	0	1	1	1	1	1
4ILS-A	0	0	0	0	1	1
6P1H-B	1	0	1	1	1	1
2JI5-A	0	0	0	0	1	1
2YLL-A	0	0	0	0	1	1
2B7F-A	1	1	1	1	1	1
1WP9-A	1	1	1	1	1	1
2JFV-A	0	0	0	0	0	1
1XYR-3	0	1	1	1	1	1
2V8O-A	0	0	0	0	1	1
5MDN-A	0	0	1	1	1	1
2RF0-A	0	1	1	1	1	1
6LNT-M	0	1	1	1	1	1
1HQM-E	0	0	0	0	0	1
1ESO-A	0	0	0	0	0	1
1PZS-A	0	1	1	1	1	1
3ER8-C	1	1	1	1	1	1
4UFZ-A	0	0	0	0	1	1
3V4Y-A	0	1	1	1	1	1
3A04-A	1	0	1	1	1	1
5FG8-A	0	0	0	0	0	1
2AUK-A	0	1	1	1	1	1
6IDO-A	1	1	1	1	1	1
1VRD-A	0	0	0	0	1	1
3WD0-A	1	1	1	1	1	1
3R4S-A	0	0	0	0	0	1
5ZY9-C	0	0	0	0	1	1
6J8Y-C	1	1	1	1	1	1
1HKV-A	0	0	0	0	1	1
3M1G-A	0	0	0	0	1	1
6FOH-A	0	1	1	1	1	1
1VS0-A	1	1	1	1	1	1
3AZZ-A	0	0	0	0	1	1
6UK3-A	0	0	0	0	1	1
5BQM-B	0	1	1	1	1	1
3U5T-A	0	0	0	1	1	1
3F9T-A	1	1	1	1	1	1
4NTZ-A	0	0	0	0	1	1
1QSO-A	1	1	1	1	1	1
1QGE-D	0	1	1	1	1	1
6WPR-A	0	0	0	0	1	1
3FCY-A	0	0	1	1	1	1
3ZVN-A	1	1	1	1	1	1
5C56-A	0	1	1	1	1	1
4Z8I-A	0	0	0	0	0	1
2DL6-A	0	1	1	1	1	1
5EHF-A	0	0	0	0	1	1
5K3Q-A	0	1	1	1	1	1
2RH9-A	0	0	0	0	0	1
6NT9-A	0	1	1	1	1	1
1OJT-A	0	0	0	1	1	1
6U8W-A	0	1	1	1	1	1
3TQT-A	0	0	0	1	1	1
5XX9-A	0	0	0	0	1	1
1CTU-A	0	0	0	1	1	1
4C5U-A	0	0	0	1	1	1
2E18-A	0	0	0	1	1	1
4NFN-A	0	0	0	0	0	1
2PMZ-C	0	0	0	0	0	1
4QMW-A	0	0	0	0	0	1
4N83-A	0	0	0	0	1	1
4GWR-A	0	1	1	1	1	1
2YOL-A	0	0	0	0	1	1
6BHB-A	0	0	0	0	1	1
3I6A-A	0	0	0	0	0	1
3STG-A	0	0	0	0	0	1
5UHL-B	0	1	1	1	1	1
2CW3-A	0	1	1	1	1	1
1B3Z-A	0	0	0	0	0	1
3U6F-B	0	1	1	1	1	1
6Y3A-A	0	0	0	0	0	1
1WKY-A	0	1	1	1	1	1
4EZE-A	1	1	1	1	1	1
2VEO-A	1	1	1	1	1	1
3LNU-A	0	0	0	0	1	1
2QKR-A	0	0	0	0	1	1
5XKN-A	0	0	0	0	0	1
5M8E-A	0	1	1	1	1	1
5Z3I-A	0	0	0	1	1	1
3RP9-A	0	1	1	1	1	1
4AC1-X	1	1	1	1	1	1
1S5J-A	1	1	1	1	1	1
2KFW-A	0	1	1	1	1	1
2OB4-A	0	0	0	1	1	1
3WPZ-A	0	1	1	1	1	1
4BK4-A	1	0	0	1	1	1
2WB1-L	0	0	0	0	0	1
6W5O-A	0	0	0	0	0	1
6AH9-A	0	0	0	0	0	1
3TR9-A	0	1	1	1	1	1
2JQ9-A	0	0	0	0	0	1
2LXN-A	0	0	0	0	1	1
1L8L-A	0	1	1	1	1	1
4A69-A	0	0	0	0	1	1
1KKC-A	0	0	0	0	1	1
5BZ0-A	1	1	1	1	1	1
5LBD-A	0	1	1	1	1	1
6HPR-A	0	1	1	1	1	1
3BJ5-A	0	1	1	1	1	1
3KKA-C	0	0	0	0	0	1
5IJW-A	0	0	0	1	1	1
3QD2-B	0	0	0	0	0	1
6QI8-A	0	0	0	0	0	1
1T6E-X	1	1	1	1	1	1
3WN6-A	0	0	0	0	0	1
3I81-A	0	0	0	0	0	1
1ISF-A	0	0	1	1	1	1
1OXK-B	0	1	1	1	1	1
6WCI-A	0	0	0	1	1	1
3ZIZ-A	0	0	0	0	1	1
5URF-A	0	0	0	0	0	1
2VL6-A	1	1	1	1	1	1
2RCV-A	0	0	0	0	0	1
2RJM-A	0	1	1	1	1	1
5FMB-A	1	1	1	1	1	1
4FSH-A	0	0	0	0	0	1
5T0L-A	0	0	0	0	0	1
3OBT-A	0	0	0	1	1	1
4MAF-A	0	0	0	0	1	1
6G3U-A	0	0	0	0	1	1
3RGQ-A	1	1	1	1	1	1
6DT1-A	0	1	1	1	1	1
2GV1-A	0	0	0	1	1	1
1YGH-A	0	0	0	0	1	1
6ERC-A	1	1	1	1	1	1
5MUF-A	0	0	0	0	0	1
5HLA-A	0	1	1	1	1	1
5N11-A	0	0	0	0	1	1
5SZJ-A	0	0	0	0	1	1
3W4R-A	0	1	1	1	1	1
4NX8-A	1	1	1	1	1	1
3IJP-A	0	0	0	1	1	1
6EQI-C	1	1	1	1	1	1
2RIJ-A	0	1	1	1	1	1
4NB7-A	0	0	0	0	0	1
1UNN-C	1	1	1	1	1	1
3GUE-A	0	0	0	0	1	1
1OWS-A	0	0	0	0	0	1
5ND5-A	0	0	0	0	1	1
5GT5-A	1	1	1	1	1	1
2RKJ-A	0	0	0	0	1	1
2CFB-A	0	0	0	0	0	1
2CR6-A	0	0	1	1	1	1
2R37-A	0	1	1	1	1	1
2A7O-A	1	1	1	1	1	1
6P9A-B	0	0	0	0	0	1
2RG9-A	0	0	0	0	0	1
5LDX-L	0	0	0	0	0	1
4IV1-B	0	0	0	0	0	1
4F2N-A	0	0	0	0	1	1
6C25-A	0	0	0	0	1	1
3ICF-A	0	1	1	1	1	1
3O4F-A	0	0	1	1	1	1
5XTD-C	0	1	1	1	1	1
6F57-A	0	1	1	1	1	1
1CPJ-A	0	0	0	0	0	1
6BHC-A	0	0	0	1	1	1
2R29-A	0	0	0	0	1	1
6JXG-A	0	0	0	0	1	1
2VCV-A	0	0	0	0	0	1
6G76-A	0	0	0	0	0	1
5BQS-A	0	0	0	1	1	1
4XTI-A	0	1	1	1	1	1
3SZ3-A	0	0	0	0	1	1
6PJW-A	0	0	0	0	0	1
1E6V-A	0	0	0	0	0	1
1YBT-A	0	1	1	1	1	1
6K2C-A	0	0	1	1	1	1
1ZBQ-A	0	0	0	0	0	1
5H6B-A	1	1	1	1	1	1
5IAO-A	1	1	1	1	1	1
1VF1-A	0	0	0	0	1	1
3PPI-A	0	0	0	1	1	1
4M1I-A	1	1	1	1	1	1
4H7D-A	0	0	0	0	1	1
1WIM-A	1	1	1	1	1	1
1O4S-A	0	0	0	1	1	1
1NDQ-A	0	0	0	0	1	1
3L9X-A	1	1	1	1	1	1
5FMG-H	1	1	1	1	1	1
5SWU-A	0	1	1	1	1	1
3ZCB-A	1	1	1	1	1	1
4WTH-A	0	0	0	0	0	1
1LF9-A	1	1	1	1	1	1
2G2O-A	0	0	0	0	0	1
4WHX-A	0	0	0	0	1	1
4OL9-A	1	0	1	1	1	1
5CYF-A	0	1	1	1	1	1
6UEW-B	0	0	0	1	1	1
5LL9-A	0	0	0	1	1	1
4XOX-A	0	0	0	0	0	1
3VMW-A	1	1	1	1	1	1
6W9H-A	1	1	1	1	1	1
1TLU-A	0	1	1	1	1	1
5T1A-A	0	0	0	0	1	1
3IXE-A	0	1	1	1	1	1
6APH-A	0	0	0	0	0	1
5NCN-B	1	1	1	1	1	1
2J6Z-A	0	1	1	1	1	1
2I0E-A	0	0	0	0	0	1
5OCS-A	0	0	0	1	1	1
3LRQ-A	1	1	1	1	1	1
4NQJ-A	1	1	1	1	1	1
1DPY-A	0	0	0	0	0	1
5EYW-A	0	0	0	0	0	1
2CZV-C	0	0	0	0	1	1
3LWD-A	0	0	0	1	1	1
6RFL-L	1	1	1	1	1	1
1HKG-A	0	0	0	0	0	1
6K0A-G	0	0	0	0	1	1
5O6T-A	0	1	1	1	1	1
4XHF-A	0	1	1	1	1	1
5TIR-A	0	0	0	0	1	1
4AL8-C	0	0	0	0	1	1
4UIH-A	0	0	0	0	1	1
4NBQ-A	0	0	0	0	1	1
1IJR-A	0	0	0	0	1	1
3EJ0-A	0	0	0	0	1	1
3US8-A	0	0	0	0	1	1
2OSH-A	0	0	0	0	0	1
3H7Q-A	0	0	0	0	0	1
2DCB-A	0	0	0	0	0	1
4ZM6-A	1	1	1	1	1	1
4OFW-A	0	1	1	1	1	1
4P6V-E	1	1	1	1	1	1
1T4B-A	0	0	0	0	1	1
2F4E-A	0	1	1	1	1	1
1CZY-A	0	1	1	1	1	1
3UEY-A	0	0	0	0	0	1
1UPP-A	0	0	0	0	0	1
3B6N-A	0	0	0	0	1	1
2J1P-A	0	0	0	0	0	1
3N9D-A	1	1	1	1	1	1
5HJ7-A	0	0	0	1	1	1
4MJ3-A	0	0	0	0	1	1
5NFR-A	0	0	0	1	1	1
5BZX-A	0	0	1	1	1	1
5HKF-A	0	0	0	0	0	1
3RAW-A	0	0	0	0	0	1
4FBN-A	0	1	1	1	1	1
1OBG-A	1	0	0	1	1	1
3ZRW-A	0	1	1	1	1	1
2L75-A	0	0	0	0	0	1
4YPO-A	0	0	0	0	0	1
3HHQ-A	0	0	0	1	1	1
1W93-A	0	0	0	0	1	1
2C35-A	1	1	1	1	1	1
3LEZ-A	0	0	0	0	1	1
4KW6-A	0	0	0	0	1	1
2XEU-A	0	0	0	0	0	1
4UCF-A	0	0	1	1	1	1
5XWF-A	1	0	1	1	1	1
5CKV-A	0	0	0	0	1	1
1QVA-A	0	0	0	0	1	1
3WP5-A	0	1	1	1	1	1
2GSO-A	0	0	1	1	1	1
3UA7-A	0	0	0	0	1	1
4P0E-A	0	0	0	1	1	1
2PF1-A	0	0	1	1	1	1
5UJS-A	0	0	0	1	1	1
1TD2-A	0	0	0	0	1	1
5Z2C-A	1	1	1	1	1	1
3WY1-A	0	0	1	1	1	1
6BHF-A	0	1	1	1	1	1
6WY4-A	1	0	1	1	1	1
5JN8-A	0	0	0	0	1	1
5YKS-A	0	1	1	1	1	1
5JXX-A	0	0	0	0	1	1
1UMG-A	0	1	1	1	1	1
5XEM-A	0	0	0	1	1	1
3NET-A	0	1	1	1	1	1
3D0O-A	0	0	0	0	1	1
2KOY-A	0	1	1	1	1	1
1HKX-A	0	0	0	0	0	1
6WGY-A	0	0	1	1	1	1
1KS6-A	0	0	0	0	1	1
6N1N-A	1	0	1	1	1	1
6CW2-D	0	1	1	1	1	1
6QUQ-O	0	0	0	0	0	1
5HUA-A	0	0	0	0	0	1
2H30-A	0	1	1	1	1	1
1I35-A	0	1	1	1	1	1
5GQR-K	0	0	0	0	0	1
3GMW-A	0	0	0	0	0	1
3QS7-E	0	1	1	1	1	1
5MWA-A	0	1	1	1	1	1
6HA9-A	0	1	1	1	1	1
2JGQ-A	1	1	1	1	1	1
6R26-A	0	0	0	1	1	1
5LF3-J	0	0	0	1	1	1
1E58-A	0	0	0	0	1	1
1XND-A	0	0	0	0	0	1
4MQ3-A	0	1	1	1	1	1
3CVR-A	0	1	1	1	1	1
3HRI-A	0	0	0	0	0	1
6PFY-C	0	0	0	0	0	1
1N70-A	0	0	0	0	1	1
1W4I-A	0	1	1	1	1	1
4BQM-A	0	0	0	0	0	1
2YUK-A	1	1	1	1	1	1
3P1G-A	0	0	0	0	0	1
3LFL-A	0	0	0	0	1	1
2B7U-A	1	1	1	1	1	1
5AYA-A	0	0	0	0	1	1
1DXL-A	0	0	0	0	1	1
6FWS-A	1	1	1	1	1	1
6H8K-A	1	0	0	0	0	1
1DOF-A	0	1	1	1	1	1
1NGC-A	0	0	0	0	0	1
1EOM-A	1	1	1	1	1	1
3H0I-A	0	1	1	1	1	1
2VM2-A	0	0	0	0	0	1
6FIC-T	0	1	1	1	1	1
1S6B-B	0	0	0	0	0	1
3IGN-A	0	0	1	1	1	1
1I1Q-B	0	0	0	0	0	1
1XRE-A	0	0	0	0	1	1
6RDN-X	0	1	1	1	1	1
5OHJ-A	0	0	0	0	0	1
4MEC-A	0	0	0	0	0	1
3TUP-A	1	1	1	1	1	1
6C6L-E	1	1	1	1	1	1
4ZXN-A	0	0	0	0	0	1
1OOP-C	0	0	0	0	0	1
4FZH-A	0	1	1	1	1	1
2ZE0-A	0	0	0	0	1	1
5IGQ-A	0	0	0	1	1	1
1U3W-A	0	0	0	0	0	1
6PQE-A	0	0	0	0	0	1
4ZGW-A	0	0	0	0	1	1
5XBC-A	1	1	1	1	1	1
3FVS-A	0	0	0	0	1	1
3EHG-A	0	1	1	1	1	1
3EUF-A	0	0	0	0	1	1
2DQ7-X	0	0	0	0	0	1
1SCN-E	0	0	0	0	1	1
3P11-A	0	0	0	0	1	1
3DOH-A	1	1	1	1	1	1
3CEG-A	1	1	1	1	1	1
1PL2-A	0	0	0	0	0	1
4JMP-A	1	0	1	1	1	1
2L1U-A	0	1	1	1	1	1
1S49-A	0	1	1	1	1	1
3B0X-A	1	1	1	1	1	1
3QWV-A	0	0	0	0	0	1
2NSQ-A	0	0	0	0	0	1
2RGY-A	1	1	1	1	1	1
4AJN-A	0	0	0	0	0	1
1JEW-2	0	0	0	0	0	1
4GFV-A	0	0	1	1	1	1
5N06-A	1	1	1	1	1	1
1XN1-A	1	1	1	1	1	1
3IML-A	0	0	0	0	0	1
5TR3-A	0	0	0	0	0	1
1YGB-A	0	0	0	1	1	1
6OMZ-A	0	0	0	1	1	1
4NW3-A	0	0	0	0	1	1
6U0M-2	0	0	1	1	1	1
2QAI-A	1	0	1	1	1	1
6JDE-B	1	1	1	1	1	1
4WL2-A	0	0	0	1	1	1
5D80-J	0	1	1	1	1	1
2VEF-A	0	0	1	1	1	1
1F3B-A	0	0	0	0	0	1
4DHX-A	1	1	1	1	1	1
2AAA-A	0	0	0	1	1	1
4IG9-A	0	1	1	1	1	1
3A31-A	1	1	1	1	1	1
6PSI-B	0	1	1	1	1	1
5B8F-A	0	0	0	0	0	1
5A8R-A	0	0	0	0	0	1
5U6Z-A	1	1	1	1	1	1
3QNQ-A	1	1	1	1	1	1
3TKZ-A	0	0	0	1	1	1
4MYG-A	0	0	0	0	1	1
4A0G-A	1	1	1	1	1	1
5OJN-A	1	1	1	1	1	1
6L6Z-D	0	0	0	0	1	1
2JCA-A	0	0	1	1	1	1
4EQV-A	0	0	0	1	1	1
6H8K-K	0	1	1	1	1	1
2MP3-A	0	1	1	1	1	1
6NKC-A	0	0	0	0	1	1
3OX4-A	0	0	0	1	1	1
4EGT-A	0	1	1	1	1	1
5JXW-A	0	0	0	0	1	1
5G6V-A	0	0	1	1	1	1
6T48-A	0	0	0	1	1	1
2IJO-B	0	0	0	0	1	1
5LFK-A	0	1	1	1	1	1
3LZX-A	0	0	0	0	0	1
2H2Y-A	1	1	1	1	1	1
3O1I-A	1	1	1	1	1	1
5UR0-A	0	0	0	0	1	1
6DXA-A	0	0	0	0	0	1
2NNH-A	0	0	0	0	0	1
2WP8-J	0	0	0	1	1	1
3CN7-A	0	0	0	0	1	1
2WYS-A	0	1	1	1	1	1
4K7M-A	0	0	0	0	0	1
5KVU-A	0	0	0	0	0	1
3PF3-A	0	0	0	0	1	1
1FYV-A	0	1	1	1	1	1
1Y7O-A	0	0	0	0	1	1
6FGS-A	0	0	0	0	0	1
5C8C-A	0	0	0	0	0	1
3R8R-A	0	0	0	0	1	1
5UE1-A	0	0	0	0	0	1
4U41-A	0	0	0	0	0	1
1FPZ-A	1	1	1	1	1	1
6PPO-D	0	0	0	0	1	1
3DWV-A	0	1	1	1	1	1
1WWW-X	0	0	0	1	1	1
4F2G-A	0	0	0	1	1	1
5U6R-A	0	0	0	0	1	1
3V9P-A	0	0	1	1	1	1
2EJ2-A	0	0	0	0	1	1
4GLX-A	0	0	0	1	1	1
5HOU-A	0	1	1	1	1	1
5G3M-A	0	1	1	1	1	1
5UGW-A	1	1	1	1	1	1
3EF1-A	0	1	1	1	1	1
6BAF-A	0	0	0	1	1	1
2DHN-A	0	0	1	1	1	1
3TJT-A	0	0	0	0	1	1
3E0U-A	0	0	0	1	1	1
2GQD-A	0	0	0	0	1	1
2Y2W-A	1	1	1	1	1	1
3U5N-A	0	0	0	0	0	1
4WOK-A	0	0	0	1	1	1
6C55-A	0	0	0	0	1	1
1GY0-A	1	1	1	1	1	1
3T4T-A	1	1	1	1	1	1
4G7U-A	0	0	0	0	0	1
6K3H-A	0	0	0	0	0	1
5IFZ-A	0	0	0	1	1	1
1OX5-A	0	1	1	1	1	1
2Y78-A	0	0	0	1	1	1
3HN3-A	0	0	0	1	1	1
2QT7-A	1	1	1	1	1	1
4O6D-A	0	0	0	0	1	1
5FUX-A	0	0	0	0	1	1
6E0O-A	1	1	1	1	1	1
3EEH-A	1	1	1	1	1	1
3IT4-B	0	0	1	1	1	1
3QKC-B	1	1	1	1	1	1
2PU1-A	0	0	0	0	0	1
6I7P-A	0	0	0	0	1	1
4P6V-D	1	1	1	1	1	1
3PWZ-A	0	0	0	1	1	1
5N1Q-C	0	0	0	0	0	1
6HKA-A	0	1	1	1	1	1
3Q62-A	0	0	0	0	0	1
5Y27-A	1	1	1	1	1	1
2WQK-A	0	0	0	1	1	1
6C2N-A	0	0	0	0	0	1
6P09-A	0	1	1	1	1	1
4GAH-A	1	1	1	1	1	1
1DGI-4	0	0	0	0	0	1
3V9M-A	0	0	0	0	1	1
2DWP-A	0	0	0	0	1	1
2LWE-A	1	1	1	1	1	1
4Z38-A	1	0	0	0	1	1
5G2X-C	1	1	1	1	1	1
3ISG-A	0	0	0	1	1	1
4PMX-A	1	1	1	1	1	1
6K8P-A	1	1	1	1	1	1
1XQI-A	0	1	1	1	1	1
2LGY-A	0	1	1	1	1	1
1BDX-A	0	0	1	1	1	1
3UWD-A	0	0	0	0	0	1
6N2A-A	0	0	1	1	1	1
6ITO-A	0	0	0	1	1	1
4XKY-B	0	0	1	1	1	1
4JDR-A	0	0	0	1	1	1
4DRH-B	1	1	1	1	1	1
2EB0-A	0	0	0	1	1	1
5A7M-A	0	0	0	0	1	1
4J54-A	0	0	0	0	0	1
2OOX-A	1	1	1	1	1	1
2K7N-A	0	1	1	1	1	1
6UA1-A	0	0	0	0	0	1
6QMM-B	0	0	1	1	1	1
3COM-A	0	0	0	0	0	1
5HKP-A	0	1	1	1	1	1
1NJ8-A	0	1	1	1	1	1
2V6B-A	0	0	0	1	1	1
1ZWS-A	0	0	0	0	0	1
1UDE-A	0	0	0	0	0	1
2LJ4-A	0	1	1	1	1	1
5FOD-A	0	0	0	0	0	1
2WM8-A	1	1	1	1	1	1
3WJ1-A	0	0	0	0	0	1
3ZT9-A	1	1	1	1	1	1
5OAR-B	1	1	1	1	1	1
5OGZ-A	0	0	0	0	1	1
2J1L-A	0	0	1	1	1	1
2X5I-D	0	0	0	0	0	1
2KGT-A	1	1	1	1	1	1
3LD9-A	0	0	1	1	1	1
1EU1-A	0	0	0	0	0	1
6I8T-A	0	0	0	0	0	1
2D3A-A	0	0	0	0	1	1
6OF8-F	0	0	0	0	0	1
3X43-A	0	0	0	1	1	1
2WKQ-A	0	1	1	1	1	1
3K2E-A	0	0	0	0	1	1
4XBS-A	0	0	0	1	1	1
1NB2-A	0	0	0	0	1	1
6KCZ-A	1	1	1	1	1	1
1RPZ-A	0	1	1	1	1	1
5VNZ-A	0	1	1	1	1	1
1KLX-A	0	1	1	1	1	1
2YY5-A	0	0	0	1	1	1
6ERG-A	0	1	1	1	1	1
6QEL-A	0	0	0	1	1	1
6NFZ-A	0	0	1	1	1	1
5FN6-A	0	1	1	1	1	1
3PT3-A	1	1	1	1	1	1
5DUL-A	0	0	0	0	0	1
6QM8-K	0	0	1	1	1	1
1J4G-A	0	0	0	0	0	1
6DXD-A	0	0	0	0	0	1
5HXV-A	0	0	0	0	1	1
4B6L-A	0	0	0	0	1	1
2TAA-A	0	0	0	1	1	1
5BXI-A	0	0	0	0	1	1
4L3B-B	0	0	0	0	0	1
2P86-A	0	0	0	0	1	1
4BCR-A	1	1	1	1	1	1
1QK4-A	0	0	0	0	1	1
5KJP-A	0	0	0	0	0	1
3J0F-A	0	0	0	0	1	1
1IXD-A	1	1	1	1	1	1
2E7H-A	0	0	0	1	1	1
5XTC-l	0	0	0	0	0	1
6C4S-A	0	0	0	0	1	1
3ZVD-A	0	0	0	0	1	1
1ZUW-A	0	0	0	0	1	1
6HWH-P	1	1	1	1	1	1
3FF1-A	0	0	0	0	0	1
4LS7-A	0	0	0	0	0	1
4IS4-A	0	0	0	0	1	1
1R1D-A	0	1	1	1	1	1
1P4S-A	0	0	0	1	1	1
3NJB-A	0	1	1	1	1	1
3ZM8-A	0	1	1	1	1	1
2O4D-A	1	1	1	1	1	1
5NGZ-A	0	1	1	1	1	1
2Q0Z-X	0	0	1	1	1	1
5T3A-A	0	1	1	1	1	1
4H3H-B	0	0	0	0	1	1
5GLA-A	0	0	0	0	1	1
4NQK-A	1	1	1	1	1	1
3EY6-A	0	1	1	1	1	1
1EYE-A	0	0	0	1	1	1
1QLE-C	0	0	0	1	1	1
2X5I-B	0	0	0	0	0	1
5VE2-A	0	0	1	1	1	1
2P31-A	0	0	0	0	1	1
6F2C-A	0	1	1	1	1	1
4IV5-A	0	0	0	1	1	1
1VKE-A	0	0	0	0	0	1
1T5I-A	0	0	1	1	1	1
1JWE-A	0	1	1	1	1	1
3ZH3-A	0	0	0	1	1	1
5L64-K	0	0	0	0	0	1
2DSC-A	1	1	1	1	1	1
