# Supplementary material for: Structure-based protein function prediction using graph convolutional networks
Source: Nat Commun. 2021 May 26;12:3168. doi: 10.1038/s41467-021-23303-9 (PMC8155034; doi:10.1038/s41467-021-23303-9)
Supplement: Supplementary file 6 — Source Data [file 41467_2021_23303_MOESM6_ESM.zip › SourceData/GO_information_content_swiss-model.txt]

GO:0009250 8.2513
GO:0015976 inf
GO:0006643 7.0695
GO:0099178 14.9023
GO:0015288 9.8667
GO:0051555 13.4694
GO:0047094 18.2243
GO:0030182 6.9395
GO:0052877 13.9763
GO:0044845 18.2243
GO:1901402 18.2243
GO:0008886 13.8320
GO:0090212 16.2243
GO:0071248 8.9274
GO:0072490 12.2243
GO:0000429 12.6393
GO:1902737 15.6393
GO:0051589 11.5518
GO:0072325 15.4169
GO:0034584 14.0543
GO:0016837 10.0594
GO:1901861 10.5378
GO:0008922 14.9023
GO:0030431 11.7007
GO:0042670 14.3174
GO:0097242 11.7813
GO:0061418 11.8667
GO:0004334 14.9023
GO:1990405 13.9023
GO:0051651 9.5032
GO:0051342 13.3663
GO:0010967 15.6393
GO:0070591 13.7007
GO:0004506 14.5238
GO:1904990 17.2243
GO:0061410 17.2243
GO:0043652 12.6096
GO:0071261 16.2243
GO:1902246 18.2243
GO:0070330 10.6774
GO:0071546 13.0950
GO:0032435 12.0543
GO:0036164 16.6393
GO:0010307 17.2243
GO:0033565 13.8320
GO:0099118 11.2356
GO:0042373 14.5238
GO:0110131 16.6393
GO:0005948 14.3174
GO:0046423 14.7648
GO:0048545 8.3024
GO:0080002 15.9023
GO:2000969 14.2243
GO:0000038 12.6393
GO:0050611 15.4169
GO:0018480 17.2243
GO:0051294 11.0644
GO:0010530 16.6393
GO:0007494 13.7007
GO:0071504 16.2243
GO:0061688 17.2243
GO:0070252 11.0148
GO:0043094 6.6856
GO:0042755 12.4964
GO:0042478 17.2243
GO:0002861 12.6393
GO:0031549 18.2243
GO:0019218 9.7731
GO:0050350 16.6393
GO:0071563 14.6393
GO:0047492 18.2243
GO:0047445 17.2243
GO:0050637 16.2243
GO:0004897 15.9023
GO:1902632 17.2243
GO:0008763 9.5768
GO:0019628 12.4429
GO:0009098 8.0695
GO:0042558 6.9979
GO:0021549 11.4964
GO:0009154 10.6468
GO:0001315 13.7007
GO:0051378 14.4169
GO:0106047 15.6393
GO:0051620 16.6393
GO:0043474 13.5238
GO:0010716 13.7648
GO:0015774 10.6929
GO:1903326 15.2243
GO:0044042 7.4413
GO:0000451 11.9389
GO:0070233 12.4429
GO:1902102 13.7648
GO:0120160 16.6393
GO:0045429 11.2470
GO:0071449 17.2243
GO:0031338 12.4429
GO:0004321 13.9763
GO:1903093 13.9023
GO:0070350 15.4169
GO:0042277 8.2187
GO:0031347 7.0982
GO:0061549 15.4169
GO:0090070 14.3174
GO:0000435 15.0543
GO:0048523 4.4033
GO:0051569 12.1582
GO:0070594 18.2243
GO:0060567 14.7648
GO:0000270 6.0021
GO:1901888 10.7485
GO:0043877 18.2243
GO:0042212 18.2243
GO:0010042 12.1799
GO:0004509 15.9023
GO:0052055 9.6281
GO:0009426 14.7648
GO:0045721 11.8492
GO:0052600 16.2243
GO:1904994 12.3174
GO:0002206 16.6393
GO:1904020 16.6393
GO:0098937 14.5238
GO:0030761 18.2243
GO:0098808 12.8320
GO:0072572 15.0543
GO:0009524 12.1368
GO:0046086 14.4169
GO:0060285 10.5877
GO:0004125 12.2243
GO:0039665 12.4429
GO:0009254 9.7445
GO:0043270 9.0771
GO:0072374 18.2243
GO:0017049 12.7980
GO:0018845 15.9023
GO:0051024 12.5238
GO:0009893 4.9421
GO:0045828 14.3174
GO:0032700 13.7007
GO:0008375 8.9692
GO:0021898 17.2243
GO:0000773 17.2243
GO:0007270 14.2243
GO:0072383 14.5238
GO:0048682 13.9023
GO:0045450 14.5238
GO:0010360 15.2243
GO:0051582 16.2243
GO:0007140 11.4041
GO:0080068 17.2243
GO:0042700 15.6393
GO:0017099 15.2243
GO:0075259 14.3174
GO:0015853 18.2243
GO:0045697 18.2243
GO:1901599 17.2243
GO:0008385 14.5238
GO:0034238 15.4169
GO:0018973 14.6393
GO:0070996 18.2243
GO:0051608 13.9023
GO:2000630 14.6393
GO:1901916 18.2243
GO:0071871 13.7007
GO:1903010 12.3914
GO:0031371 12.5804
GO:0098527 18.2243
GO:0000379 14.2243
GO:0046476 15.0543
GO:0060860 16.2243
GO:0008821 9.4105
GO:0006216 11.4694
GO:0097062 13.9023
GO:0032819 14.6393
GO:0052630 17.2243
GO:0008526 12.5518
GO:0038003 15.2243
GO:0008127 13.7648
GO:1905169 17.2243
GO:0000824 15.4169
GO:0060061 14.5238
GO:0004527 7.0581
GO:0009129 6.4532
GO:0006876 16.2243
GO:0090465 17.2243
GO:0006592 12.7648
GO:0010425 18.2243
GO:0009914 9.0003
GO:0046185 9.5448
GO:0090381 16.2243
GO:0046184 8.3647
GO:0016740 2.1753
GO:0042735 18.2243
GO:0098712 15.2243
GO:0004017 8.8822
GO:0009734 10.7244
GO:0004689 15.4169
GO:2000877 17.2243
GO:0033347 18.2243
GO:0038182 18.2243
GO:0019307 18.2243
GO:0045741 15.6393
GO:0006558 9.7165
GO:0070290 13.1368
GO:0080141 16.2243
GO:0039703 18.2243
GO:0070786 14.4169
GO:0031588 12.8320
GO:0000957 13.9023
GO:0007395 16.6393
GO:1903566 13.8320
GO:0090201 12.8667
GO:0001756 12.2019
GO:1990863 15.9023
GO:0051285 12.6096
GO:0031910 18.2243
GO:0042531 10.9482
GO:0050286 16.6393
GO:0060437 15.6393
GO:0005610 15.6393
GO:0010468 3.7621
GO:0140352 6.3682
GO:0047794 18.2243
GO:0071593 14.7648
GO:2000446 17.2243
GO:0016208 10.0594
GO:0060463 15.6393
GO:0050484 15.9023
GO:0120153 15.0543
GO:0016903 6.8384
GO:0001842 15.4169
GO:0001173 13.3663
GO:0022400 12.7648
GO:0046776 12.7007
GO:0061963 16.2243
GO:0070307 13.5238
GO:0036112 15.4169
GO:0033188 16.2243
GO:0004181 10.9297
GO:0004092 14.7648
GO:0035327 11.8492
GO:0071036 16.2243
GO:0021559 15.0543
GO:0050545 14.4169
GO:0038111 14.2243
GO:0000250 12.1368
GO:2000018 14.9023
GO:0005782 10.9114
GO:0035218 13.4169
GO:0019826 14.5238
GO:0051735 16.6393
GO:0097070 15.6393
GO:0046275 18.2243
GO:0042386 14.6393
GO:0050044 13.2243
GO:0032410 11.0444
GO:0002051 18.2243
GO:0052360 14.6393
GO:0009383 14.2243
GO:0043559 14.4169
GO:0052361 14.3174
GO:0002719 11.8667
GO:0034058 15.0543
GO:1902689 16.2243
GO:2000541 16.6393
GO:1905450 16.6393
GO:0034457 14.3174
GO:0015018 14.1368
GO:0006681 13.5804
GO:0004859 12.3663
GO:0052718 14.2243
GO:1905476 12.6697
GO:0000109 12.0345
GO:0009853 10.7485
GO:0043555 12.5238
GO:0047663 14.5238
GO:1990459 14.4169
GO:0071350 13.6393
GO:0042974 13.5804
GO:0004043 15.0543
GO:0034165 14.3174
GO:0043604 2.7927
GO:0043316 16.6393
GO:0006891 10.6318
GO:0010514 13.8320
GO:0071165 18.2243
GO:0099623 13.3174
GO:0010353 16.2243
GO:0099590 12.5518
GO:0006610 15.0543
GO:2000667 15.2243
GO:1990748 6.8607
GO:0004019 9.1826
GO:1903047 6.8059
GO:1902939 17.2243
GO:0000082 9.3632
GO:0102506 18.2243
GO:0031443 15.0543
GO:0009714 14.0543
GO:0035176 12.8667
GO:0046332 11.9023
GO:0038109 14.6393
GO:0047125 16.2243
GO:0097598 15.9023
GO:1902444 14.5238
GO:0002765 16.6393
GO:0036137 13.0950
GO:0031207 14.6393
GO:1900791 16.2243
GO:0030071 10.1799
GO:0050777 8.8934
GO:0051238 11.1053
GO:0031533 14.0543
GO:0000170 18.2243
GO:0004960 16.6393
GO:0070268 12.0345
GO:0009838 13.3663
GO:1902860 15.9023
GO:0044502 18.2243
GO:0070413 13.0543
GO:1904600 18.2243
GO:0071619 14.6393
GO:0004635 10.1909
GO:0010043 10.1690
GO:0010632 9.5066
GO:0008712 12.1582
GO:0022853 7.2054
GO:0033956 17.2243
GO:1990780 18.2243
GO:0030108 15.9023
GO:0044298 12.5238
GO:0098561 15.4169
GO:0032641 15.6393
GO:0009068 10.0847
GO:0071945 13.4694
GO:0046598 13.3174
GO:0015195 18.2243
GO:0070505 17.2243
GO:0032165 18.2243
GO:0051511 17.2243
GO:1903684 14.7648
GO:0045714 15.2243
GO:1905768 16.6393
GO:0010412 13.9763
GO:0001174 13.3663
GO:0010359 13.5804
GO:0048502 14.0543
GO:0098970 15.4169
GO:0002091 14.7648
GO:0043875 18.2243
GO:0006107 10.3977
GO:0035146 15.9023
GO:0052572 8.9412
GO:0042805 11.9955
GO:0043686 12.7007
GO:0009373 14.4169
GO:0004161 12.0543
GO:0021593 14.9023
GO:2000818 15.6393
GO:0010711 15.4169
GO:0045643 15.9023
GO:0075521 12.4964
GO:0015181 15.6393
GO:0008359 18.2243
GO:0047979 15.0543
GO:0039689 12.3416
GO:0140244 18.2243
GO:0050808 8.7185
GO:0060242 14.6393
GO:0120207 18.2243
GO:0002698 9.9159
GO:0021515 12.9763
GO:0023014 7.0258
GO:0061610 15.4169
GO:0036441 16.2243
GO:0052230 14.7648
GO:0009611 7.4947
GO:2000762 15.0543
GO:0070084 11.1368
GO:0039505 12.8320
GO:0042684 15.6393
GO:0050112 12.2935
GO:0033946 13.7648
GO:0060830 17.2243
GO:0002476 12.6393
GO:0071709 9.9716
GO:0008253 9.5066
GO:0046707 15.0543
GO:0140284 15.9023
GO:0044397 18.2243
GO:0044469 15.0543
GO:1990523 15.9023
GO:0102719 15.4169
GO:0033299 14.5238
GO:2000524 18.2243
GO:1903805 16.6393
GO:0097403 18.2243
GO:0032790 11.7980
GO:0045683 13.8320
GO:0150090 18.2243
GO:0043610 15.2243
GO:0072477 16.6393
GO:0035977 14.7648
GO:0090289 16.2243
GO:0120133 17.2243
GO:0009708 16.6393
GO:0014004 14.5238
GO:0046317 18.2243
GO:0034728 8.9669
GO:0033067 13.5238
GO:0003201 18.2243
GO:0004613 11.8149
GO:2001293 9.1501
GO:0047538 17.2243
GO:0030889 12.0148
GO:0052029 10.2759
GO:0090534 18.2243
GO:0072642 14.3174
GO:0031648 12.2935
GO:2000170 16.6393
GO:0043953 11.9955
GO:1905642 16.6393
GO:0043006 18.2243
GO:0090331 13.6393
GO:1903674 18.2243
GO:0042243 16.6393
GO:0006054 9.9528
GO:0015865 11.6544
GO:0043376 15.2243
GO:0033767 18.2243
GO:0018739 14.5238
GO:0120162 10.5032
GO:0071071 12.0148
GO:0033696 15.9023
GO:0016004 11.9389
GO:0030015 12.0950
GO:0021536 12.4964
GO:0035899 16.2243
GO:0072354 14.7648
GO:0001716 12.0745
GO:0047389 14.9023
GO:1903673 14.6393
GO:1904955 18.2243
GO:1901363 1.1530
GO:0015186 15.9023
GO:0006493 10.3851
GO:0048771 9.5448
GO:0006323 8.4315
GO:0002039 11.9955
GO:1905447 16.6393
GO:0004648 10.8580
GO:0033391 13.8320
GO:0017004 9.6851
GO:0046060 13.3663
GO:0010453 11.6393
GO:0030905 16.6393
GO:0043159 14.3174
GO:0034503 15.2243
GO:0021550 17.2243
GO:1990729 16.6393
GO:1990950 16.2243
GO:0033752 17.2243
GO:0003051 15.6393
GO:0045121 8.8406
GO:0098815 12.6096
GO:0015189 16.2243
GO:0045296 9.5732
GO:0016124 16.6393
GO:0002416 18.2243
GO:0046667 15.0543
GO:0070459 13.5804
GO:0099589 12.9763
GO:0050962 13.0543
GO:0000373 13.7648
GO:0035617 14.3174
GO:0045651 13.4169
GO:1904783 14.4169
GO:0048007 14.6393
GO:0030432 14.6393
GO:0003860 13.6393
GO:0019210 10.6022
GO:0050682 15.9023
GO:1905182 17.2243
GO:0009563 18.2243
GO:0050792 9.3174
GO:0060979 15.4169
GO:1990074 14.9023
GO:0048901 18.2243
GO:0048015 9.8320
GO:0097659 4.0198
GO:0003143 11.9955
GO:0019619 13.0950
GO:1902020 15.4169
GO:0043990 18.2243
GO:0090214 16.6393
GO:0001816 7.4661
GO:0050806 9.6774
GO:0048588 9.2075
GO:1990737 17.2243
GO:0015111 16.6393
GO:0150065 15.2243
GO:2000741 16.6393
GO:0098858 9.2019
GO:0034757 15.9023
GO:0035867 15.2243
GO:2001286 15.6393
GO:0048631 15.0543
GO:0019991 15.2243
GO:0061526 15.9023
GO:0019778 13.7648
GO:0031430 12.1158
GO:1904465 15.0543
GO:0003317 18.2243
GO:0031031 16.2243
GO:0021537 10.2585
GO:0042043 13.2701
GO:1900003 14.7648
GO:0004787 16.6393
GO:1990059 18.2243
GO:0120158 16.6393
GO:0005575 inf
GO:0061036 12.6697
GO:0072656 14.3174
GO:0090385 13.8320
GO:0090651 15.9023
GO:0005818 13.1799
GO:0045918 14.1368
GO:0044403 5.7076
GO:0039562 13.6393
GO:0090083 14.4169
GO:0018531 17.2243
GO:1905758 17.2243
GO:0006089 9.6318
GO:0005007 13.1368
GO:0033133 14.6393
GO:0004331 13.2243
GO:0003976 15.0543
GO:0043908 9.9575
GO:0019789 12.5804
GO:0000938 13.4169
GO:0110043 18.2243
GO:1990837 7.0815
GO:0003989 9.0720
GO:0097506 10.1210
GO:0046884 14.4169
GO:0052837 11.2701
GO:0034764 9.0669
GO:0004502 12.8667
GO:0040036 13.1799
GO:0097604 15.9023
GO:0050429 18.2243
GO:0014001 18.2243
GO:0101006 13.7648
GO:0090700 15.4169
GO:0021543 10.6393
GO:0018352 14.6393
GO:0019418 14.1368
GO:0008465 15.0543
GO:0051373 16.2243
GO:0031974 4.3449
GO:1902990 15.6393
GO:0031167 6.5549
GO:0000136 15.6393
GO:2000872 16.2243
GO:0035723 13.6393
GO:0010027 12.9023
GO:0080111 11.7648
GO:0003365 15.0543
GO:0005953 13.9763
GO:0019180 16.6393
GO:0090720 18.2243
GO:0050593 16.6393
GO:0003721 14.0543
GO:0005828 13.5804
GO:0048873 12.7324
GO:0048199 10.9859
GO:0009560 15.6393
GO:0034447 13.1799
GO:0005593 15.6393
GO:0016711 15.6393
GO:0042158 9.2788
GO:0031672 11.5804
GO:0072715 16.6393
GO:0008215 11.9575
GO:0062142 18.2243
GO:1905684 16.2243
GO:0008847 18.2243
GO:0010158 16.6393
GO:0009381 9.1079
GO:0000715 12.6393
GO:0010734 15.0543
GO:0042975 14.7648
GO:1990108 15.0543
GO:0050567 7.9967
GO:0048865 12.9023
GO:0048188 12.1368
GO:1901420 13.1799
GO:0005616 18.2243
GO:0043327 12.3663
GO:0021531 18.2243
GO:0032229 15.2243
GO:0048680 13.2243
GO:1990136 16.2243
GO:0042321 14.4169
GO:0045466 13.6393
GO:0060669 13.2701
GO:0072567 12.8320
GO:0008103 15.9023
GO:0005520 11.8149
GO:1903076 10.9859
GO:0090110 12.5804
GO:0090326 15.4169
GO:0010842 12.9763
GO:0019365 13.1368
GO:0042825 14.5238
GO:0002777 13.4694
GO:0090023 12.1582
GO:0000312 17.2243
GO:0012506 7.8867
GO:0001656 11.7485
GO:0009688 13.2243
GO:0030197 18.2243
GO:0035950 17.2243
GO:0034354 10.7896
GO:0042262 13.2701
GO:0019348 14.0543
GO:0004653 12.6096
GO:0046826 12.6697
GO:1901110 18.2243
GO:0034329 9.5840
GO:1903182 16.2243
GO:0055091 13.2701
GO:0098935 14.3174
GO:0098885 13.9023
GO:0090304 2.3068
GO:0015416 11.7007
GO:0102512 18.2243
GO:0042760 16.2243
GO:0014821 14.0543
GO:0050818 10.1368
GO:0036518 18.2243
GO:1990701 17.2243
GO:0010433 16.6393
GO:0030686 10.2876
GO:0070064 13.2243
GO:0031737 17.2243
GO:1904054 17.2243
GO:0014037 11.8320
GO:0010826 13.5238
GO:0014705 17.2243
GO:0060666 17.2243
GO:0047036 16.6393
GO:0038037 14.7648
GO:0005159 13.3663
GO:0072078 11.1475
GO:0098026 14.2243
GO:0010187 14.0543
GO:2000222 15.2243
GO:2000844 17.2243
GO:0071406 17.2243
GO:0004744 14.5238
GO:1902801 16.2243
GO:0020028 16.6393
GO:0019910 18.2243
GO:0061615 9.9763
GO:0090148 14.5238
GO:0008819 18.2243
GO:0052679 18.2243
GO:0045823 12.9023
GO:0047656 17.2243
GO:0075528 9.5949
GO:0050995 12.9389
GO:0099541 14.7648
GO:0002059 16.6393
GO:0000159 11.8844
GO:0007089 14.3174
GO:2000736 11.1799
GO:0042905 14.6393
GO:0097039 14.5238
GO:1901401 13.6393
GO:0061029 14.7648
GO:0060454 18.2243
GO:0046677 6.8271
GO:0048079 15.4169
GO:0061990 18.2243
GO:0099149 13.8320
GO:2000310 13.3174
GO:0014722 14.2243
GO:0061141 16.6393
GO:0071555 5.9406
GO:0071568 13.3663
GO:1905783 16.2243
GO:0090288 10.6393
GO:0034427 11.7980
GO:0006998 11.3788
GO:0048681 13.0950
GO:0030342 16.6393
GO:0006208 10.6774
GO:0051193 10.8667
GO:1902043 15.6393
GO:0002320 14.0543
GO:0015926 8.9528
GO:0008452 12.0345
GO:0019069 12.2019
GO:0000182 12.9763
GO:0010181 7.6716
GO:1900077 12.3914
GO:0030409 15.0543
GO:0007228 16.6393
GO:0006261 7.2723
GO:0071985 10.6318
GO:0033331 15.9023
GO:0033712 16.2243
GO:0097025 15.9023
GO:0046374 11.3295
GO:1903477 18.2243
GO:0072006 10.3725
GO:0048874 16.2243
GO:0022037 11.4299
GO:0000079 9.5877
GO:0005185 13.0543
GO:0016593 12.8320
GO:0043465 15.2243
GO:0005586 16.6393
GO:0106056 12.4169
GO:2000623 15.9023
GO:0035664 18.2243
GO:0071159 14.6393
GO:0097227 15.0543
GO:0035003 15.6393
GO:0045170 16.6393
GO:0098842 16.6393
GO:1990705 16.2243
GO:0097307 14.6393
GO:0051228 13.9023
GO:0002700 9.3508
GO:0090129 14.7648
GO:0062026 18.2243
GO:0010072 15.4169
GO:0044026 15.9023
GO:0016602 13.6393
GO:0071756 16.6393
GO:0004980 14.3174
GO:0016890 15.4169
GO:0005548 11.0148
GO:0030961 15.6393
GO:1903018 12.0950
GO:0006901 11.0543
GO:0010941 6.3435
GO:0044053 18.2243
GO:1902946 14.2243
GO:0009847 13.1368
GO:0099578 15.4169
GO:0031992 14.0543
GO:0008623 15.0543
GO:1990758 14.4169
GO:0043834 18.2243
GO:0019448 12.7648
GO:0044732 11.5238
GO:0045630 14.9023
GO:0097208 13.7648
GO:0036102 15.9023
GO:0050325 18.2243
GO:2001168 15.6393
GO:0036215 14.6393
GO:0050086 14.6393
GO:0008198 9.6468
GO:0042587 15.4169
GO:0072606 11.6096
GO:0018803 18.2243
GO:0002676 13.7648
GO:0061188 15.0543
GO:0008156 10.9669
GO:0120195 17.2243
GO:0044203 18.2243
GO:0019060 15.6393
GO:1903136 12.9023
GO:0060071 11.4299
GO:0005739 4.8365
GO:0000056 12.3174
GO:0048193 7.9943
GO:0090579 14.3174
GO:0009974 18.2243
GO:0042382 15.0543
GO:1903066 15.9023
GO:1900462 18.2243
GO:0052317 14.5238
GO:0016106 11.9955
GO:0052578 18.2243
GO:2001234 9.3757
GO:0048667 8.1663
GO:0008980 13.9763
GO:0015791 12.6096
GO:0030581 15.4169
GO:0072016 18.2243
GO:0071906 18.2243
GO:0140096 3.6807
GO:0050234 18.2243
GO:2000231 17.2243
GO:0042728 16.2243
GO:1903764 14.7648
GO:0002709 10.4964
GO:0010984 13.0543
GO:1900200 18.2243
GO:0046439 12.7648
GO:0070840 12.2470
GO:0006167 7.7086
GO:0005292 17.2243
GO:0102707 16.2243
GO:0009529 16.2243
GO:0044210 8.7066
GO:0042299 15.4169
GO:1990115 17.2243
GO:0033524 18.2243
GO:0072351 11.0950
GO:0010077 15.2243
GO:0072195 18.2243
GO:0062105 9.8711
GO:0090486 18.2243
GO:0051270 7.3462
GO:0002370 14.7648
GO:0097119 15.4169
GO:0021759 18.2243
GO:0070925 6.4001
GO:0001999 14.5238
GO:0015727 16.6393
GO:0030273 17.2243
GO:0097055 18.2243
GO:0061314 14.6393
GO:0070911 13.0950
GO:0034211 18.2243
GO:0048144 10.4234
GO:0018909 16.6393
GO:1900224 18.2243
GO:0032651 10.8320
GO:0016813 9.3788
GO:0031696 18.2243
GO:0099098 14.4169
GO:0008879 13.0950
GO:0004083 14.7648
GO:0015175 13.3174
GO:0016082 12.9763
GO:1905530 18.2243
GO:0120187 17.2243
GO:0032639 16.6393
GO:0035363 14.9023
GO:1904425 16.6393
GO:1903519 15.9023
GO:0015766 10.7567
GO:0015052 15.6393
GO:0042149 11.5518
GO:0004407 10.8406
GO:0042052 14.3174
GO:0032197 13.0543
GO:0070701 16.2243
GO:0070411 15.9023
GO:0035725 10.1690
GO:0034974 17.2243
GO:1901562 14.7648
GO:0099617 15.4169
GO:0046331 16.6393
GO:0042623 6.0268
GO:0090433 18.2243
GO:0036002 11.1690
GO:0009117 3.6336
GO:1904121 17.2243
GO:0071400 16.2243
GO:0019883 11.1158
GO:0052862 15.0543
GO:0072161 16.2243
GO:0043280 10.6544
GO:0005080 12.2470
GO:0000935 13.5804
GO:0021615 17.2243
GO:0030949 14.4169
GO:0060763 15.6393
GO:0060176 13.9023
GO:2001069 15.6393
GO:0043754 17.2243
GO:0009060 7.0419
GO:0031781 18.2243
GO:0006650 7.5867
GO:0035357 12.8667
GO:0019045 12.7007
GO:0060820 17.2243
GO:0030008 12.4694
GO:2001280 13.8320
GO:0042550 16.6393
GO:0002884 18.2243
GO:0044565 15.4169
GO:0060391 14.2243
GO:1904690 16.2243
GO:0018872 15.9023
GO:0045075 14.7648
GO:0030850 12.5804
GO:0052564 8.9412
GO:0019584 13.7007
GO:0098905 15.9023
GO:1905435 16.2243
GO:0032891 13.6393
GO:0010950 10.1964
GO:0039014 17.2243
GO:0009236 8.5066
GO:0070251 17.2243
GO:0016446 12.7324
GO:0045995 10.4828
GO:0033973 12.0345
GO:0033729 16.6393
GO:0071564 14.2243
GO:1901943 18.2243
GO:0034087 13.2243
GO:2000173 16.6393
GO:0070777 17.2243
GO:0033883 14.6393
GO:0050023 15.0543
GO:0060402 9.9907
GO:0060915 16.6393
GO:0030207 14.4169
GO:0042682 18.2243
GO:0016899 10.9859
GO:0034109 10.6468
GO:1901236 15.4169
GO:0007287 16.6393
GO:0002395 16.6393
GO:0006996 4.1535
GO:1901842 15.4169
GO:0003950 11.3295
GO:0060353 14.0543
GO:0052779 14.7648
GO:0042479 18.2243
GO:0045501 15.9023
GO:0036210 17.2243
GO:1901551 17.2243
GO:0140053 8.2513
GO:0090730 16.2243
GO:0045491 9.5343
GO:0061709 12.5238
GO:0031589 8.9046
GO:0030858 11.6851
GO:0098916 7.8341
GO:0004661 13.0543
GO:0039528 12.9389
GO:0010735 14.5238
GO:0008900 14.7648
GO:0045922 11.8320
GO:0043994 15.0543
GO:0102822 16.6393
GO:0016167 14.9023
GO:0071385 10.8755
GO:0004588 10.0148
GO:0032426 14.3174
GO:0031064 15.4169
GO:0047939 15.4169
GO:0001823 10.9859
GO:0032935 18.2243
GO:0036456 13.3174
GO:1900620 15.0543
GO:0048754 10.5032
GO:0045157 18.2243
GO:0050265 13.4169
GO:0044468 13.9023
GO:0002879 17.2243
GO:0099086 11.9575
GO:0071825 11.1909
GO:0060042 11.7165
GO:0032418 11.4694
GO:0039579 14.3174
GO:0022850 18.2243
GO:0007188 9.5378
GO:0015910 16.6393
GO:0030648 12.6393
GO:0007495 16.6393
GO:0071354 12.4429
GO:0015012 12.4169
GO:0061635 14.5238
GO:0006094 7.2391
GO:0008053 12.2470
GO:0061138 10.2527
GO:0017101 12.0950
GO:1901594 16.6393
GO:0071750 18.2243
GO:0005124 15.2243
GO:0072573 18.2243
GO:0005304 15.9023
GO:0036004 16.6393
GO:0050608 16.6393
GO:0080032 13.7007
GO:0030655 10.4828
GO:0006314 11.6244
GO:1905667 18.2243
GO:1990931 15.0543
GO:0052027 10.2299
GO:0033309 15.9023
GO:0009024 12.7980
GO:0010951 7.8678
GO:0002853 18.2243
GO:0061321 18.2243
GO:0016859 7.9528
GO:0071028 11.2019
GO:0005983 12.7980
GO:0020023 13.7648
GO:1990355 17.2243
GO:0019166 13.2701
GO:0042759 11.9205
GO:0061172 16.2243
GO:0015757 14.5238
GO:0048304 12.9389
GO:2000651 13.8320
GO:0033501 18.2243
GO:0034483 13.3663
GO:0023016 17.2243
GO:0019171 9.6431
GO:0046526 13.7648
GO:0004476 12.8667
GO:0055040 14.7648
GO:0031422 14.7648
GO:0019960 14.5238
GO:0050996 12.6393
GO:0043572 14.5238
GO:0010743 12.9023
GO:0098902 14.9023
GO:0005131 13.0543
GO:0000137 12.6393
GO:0015821 11.0246
GO:1990409 16.6393
GO:0035674 15.9023
GO:0050337 17.2243
GO:0009149 10.0345
GO:0000266 11.4169
GO:0004974 16.6393
GO:0050641 16.6393
GO:0035305 10.2818
GO:0006448 9.7731
GO:0031502 17.2243
GO:0009584 10.3851
GO:0046664 16.2243
GO:0001953 12.4694
GO:1903625 14.9023
GO:2000309 14.5238
GO:0071655 15.4169
GO:0047349 13.7007
GO:0048566 12.2935
GO:0034122 12.8320
GO:1901339 13.6393
GO:1903749 12.3174
GO:0006692 10.5308
GO:0051573 14.0543
GO:0032767 15.6393
GO:0042311 11.2470
GO:0050162 15.2243
GO:0060545 15.9023
GO:0106099 16.2243
GO:0032589 12.3174
GO:0048799 12.3663
GO:0070475 7.6678
GO:0009093 12.7007
GO:0042363 13.6393
GO:0002739 12.1582
GO:0106167 15.4169
GO:0046821 13.8320
GO:1903688 14.7648
GO:0031939 14.3174
GO:1905269 10.3977
GO:0071355 16.6393
GO:0006272 11.9205
GO:0051775 11.2818
GO:0072603 14.1368
GO:0061665 14.5238
GO:0031303 16.6393
GO:0009581 9.1909
GO:0070646 8.9482
GO:1904640 14.7648
GO:0002704 11.4561
GO:0050361 15.4169
GO:0010989 14.9023
GO:0009856 10.6774
GO:0006686 15.4169
GO:1904069 16.2243
GO:0097187 14.4169
GO:0004848 13.3174
GO:0016119 12.6096
GO:0015995 9.1448
GO:0034609 17.2243
GO:0032906 17.2243
GO:0150101 16.6393
GO:1902759 18.2243
GO:0006033 16.6393
GO:0070346 15.9023
GO:0050684 9.5696
GO:2001303 14.9023
GO:0019702 17.2243
GO:0004150 12.7007
GO:0008798 13.1799
GO:0045456 14.9023
GO:0048668 12.1158
GO:1990174 14.3174
GO:0030326 11.6244
GO:1903242 15.0543
GO:1905183 15.4169
GO:0061440 13.6393
GO:0007204 9.4234
GO:0086054 18.2243
GO:0031123 8.2876
GO:0071050 14.6393
GO:0043550 11.9763
GO:0004304 15.0543
GO:0006956 9.0124
GO:0060509 15.9023
GO:0022885 13.6393
GO:0080057 18.2243
GO:0003420 14.2243
GO:0003084 13.9763
GO:0035688 17.2243
GO:0034010 17.2243
GO:0031673 17.2243
GO:0040009 13.3663
GO:0030466 11.6393
GO:0032682 12.4964
GO:0010858 16.2243
GO:0060281 12.7007
GO:0036117 15.6393
GO:0048147 12.0745
GO:2000982 18.2243
GO:0051192 9.7896
GO:0016132 14.6393
GO:0015413 15.0543
GO:0098863 14.4169
GO:0033624 16.6393
GO:0044771 12.7007
GO:0046641 13.1799
GO:0030865 10.1158
GO:0046970 14.7648
GO:0009297 12.3663
GO:0060831 13.6393
GO:0045842 12.0543
GO:1990407 15.6393
GO:0061113 14.9023
GO:0031388 14.7648
GO:0014036 15.2243
GO:0001546 17.2243
GO:0060118 17.2243
GO:0045451 13.8320
GO:0070609 16.6393
GO:1905258 13.9763
GO:0015446 14.6393
GO:1900020 16.2243
GO:2001062 18.2243
GO:0033131 13.9763
GO:0071021 15.2243
GO:1905653 17.2243
GO:0043448 14.0543
GO:0070877 15.9023
GO:0047800 18.2243
GO:0004436 14.3174
GO:0038191 15.2243
GO:0061136 9.7086
GO:2000514 11.2130
GO:0016708 11.4041
GO:0006572 11.3174
GO:0046359 15.9023
GO:0072009 10.7405
GO:0070260 14.5238
GO:0043564 13.0148
GO:0030694 14.6393
GO:0043447 10.1582
GO:0003408 18.2243
GO:0051020 7.6978
GO:1990889 18.2243
GO:2000561 13.9023
GO:0018900 17.2243
GO:1904550 16.6393
GO:0032973 16.6393
GO:0010162 13.3174
GO:0005845 12.0950
GO:0003012 8.8043
GO:0140018 17.2243
GO:2000520 15.9023
GO:0097316 17.2243
GO:2000486 18.2243
GO:1990127 18.2243
GO:0000917 8.1002
GO:0031877 18.2243
GO:1905240 17.2243
GO:0031901 10.6096
GO:0071351 13.9023
GO:0051603 6.4582
GO:0035740 14.0543
GO:0043946 15.6393
GO:1905898 13.0148
GO:0016852 13.4694
GO:0005584 15.6393
GO:0003990 12.7007
GO:0140193 18.2243
GO:0051736 15.2243
GO:0071771 13.4694
GO:0050500 15.9023
GO:0023024 14.7648
GO:0043680 18.2243
GO:0031567 15.6393
GO:2000847 15.2243
GO:0061507 15.0543
GO:0004699 18.2243
GO:0005927 15.9023
GO:2000825 13.7648
GO:0034773 13.9763
GO:0071204 14.7648
GO:0035182 18.2243
GO:0060571 14.3174
GO:0010631 9.0051
GO:0030854 15.0543
GO:0044743 10.2075
GO:1900163 18.2243
GO:0015914 10.1690
GO:1903543 14.3174
GO:0022007 18.2243
GO:1901700 5.6262
GO:0002189 12.3663
GO:0042489 15.9023
GO:0046026 14.6393
GO:0030058 13.9023
GO:0034214 11.9389
GO:0042699 14.2243
GO:0034387 15.4169
GO:2000884 16.2243
GO:1902108 11.8320
GO:0018505 17.2243
GO:0010092 11.9955
GO:0032350 11.3539
GO:0055023 11.7165
GO:0010641 14.9023
GO:0044271 1.6932
GO:0042912 14.2243
GO:0010722 18.2243
GO:0110117 15.4169
GO:1904637 15.4169
GO:0019864 13.0148
GO:0061429 16.2243
GO:0051223 7.6440
GO:0009025 13.3663
GO:0046523 10.3478
GO:2000288 14.6393
GO:0010053 12.0950
GO:0006265 9.4266
GO:1905000 17.2243
GO:0034313 13.0148
GO:1903638 17.2243
GO:0072539 12.0745
GO:1905909 15.9023
GO:0097649 16.2243
GO:0010091 13.8320
GO:0032469 13.6393
GO:0099130 15.0543
GO:0009816 12.8320
GO:0004498 16.6393
GO:0000921 12.4169
GO:0070156 18.2243
GO:0045919 13.6393
GO:1900017 13.1368
GO:0102007 13.8320
GO:0003008 6.4832
GO:0006171 12.4694
GO:0032020 14.1368
GO:0023041 14.5238
GO:0010342 17.2243
GO:1903903 13.5804
GO:0051053 9.5448
GO:0000257 13.9763
GO:0097696 9.5343
GO:0033598 13.0950
GO:0031477 17.2243
GO:0033919 15.0543
GO:1902457 17.2243
GO:0040037 14.3174
GO:0045799 14.0543
GO:0051866 17.2243
GO:1902151 16.2243
GO:0021806 18.2243
GO:0090734 10.4561
GO:0055005 18.2243
GO:1903134 18.2243
GO:1900751 15.4169
GO:0036382 14.4169
GO:0061048 18.2243
GO:0055120 13.2243
GO:0050909 11.8320
GO:0000126 13.1799
GO:0010026 12.4169
GO:0071369 10.8580
GO:0060283 14.6393
GO:0022849 16.2243
GO:1905901 18.2243
GO:1903527 16.2243
GO:0052860 18.2243
GO:0048280 12.7324
GO:0099638 14.0543
GO:0018537 14.7648
GO:0097135 15.0543
GO:0065001 13.0950
GO:0043128 16.6393
GO:0032957 12.4964
GO:1990816 15.0543
GO:0017016 8.2499
GO:0030723 16.2243
GO:0071753 16.6393
GO:0090350 16.6393
GO:0033207 17.2243
GO:0097298 15.6393
GO:1905857 18.2243
GO:0014065 10.5100
GO:0033771 18.2243
GO:1904529 14.6393
GO:0050363 18.2243
GO:0006186 14.5238
GO:0071492 14.9023
GO:0003937 10.1158
GO:0017025 11.1158
GO:0030166 11.8667
GO:1990258 14.0543
GO:0008635 14.2243
GO:0010570 11.8320
GO:0047053 17.2243
GO:0016301 4.3494
GO:0038178 15.9023
GO:0051916 17.2243
GO:0035775 17.2243
GO:0019205 6.7135
GO:0010105 15.2243
GO:0006434 9.1609
GO:0061699 16.2243
GO:0030513 12.8320
GO:0003374 17.2243
GO:0006294 12.8667
GO:0006164 4.7987
GO:0030020 12.6096
GO:0016776 5.6038
GO:0019608 14.1368
GO:0000107 8.9955
GO:0019374 12.9389
GO:1901926 17.2243
GO:0055062 12.4429
GO:0018635 18.2243
GO:0035225 18.2243
GO:0047429 8.1799
GO:0010822 10.6774
GO:0002667 14.1368
GO:0102773 16.6393
GO:0021891 17.2243
GO:0071277 11.0444
GO:0007464 15.0543
GO:0031548 18.2243
GO:0045171 11.5100
GO:2000246 17.2243
GO:0019758 12.8320
GO:0030888 10.6620
GO:0046712 15.6393
GO:1990636 18.2243
GO:2000295 16.6393
GO:0007497 18.2243
GO:0047043 18.2243
GO:0010896 13.3663
GO:0010118 11.6851
GO:0042415 12.7324
GO:0045219 16.6393
GO:0140318 9.5169
GO:0062040 13.2243
GO:0098642 14.7648
GO:1902486 18.2243
GO:0030621 13.7648
GO:0072705 18.2243
GO:1901862 12.3174
GO:0052577 17.2243
GO:0033634 14.4169
GO:0008301 11.8667
GO:0039512 14.2243
GO:0009507 5.6286
GO:2001310 15.9023
GO:0097222 16.2243
GO:0071613 15.2243
GO:0004557 11.7813
GO:0060265 15.9023
GO:0031340 13.7007
GO:0007496 17.2243
GO:0019547 10.6544
GO:1902225 18.2243
GO:1902845 16.2243
GO:0070830 11.7648
GO:0018658 15.4169
GO:0002730 14.4169
GO:0007028 12.2701
GO:1900161 18.2243
GO:0016188 14.3174
GO:0043655 12.8320
GO:0021781 17.2243
GO:0003371 16.6393
GO:0010466 7.8352
GO:0061063 13.3174
GO:0030708 16.6393
GO:0009051 12.1799
GO:0010442 17.2243
GO:0060716 13.0950
GO:0072005 18.2243
GO:0072124 14.5238
GO:0006480 13.3174
GO:0010155 12.4429
GO:0035356 16.6393
GO:2001040 13.7007
GO:0015755 13.1368
GO:0004039 16.6393
GO:0052060 14.5238
GO:0008444 15.9023
GO:0002070 13.7648
GO:0010985 14.1368
GO:0007118 13.9763
GO:0050221 14.9023
GO:0001188 13.8320
GO:1901995 13.9023
GO:0016913 12.8667
GO:0090336 12.2470
GO:0005643 9.3851
GO:0008730 15.9023
GO:0051708 15.4169
GO:0052190 15.6393
GO:1905635 17.2243
GO:0005546 10.5949
GO:0060722 16.6393
GO:0008885 16.2243
GO:0010901 15.9023
GO:0034072 15.4169
GO:0047846 17.2243
GO:0048026 12.4694
GO:0004309 12.0543
GO:0046193 18.2243
GO:0009319 17.2243
GO:0016513 15.6393
GO:0043100 10.1854
GO:0046342 14.5238
GO:0042406 13.6393
GO:0031269 13.4169
GO:1905756 16.6393
GO:0030145 6.9159
GO:0009138 9.4009
GO:0150111 18.2243
GO:0003199 17.2243
GO:1903860 16.6393
GO:0018874 12.7007
GO:0031172 18.2243
GO:0048519 inf
GO:0071513 18.2243
GO:0019207 8.6659
GO:0034138 13.6393
GO:1902884 11.5661
GO:0010465 16.6393
GO:0008637 10.5169
GO:0015945 12.3174
GO:0018194 14.6393
GO:0030989 14.5238
GO:0003198 14.4169
GO:0099529 11.8149
GO:0019964 18.2243
GO:0014032 11.2701
GO:0032703 13.1368
GO:1901948 18.2243
GO:0036416 15.9023
GO:0090140 12.5518
GO:0039695 13.7648
GO:0071231 15.9023
GO:0042216 16.6393
GO:1905005 15.0543
GO:0110082 18.2243
GO:0102344 18.2243
GO:0002298 16.2243
GO:0060386 15.9023
GO:0009081 7.0918
GO:2000344 13.4694
GO:0045005 10.5949
GO:0007504 18.2243
GO:0044237 0.5018
GO:0044321 13.4694
GO:1905704 15.6393
GO:0032541 12.9023
GO:0072047 15.9023
GO:0016076 15.0543
GO:0010956 17.2243
GO:0070548 11.1582
GO:0047985 16.2243
GO:0005889 18.2243
GO:0046158 14.5238
GO:0034111 13.5804
GO:0032095 14.2243
GO:0050915 15.4169
GO:0030874 14.5238
GO:0061509 16.6393
GO:1901474 13.2701
GO:0004375 9.9205
GO:0009760 16.6393
GO:0003383 14.6393
GO:0042579 8.0124
GO:0042122 14.4169
GO:1990427 18.2243
GO:0016896 8.5117
GO:0018178 18.2243
GO:0035089 12.9389
GO:0034453 13.0950
GO:1904378 17.2243
GO:0004812 5.3468
GO:0043135 17.2243
GO:0045037 14.1368
GO:0051574 13.9023
GO:0046149 12.2935
GO:0019541 10.9205
GO:0035063 15.6393
GO:0039005 17.2243
GO:0004639 9.8889
GO:0071040 15.6393
GO:0032302 13.3663
GO:0047886 16.6393
GO:0032175 16.2243
GO:0014859 15.6393
GO:0070854 16.2243
GO:1900465 18.2243
GO:0050473 14.1368
GO:1901900 15.6393
GO:0051001 15.0543
GO:0090619 15.9023
GO:1903343 15.6393
GO:0051175 16.6393
GO:0090235 14.5238
GO:0010323 16.6393
GO:0015093 13.7648
GO:0042758 14.7648
GO:0021592 16.2243
GO:0036220 15.4169
GO:0033962 11.7165
GO:0086067 14.5238
GO:0140221 16.6393
GO:1990768 18.2243
GO:0031356 17.2243
GO:0032923 14.9023
GO:0015297 9.7405
GO:0042959 13.3663
GO:0046401 11.3914
GO:0030031 7.7577
GO:1903473 15.9023
GO:0038146 15.2243
GO:0086091 12.7648
GO:0042706 13.3174
GO:0045628 13.8320
GO:0032090 16.6393
GO:0098922 17.2243
GO:0014008 14.9023
GO:0008923 14.9023
GO:0016524 17.2243
GO:0034028 13.2701
GO:0050104 15.2243
GO:0002840 17.2243
GO:0051281 11.5804
GO:0033972 17.2243
GO:0005789 6.6968
GO:0071470 10.0100
GO:0032762 14.6393
GO:0052866 11.7980
GO:0004953 13.9023
GO:1903401 14.5238
GO:0016893 6.8363
GO:0090065 14.4169
GO:0048137 15.9023
GO:0033241 16.2243
GO:0005415 15.4169
GO:0006599 12.0148
GO:0043844 14.7648
GO:0045446 11.1799
GO:0007460 16.6393
GO:0120199 17.2243
GO:0033344 11.4964
GO:0001698 18.2243
GO:0018974 14.6393
GO:0042559 8.3219
GO:0008790 16.6393
GO:0070368 17.2243
GO:0006836 9.0148
GO:0015146 11.5518
GO:0001575 17.2243
GO:2000523 15.9023
GO:0035768 12.0745
GO:0035364 18.2243
GO:0045786 7.6812
GO:1900054 17.2243
GO:0019677 14.0543
GO:0043296 10.1909
GO:0052798 16.6393
GO:0016653 10.8149
GO:0045499 12.5238
GO:0090335 12.1582
GO:0071757 18.2243
GO:0046627 12.4429
GO:0046354 15.9023
GO:0021984 15.6393
GO:2000287 17.2243
GO:0019550 14.9023
GO:0047497 12.9023
GO:0001822 9.0873
GO:0045964 13.0543
GO:1903522 9.7125
GO:0038108 16.6393
GO:1990456 12.8667
GO:1902241 17.2243
GO:0061196 16.6393
GO:0055046 13.9763
GO:0017061 11.8149
GO:1901073 13.7007
GO:0032587 10.9859
GO:0031953 14.2243
GO:0072232 17.2243
GO:0016019 13.7648
GO:1905590 17.2243
GO:0006696 10.8149
GO:2000474 18.2243
GO:0097106 13.2243
GO:1901335 17.2243
GO:0021831 18.2243
GO:0035864 12.6393
GO:0010621 16.6393
GO:0044292 14.6393
GO:0052405 13.5804
GO:0035265 9.7608
GO:1990492 17.2243
GO:0010942 7.7037
GO:0060240 16.2243
GO:0035060 15.0543
GO:0004372 9.1236
GO:0008905 12.7007
GO:1900773 17.2243
GO:1905623 15.6393
GO:0010812 11.5804
GO:0006213 9.8234
GO:0009449 18.2243
GO:0010321 15.6393
GO:0048260 10.9023
GO:1902040 18.2243
GO:0048012 13.7007
GO:1901291 14.0543
GO:0060837 15.4169
GO:0072580 13.0950
GO:0086064 13.5804
GO:1903359 18.2243
GO:0098839 11.7485
GO:0043282 15.6393
GO:0045939 12.1582
GO:1903078 11.8149
GO:0072423 13.6393
GO:0102684 18.2243
GO:0033557 13.1368
GO:0003140 14.6393
GO:0042483 15.0543
GO:0102710 12.3914
GO:0043065 7.9447
GO:0033929 16.6393
GO:0097061 11.4694
GO:0009801 17.2243
GO:0039545 14.4169
GO:0010058 18.2243
GO:0098698 13.8320
GO:0070224 16.2243
GO:0019071 18.2243
GO:1900544 11.5378
GO:0050736 17.2243
GO:0097546 12.3416
GO:0140007 15.4169
GO:0097152 15.9023
GO:0097178 11.9389
GO:0039520 12.8667
GO:0045204 15.6393
GO:0006038 14.4169
GO:0045209 18.2243
GO:0047078 17.2243
GO:0050589 15.0543
GO:0007635 11.9205
GO:0007638 13.6393
GO:0008787 17.2243
GO:0089718 12.5804
GO:0102116 16.6393
GO:0001662 13.4694
GO:0051537 7.7435
GO:0060693 15.4169
GO:0070099 13.7007
GO:0005607 16.6393
GO:0030702 12.4694
GO:0050427 12.4169
GO:0010358 17.2243
GO:0018979 17.2243
GO:0009833 12.8320
GO:0071045 17.2243
GO:0150102 18.2243
GO:0009513 17.2243
GO:0032609 10.4561
GO:0000290 12.0950
GO:2000301 15.4169
GO:0033500 9.1690
GO:0035962 14.6393
GO:0071882 18.2243
GO:0061184 16.6393
GO:1905926 18.2243
GO:0034236 13.3174
GO:0050497 9.4169
GO:1905912 16.2243
GO:1902656 13.2243
GO:0010401 18.2243
GO:0048678 10.2759
GO:0006587 15.2243
GO:0036503 9.9389
GO:0055078 12.1368
GO:0048644 11.5518
GO:0019309 16.2243
GO:0047768 17.2243
GO:0009978 16.2243
GO:0050029 18.2243
GO:0006382 12.4169
GO:0016669 13.7648
GO:0046512 13.3663
GO:0031379 14.7648
GO:0010016 11.3663
GO:1903876 18.2243
GO:0019134 9.6544
GO:0002504 11.0148
GO:2001057 8.9228
GO:0036172 16.6393
GO:0042129 9.5238
GO:0051479 14.0543
GO:0018833 15.9023
GO:0035626 16.6393
GO:0047369 17.2243
GO:0031137 11.4694
GO:0050715 9.8449
GO:0060721 16.6393
GO:1901367 18.2243
GO:0016456 18.2243
GO:0090292 16.2243
GO:0042361 16.6393
GO:0034040 12.2935
GO:1904797 16.6393
GO:1905626 18.2243
GO:1901607 4.1871
GO:0009719 5.9598
GO:1901678 9.9435
GO:0021514 14.6393
GO:0000703 13.2243
GO:0008758 11.8492
GO:0072216 14.2243
GO:0016460 13.3663
GO:0070971 11.6244
GO:0048364 9.9482
GO:0071996 17.2243
GO:0002287 11.3054
GO:0046802 13.9023
GO:0075297 17.2243
GO:0090488 18.2243
GO:0016971 12.6393
GO:0031389 14.4169
GO:0001553 14.7648
GO:0048819 15.4169
GO:0032656 12.7648
GO:2001256 13.4694
GO:0016544 18.2243
GO:0070137 14.7648
GO:0007624 15.2243
GO:1901741 12.1799
GO:1903977 14.2243
GO:0016059 15.0543
GO:0033697 18.2243
GO:0050770 9.8536
GO:0005338 14.3174
GO:0033139 12.0950
GO:0002457 15.2243
GO:0031169 15.2243
GO:0046186 17.2243
GO:0002328 14.7648
GO:0102876 16.6393
GO:0035515 13.5238
GO:1905114 8.2413
GO:0030900 9.5135
GO:0002807 14.3174
GO:0070589 6.2650
GO:0033875 6.7710
GO:0060232 15.0543
GO:0033540 12.7324
GO:0090741 13.2701
GO:0009969 13.9763
GO:0097017 15.4169
GO:1904030 11.8149
GO:0051804 17.2243
GO:0031012 7.8309
GO:0009792 8.2047
GO:2001120 13.1368
GO:0016411 12.1799
GO:0044719 15.2243
GO:0015951 14.4169
GO:0046957 16.6393
GO:0038112 17.2243
GO:0035619 15.9023
GO:0044879 16.6393
GO:0050531 14.6393
GO:0102250 12.7648
GO:0045604 11.9955
GO:0061389 15.6393
GO:0034772 18.2243
GO:1904081 16.2243
GO:0036075 14.7648
GO:0042863 15.9023
GO:0032649 10.5877
GO:0035271 16.6393
GO:0072208 18.2243
GO:0002292 11.1690
GO:0001965 12.5518
GO:1990220 12.9023
GO:0033485 17.2243
GO:0042775 8.1676
GO:0046634 10.5378
GO:0015389 15.9023
GO:2001233 8.7046
GO:0005242 12.3914
GO:1900119 13.4694
GO:0016226 8.4727
GO:0032761 18.2243
GO:0004308 10.6022
GO:0045032 16.6393
GO:0001947 12.2019
GO:0090361 14.1368
GO:0071378 13.0950
GO:0044258 15.4169
GO:1904609 17.2243
GO:0090616 16.2243
GO:0030520 12.0745
GO:1903046 8.2356
GO:1990786 17.2243
GO:0018663 17.2243
GO:0061820 14.6393
GO:0046144 10.0543
GO:0071711 12.4694
GO:0045274 14.3174
GO:0140036 13.9023
GO:0000243 12.4429
GO:0036333 18.2243
GO:1902392 14.9023
GO:0070096 13.0950
GO:0061499 15.6393
GO:0036089 13.4694
GO:0035615 13.6393
GO:0101012 18.2243
GO:0033601 15.0543
GO:0052812 15.0543
GO:0033763 16.6393
GO:0071328 18.2243
GO:0004503 13.2243
GO:0048286 12.7007
GO:0060510 17.2243
GO:0000956 8.4794
GO:1990707 14.1368
GO:0061064 14.3174
GO:0036264 16.6393
GO:0021722 18.2243
GO:0061167 18.2243
GO:0000803 12.7980
GO:1990535 14.6393
GO:0052894 15.4169
GO:0052913 15.6393
GO:0044068 8.6281
GO:0099050 18.2243
GO:0070451 17.2243
GO:0004951 17.2243
GO:0030551 10.4169
GO:0039692 13.0543
GO:0043945 17.2243
GO:0030473 12.2470
GO:0000737 10.9114
GO:0043587 15.0543
GO:0034365 15.9023
GO:0090216 17.2243
GO:0002605 18.2243
GO:0006975 15.2243
GO:0102240 18.2243
GO:0019568 11.0246
GO:0031723 15.6393
GO:0043058 15.6393
GO:0008870 16.2243
GO:0009832 11.3054
GO:0103103 18.2243
GO:0009556 14.1368
GO:0045740 11.5378
GO:0034433 12.7980
GO:0006811 4.6066
GO:0034439 15.0543
GO:0090472 17.2243
GO:0009726 14.4169
GO:0019580 14.3174
GO:0030032 11.4041
GO:0002026 13.7648
GO:0032040 10.3977
GO:1905161 16.6393
GO:0043918 15.0543
GO:0070743 14.5238
GO:0009205 6.2113
GO:1903998 14.0543
GO:0008187 11.4964
GO:2000782 16.2243
GO:0005315 10.2585
GO:0097063 17.2243
GO:0070493 14.0543
GO:0034237 12.3914
GO:0034363 13.3174
GO:2000857 17.2243
GO:1904632 18.2243
GO:0070405 10.5877
GO:0044866 15.4169
GO:0010628 5.7615
GO:0060751 17.2243
GO:0070149 18.2243
GO:0046278 11.6244
GO:1905247 14.9023
GO:0007035 12.0148
GO:0042749 12.0950
GO:0033591 13.1799
GO:0044717 16.6393
GO:0014805 16.6393
GO:0019629 12.6697
GO:0061559 17.2243
GO:0035976 18.2243
GO:0015820 13.9023
GO:1902123 17.2243
GO:0061081 12.9389
GO:0097599 10.1421
GO:0003676 2.2121
GO:0004385 10.1744
GO:0010807 15.0543
GO:0090193 14.5238
GO:0036481 13.5238
GO:0022401 12.5238
GO:0008115 12.9023
GO:0110028 14.6393
GO:0090360 14.1368
GO:0042676 18.2243
GO:0010056 18.2243
GO:0008683 15.2243
GO:1903257 17.2243
GO:0042566 15.0543
GO:1990182 13.7007
GO:0016336 18.2243
GO:0099135 15.9023
GO:0002573 9.2935
GO:1901616 8.0063
GO:0062014 9.8449
GO:0030485 14.7648
GO:0099523 14.2243
GO:0071322 9.8234
GO:0043733 13.7007
GO:0072732 18.2243
GO:0043186 10.9205
GO:0071011 10.9669
GO:0046686 8.9787
GO:0036499 13.9023
GO:0043197 10.1158
GO:0055047 17.2243
GO:0034227 9.4201
GO:0018884 14.6393
GO:0003872 10.4561
GO:0036260 10.4495
GO:0009333 16.6393
GO:0060245 18.2243
GO:0050132 16.6393
GO:0004755 15.6393
GO:0048105 17.2243
GO:1990782 10.8844
GO:0051181 9.5696
GO:0005234 16.2243
GO:0005727 13.8320
GO:0046532 13.9023
GO:0009905 15.6393
GO:0008230 16.6393
GO:0006287 12.8667
GO:0098706 15.0543
GO:0046696 14.1368
GO:0090042 14.1368
GO:0001541 10.9575
GO:0047747 16.6393
GO:0046828 16.6393
GO:0010483 17.2243
GO:0106088 18.2243
GO:1904724 9.8844
GO:0010893 10.8844
GO:0046861 18.2243
GO:0009788 13.1799
GO:0075509 10.0543
GO:0046175 16.2243
GO:0071951 9.4331
GO:0072160 14.2243
GO:0071749 16.6393
GO:0070341 14.0543
GO:1905549 17.2243
GO:0034443 15.2243
GO:1902238 18.2243
GO:0019200 8.4495
GO:0050905 11.1158
GO:0018200 12.2470
GO:0030259 9.2818
GO:0042644 12.6096
GO:0004851 11.6697
GO:2001172 18.2243
GO:0033845 17.2243
GO:0008088 10.9575
GO:1900067 18.2243
GO:0018756 18.2243
GO:0010125 10.2876
GO:0034382 13.2243
GO:0080152 18.2243
GO:0050364 15.0543
GO:0080077 18.2243
GO:1902250 16.6393
GO:0070371 8.9645
GO:0052562 9.5986
GO:0036104 14.5238
GO:0070189 10.1909
GO:0045071 11.1368
GO:0004809 12.4429
GO:2000020 15.6393
GO:1900725 17.2243
GO:0071839 14.6393
GO:1905929 17.2243
GO:0035065 11.3054
GO:0034393 13.8320
GO:0022832 9.3325
GO:0003044 11.6851
GO:0005873 15.9023
GO:0097466 14.4169
GO:1901017 13.0543
GO:0080075 18.2243
GO:0033626 16.2243
GO:0016851 14.6393
GO:0030016 9.2441
GO:0031401 6.8530
GO:0050542 14.5238
GO:0009662 18.2243
GO:1903961 14.3174
GO:0060039 14.4169
GO:0034553 14.4169
GO:0010461 15.4169
GO:1900144 18.2243
GO:0002865 17.2243
GO:0051648 9.5066
GO:0004765 10.0003
GO:0060585 18.2243
GO:0033572 13.2701
GO:0097006 10.7648
GO:0006553 7.2320
GO:0039547 14.7648
GO:0046409 18.2243
GO:0035485 15.4169
GO:0046479 11.9205
GO:0004739 11.6697
GO:1904235 16.6393
GO:0042914 16.6393
GO:0036449 14.4169
GO:0051542 17.2243
GO:0033186 15.4169
GO:2001201 15.9023
GO:0062045 16.6393
GO:0018491 15.0543
GO:0018645 17.2243
GO:0046449 14.4169
GO:0008180 11.3054
GO:0004566 14.5238
GO:0047228 14.9023
GO:0098906 17.2243
GO:0042791 15.0543
GO:0098912 18.2243
GO:1990812 16.6393
GO:0044317 18.2243
GO:0004731 9.8022
GO:0047807 18.2243
GO:2000777 16.2243
GO:0042750 15.0543
GO:0008884 16.6393
GO:0015334 18.2243
GO:0035377 15.6393
GO:0031652 13.3174
GO:0032997 18.2243
GO:0052871 17.2243
GO:1904262 12.5804
GO:0097196 14.4169
GO:0016298 8.1002
GO:0042887 9.5413
GO:0016335 18.2243
GO:0035563 14.2243
GO:0098721 17.2243
GO:0008153 16.6393
GO:0016905 15.9023
GO:0072174 18.2243
GO:0034016 18.2243
GO:0098993 14.1368
GO:1903720 17.2243
GO:0039604 16.2243
GO:0031527 14.0543
GO:0051186 3.8350
GO:0046494 15.6393
GO:0006392 14.5238
GO:0043568 14.9023
GO:0009852 12.0345
GO:0072485 14.3174
GO:0008343 15.0543
GO:0048150 18.2243
GO:1902532 8.1488
GO:0050636 17.2243
GO:0005330 16.2243
GO:0071609 14.6393
GO:0097324 14.7648
GO:0051432 18.2243
GO:0038198 17.2243
GO:0019731 11.0051
GO:0016011 15.9023
GO:0047459 17.2243
GO:1901630 18.2243
GO:0097752 15.0543
GO:2000413 17.2243
GO:0005683 15.0543
GO:0046336 12.4429
GO:0014708 18.2243
GO:0006104 12.1368
GO:0002789 18.2243
GO:0052553 9.4694
GO:0030055 9.2328
GO:0006539 15.4169
GO:0050552 16.2243
GO:0050504 15.4169
GO:0001160 16.2243
GO:0071879 18.2243
GO:0021942 15.4169
GO:0046678 18.2243
GO:0032591 15.9023
GO:0036483 16.6393
GO:1905198 16.6393
GO:0010045 11.8149
GO:0021604 14.7648
GO:0042184 15.6393
GO:1990162 18.2243
GO:0051106 15.0543
GO:0071676 15.4169
GO:0060325 13.1799
GO:0047411 17.2243
GO:0000725 8.7959
GO:0009800 12.1582
GO:0120212 18.2243
GO:0009161 5.4407
GO:0016493 13.0543
GO:1903437 15.9023
GO:0006780 13.5238
GO:1905459 15.6393
GO:0072125 18.2243
GO:0052858 16.6393
GO:0018094 15.2243
GO:0080040 14.1368
GO:0043085 6.4433
GO:0008417 12.7007
GO:0106142 18.2243
GO:0008352 15.6393
GO:0050045 18.2243
GO:0000305 8.8601
GO:1901266 16.2243
GO:0043306 13.3663
GO:1901463 13.9763
GO:0080038 15.6393
GO:0016310 3.7572
GO:0052155 15.9023
GO:0046049 6.9505
GO:0005879 13.3663
GO:0035560 16.6393
GO:0009693 12.1799
GO:0019531 14.4169
GO:0019742 15.2243
GO:0097167 15.2243
GO:0071298 18.2243
GO:0060956 14.3174
GO:1901490 15.9023
GO:0045869 13.6393
GO:0035900 14.1368
GO:1904139 14.6393
GO:0034373 18.2243
GO:0070612 14.7648
GO:0008109 15.2243
GO:1901727 18.2243
GO:0004558 12.5804
GO:0030261 9.6133
GO:0097490 16.6393
GO:0090568 11.7007
GO:0016010 13.4694
GO:0000224 13.2701
GO:0071386 18.2243
GO:0046256 14.6393
GO:0036524 12.4169
GO:0006626 9.4828
GO:0008654 5.7852
GO:0034647 13.7007
GO:0033077 10.7648
GO:0098844 13.8320
GO:0019079 8.3851
GO:0060622 18.2243
GO:0034501 11.7324
GO:0005942 12.1582
GO:0098975 16.6393
GO:0016121 13.3174
GO:0004526 9.4364
GO:0008193 13.9023
GO:0051759 17.2243
GO:0051702 10.5518
GO:0042605 12.5238
GO:1990139 14.7648
GO:0007294 15.2243
GO:0007448 16.6393
GO:0098939 17.2243
GO:2000221 14.7648
GO:0010264 14.6393
GO:0036016 15.4169
GO:0043657 6.4478
GO:0052932 14.2243
GO:0019284 8.8213
GO:0032012 12.3174
GO:0042646 12.5518
GO:0005662 12.0543
GO:0005324 12.5238
GO:0150106 16.2243
GO:0072367 15.2243
GO:0021954 12.3663
GO:0097421 12.2019
GO:0140327 15.9023
GO:0016503 16.6393
GO:0050705 15.9023
GO:0045545 14.7648
GO:0051694 14.1368
GO:0004852 13.4169
GO:0044355 10.2935
GO:0043704 17.2243
GO:0036318 18.2243
GO:1903600 13.4694
GO:0060559 14.6393
GO:1901673 13.0543
GO:0140323 11.8667
GO:0016600 14.9023
GO:1903551 17.2243
GO:0031405 14.9023
GO:0008806 13.7648
GO:0034241 17.2243
GO:1904775 18.2243
GO:2000469 15.4169
GO:0102302 17.2243
GO:0019694 12.3914
GO:0015086 13.7007
GO:1901012 17.2243
GO:1903909 13.2243
GO:0006788 12.7648
GO:0030245 9.5100
GO:0003366 17.2243
GO:0008227 11.4828
GO:0120082 18.2243
GO:1902125 16.2243
GO:0048732 8.6871
GO:0005334 17.2243
GO:0008721 12.2935
GO:0001409 17.2243
GO:0052817 16.6393
GO:1902124 16.2243
GO:0009022 10.3851
GO:0006772 7.5457
GO:0001734 14.5238
GO:0120179 16.2243
GO:1905938 15.9023
GO:0006127 15.9023
GO:0045176 13.5804
GO:0031540 14.9023
GO:0035510 11.0847
GO:0048464 15.9023
GO:0043815 11.1158
GO:0043904 15.0543
GO:0102895 16.6393
GO:0035993 18.2243
GO:0043616 12.4169
GO:0043615 13.9763
GO:0031669 8.1772
GO:0007268 7.8341
GO:0006047 9.1881
GO:0043033 17.2243
GO:1903861 13.4694
GO:1900457 14.1368
GO:0019362 7.6822
GO:0004095 14.9023
GO:0042019 17.2243
GO:0030308 9.8889
GO:0000124 11.5661
GO:0043476 14.2243
GO:0004450 11.7324
GO:0016212 13.1368
GO:0002517 13.5804
GO:0006959 7.9470
GO:0016727 17.2243
GO:0034405 10.9297
GO:0009522 9.3204
GO:0050303 18.2243
GO:0008764 10.0003
GO:0039724 13.5238
GO:0016248 9.8022
GO:0009805 13.5804
GO:0022413 10.8406
GO:0006990 15.2243
GO:0099030 17.2243
GO:0006888 8.9091
GO:0030650 13.0950
GO:0098759 16.2243
GO:0050061 16.2243
GO:0060633 16.6393
GO:0009271 18.2243
GO:0044620 9.7896
GO:1902829 18.2243
GO:0032160 15.9023
GO:0006085 9.0518
GO:1904493 15.6393
GO:0090076 16.6393
GO:0098723 14.7648
GO:0051149 10.8406
GO:1900864 12.3174
GO:2000774 12.0345
GO:2000211 16.2243
GO:0009817 12.9023
GO:0071781 18.2243
GO:0019100 16.2243
GO:0004176 9.9069
GO:0071867 11.0950
GO:1902346 18.2243
GO:0052898 16.6393
GO:0031685 15.4169
GO:0140281 15.6393
GO:0047812 18.2243
GO:0002352 16.2243
GO:0043562 11.1582
GO:0033567 11.8844
GO:0071171 16.6393
GO:0007050 9.7284
GO:0018195 10.2585
GO:0009143 8.9598
GO:0060759 9.2299
GO:0015764 18.2243
GO:0015301 11.9023
GO:0033048 10.7324
GO:0033741 16.2243
GO:0051340 13.8320
GO:0039657 10.5378
GO:0001887 12.0745
GO:0003984 12.0543
GO:0050692 15.6393
GO:0042328 14.9023
GO:0045916 12.4694
GO:1900280 18.2243
GO:0080173 17.2243
GO:0090278 11.7007
GO:0006853 15.6393
GO:0070037 9.5840
GO:0072376 12.4169
GO:0000799 14.6393
GO:0102955 10.7405
GO:0014901 17.2243
GO:0016601 12.4169
GO:0048753 12.8320
GO:0042943 13.9763
GO:0061830 18.2243
GO:0000324 9.7567
GO:0001680 10.8844
GO:0002705 9.8149
GO:0046058 11.9763
GO:0016652 10.1909
GO:0000145 11.4561
GO:0044827 14.2243
GO:0046370 13.6393
GO:0015809 12.7648
GO:0090233 15.0543
GO:0001081 15.6393
GO:2000235 16.6393
GO:0010830 11.3788
GO:0061176 16.6393
GO:0043381 16.6393
GO:0032941 12.0345
GO:0051040 17.2243
GO:0036049 12.1799
GO:0032929 14.9023
GO:0014022 18.2243
GO:0110055 15.9023
GO:0009186 9.4169
GO:0034061 8.2921
GO:0047443 12.0148
GO:0022011 12.0543
GO:0032510 13.9763
GO:0042117 14.5238
GO:2000145 7.4736
GO:0030167 14.1368
GO:0032508 7.5092
GO:0045821 13.0543
GO:0072229 15.9023
GO:0071274 18.2243
GO:0034075 18.2243
GO:0051101 10.0148
GO:1900772 17.2243
GO:0035120 11.7813
GO:0000578 11.3416
GO:0070945 14.2243
GO:0019179 17.2243
GO:0010883 12.0148
GO:0097722 11.1909
GO:1901997 18.2243
GO:0035447 12.1582
GO:1902206 17.2243
GO:1990961 11.8492
GO:0016798 5.5603
GO:0010383 9.0619
GO:0046353 14.0543
GO:0050263 13.4169
GO:0010327 18.2243
GO:0071376 14.7648
GO:0034507 15.9023
GO:2000656 18.2243
GO:0046906 5.7684
GO:0031978 11.9575
GO:0004803 12.2019
GO:1903465 15.6393
GO:0097209 15.0543
GO:0098877 13.9763
GO:0004057 11.9023
GO:0060487 14.0543
GO:0090091 14.4169
GO:0072517 18.2243
GO:0099080 6.3249
GO:0009673 18.2243
GO:1905598 17.2243
GO:0048510 13.1799
GO:0000313 8.7204
GO:0061121 16.6393
GO:0097266 16.2243
GO:0070643 14.6393
GO:1900198 17.2243
GO:1900809 18.2243
GO:0018076 18.2243
GO:0032052 12.5518
GO:0009126 6.1710
GO:0015043 18.2243
GO:0048354 15.6393
GO:0045454 7.5422
GO:2000080 18.2243
GO:0004087 18.2243
GO:0032310 12.5238
GO:0071660 18.2243
GO:0010154 9.3386
GO:0032886 9.1501
GO:0070613 11.0847
GO:0042301 11.1582
GO:0006476 9.6431
GO:0098760 13.1368
GO:0036120 14.3174
GO:0102276 16.2243
GO:0006602 15.0543
GO:0060709 17.2243
GO:0046025 16.6393
GO:0061803 16.6393
GO:0042942 17.2243
GO:0097332 13.1368
GO:0044172 11.9763
GO:0002806 16.6393
GO:0090628 17.2243
GO:0070700 15.0543
GO:0036100 15.9023
GO:1905874 14.3174
GO:0009141 5.5023
GO:0086029 15.6393
GO:0009514 12.0950
GO:0002317 14.1368
GO:1901692 18.2243
GO:0035970 12.8320
GO:0035511 13.3174
GO:0036155 15.9023
GO:0061763 16.6393
GO:0003693 18.2243
GO:0070111 13.4694
GO:0015879 14.2243
GO:0052906 9.5661
GO:0009300 14.2243
GO:0042085 10.9114
GO:0002828 11.8492
GO:1903070 15.6393
GO:0080076 18.2243
GO:0042562 9.3632
GO:0043942 15.9023
GO:0046715 18.2243
GO:0140081 17.2243
GO:0006061 13.7007
GO:0072116 16.6393
GO:0005171 16.2243
GO:1902963 17.2243
GO:0006796 2.5438
GO:0051549 14.3174
GO:0010970 9.5554
GO:0001786 11.5518
GO:0061611 16.6393
GO:0010582 14.5238
GO:0001407 12.5518
GO:0060066 16.2243
GO:0099568 8.7813
GO:0051973 12.3663
GO:0019857 16.2243
GO:0052916 12.4694
GO:0003838 14.1368
GO:1901618 11.8320
GO:0052403 15.4169
GO:0102884 17.2243
GO:0008594 14.5238
GO:0033987 17.2243
GO:1990774 12.4429
GO:0044281 1.8598
GO:0099500 13.6393
GO:1902127 16.6393
GO:1905041 15.9023
GO:0051278 13.3663
GO:0038089 16.2243
GO:0008512 18.2243
GO:0097193 8.9458
GO:0000303 8.8711
GO:0042331 13.4169
GO:0044694 14.2243
GO:0034316 13.1368
GO:0034283 18.2243
GO:0046704 15.9023
GO:0006520 3.2216
GO:0006862 11.4694
GO:0031209 13.5804
GO:0071140 15.9023
GO:0018778 16.2243
GO:1904888 11.9763
GO:0018008 13.8320
GO:0001226 16.6393
GO:0070209 13.9763
GO:1902023 12.9389
GO:0072079 14.7648
GO:0003996 12.5238
GO:0033119 12.8320
GO:0097643 14.5238
GO:0032613 11.7980
GO:0031496 16.2243
GO:0004159 15.9023
GO:0010449 13.8320
GO:0033142 16.6393
GO:0030788 15.6393
GO:0070652 13.8320
GO:0010660 12.0543
GO:0019888 10.0394
GO:0031423 14.0543
GO:0045475 13.2701
GO:0003983 12.2701
GO:0050498 14.4169
GO:0018189 11.2935
GO:0047575 18.2243
GO:0052127 15.9023
GO:0099548 16.2243
GO:1990356 16.2243
GO:0036058 18.2243
GO:0036062 18.2243
GO:0033326 16.6393
GO:0080148 15.9023
GO:0098869 6.9675
GO:0080011 18.2243
GO:0009302 15.9023
GO:0002191 12.9763
GO:0034761 15.4169
GO:1903426 10.2643
GO:0032187 14.5238
GO:0072028 11.0543
GO:0035457 13.7007
GO:1905043 16.6393
GO:0080018 18.2243
GO:0016042 7.0569
GO:0043301 14.2243
GO:0070891 15.2243
GO:0009504 13.7648
GO:0000908 15.0543
GO:0009170 15.4169
GO:0044656 17.2243
GO:0050854 11.8320
GO:0031357 17.2243
GO:0043937 10.4561
GO:1901676 15.9023
GO:0042781 10.5732
GO:1902000 14.6393
GO:0071713 15.9023
GO:1902349 18.2243
GO:0097204 16.6393
GO:0009901 14.4169
GO:0046979 14.5238
GO:0009523 8.9551
GO:1901668 13.3663
GO:1990403 14.7648
GO:0007439 15.6393
GO:0015939 8.1501
GO:1903203 12.1799
GO:0002944 18.2243
GO:0097180 13.1368
GO:0009620 9.1184
GO:0072507 8.5117
GO:0005146 14.7648
GO:0019933 9.8934
GO:0098814 15.0543
GO:0009294 11.5100
GO:0048535 12.7007
GO:1903578 10.1053
GO:0090585 18.2243
GO:0016331 10.4364
GO:0044799 15.2243
GO:0047739 15.2243
GO:0042157 8.9343
GO:1900125 14.7648
GO:0032291 13.6393
GO:0015221 16.2243
GO:0060431 16.6393
GO:1901392 17.2243
GO:0008216 9.6206
GO:0071620 17.2243
GO:0090261 16.2243
GO:0000416 14.9023
GO:0009209 7.8363
GO:0044485 16.2243
GO:0035888 15.6393
GO:0048497 15.4169
GO:0010969 15.4169
GO:0005522 13.8320
GO:0047896 17.2243
GO:0062055 16.6393
GO:0046211 17.2243
GO:0045912 10.8149
GO:0050009 14.7648
GO:0035915 13.4694
GO:1901167 17.2243
GO:0048467 12.2701
GO:1903270 17.2243
GO:0033814 15.9023
GO:0072529 8.7896
GO:0031273 15.2243
GO:0042956 11.2019
GO:0035498 14.7648
GO:0000963 11.4828
GO:0021816 18.2243
GO:0047787 14.5238
GO:0006584 10.5378
GO:1990630 18.2243
GO:1902576 15.4169
GO:0050819 10.5378
GO:0097045 18.2243
GO:0010873 13.6393
GO:0048711 14.4169
GO:0031428 12.2470
GO:1904063 11.0246
GO:0010226 11.9955
GO:0045113 15.2243
GO:1902491 17.2243
GO:1902347 15.9023
GO:0050657 8.3462
GO:0016077 14.6393
GO:0006355 4.2172
GO:0051583 13.0543
GO:0097427 14.7648
GO:0004601 7.5006
GO:0045490 9.9389
GO:0080098 17.2243
GO:0010924 17.2243
GO:0045281 12.0745
GO:0106070 14.3174
GO:0006781 18.2243
GO:0030844 15.9023
GO:0030778 18.2243
GO:0035470 16.6393
GO:0060033 13.7648
GO:1904321 13.0950
GO:0060551 14.9023
GO:0097445 18.2243
GO:2000730 15.9023
GO:0050111 18.2243
GO:0019300 18.2243
GO:0015528 16.2243
GO:0070169 12.2243
GO:1903097 14.7648
GO:0019782 18.2243
GO:1990206 17.2243
GO:0006874 8.7364
GO:0042119 8.3340
GO:0046966 13.2701
GO:0004941 13.9763
GO:0043073 13.1368
GO:0032117 17.2243
GO:0002062 10.9482
GO:0043462 9.4862
GO:0030584 14.9023
GO:0002119 10.6096
GO:0055057 12.7648
GO:0033735 13.3663
GO:0032773 18.2243
GO:0043995 14.1368
GO:0032354 13.0543
GO:0072254 17.2243
GO:0016977 14.6393
GO:0050157 18.2243
GO:2001247 15.4169
GO:0099560 12.1582
GO:1901508 18.2243
GO:0005122 18.2243
GO:0060480 16.2243
GO:0032495 12.4964
GO:0047568 17.2243
GO:0060154 15.0543
GO:0052407 17.2243
GO:0046352 10.8234
GO:0005893 18.2243
GO:0016805 10.6544
GO:1904247 18.2243
GO:1905502 15.0543
GO:0021533 14.4169
GO:0086026 14.1368
GO:0045084 15.0543
GO:1904292 13.4169
GO:0050618 14.4169
GO:0071731 12.4169
GO:0033685 18.2243
GO:0019533 17.2243
GO:0009823 15.4169
GO:0098894 16.6393
GO:0140032 15.6393
GO:1903649 12.3914
GO:0032305 12.8667
GO:0045059 13.3174
GO:0035847 18.2243
GO:0019859 13.3663
GO:0008919 17.2243
GO:0030215 12.3174
GO:0005760 15.0543
GO:0050551 15.0543
GO:0009814 10.9955
GO:0099004 14.4169
GO:0008965 12.7324
GO:0001556 11.9205
GO:0019406 13.6393
GO:0098848 16.6393
GO:0008907 10.6774
GO:1905023 18.2243
GO:0002109 16.6393
GO:0005369 17.2243
GO:0018896 15.9023
GO:0018582 18.2243
GO:0004967 14.7648
GO:0060767 15.0543
GO:0100067 18.2243
GO:0050866 9.4201
GO:0046586 18.2243
GO:0043002 15.9023
GO:0031253 9.2965
GO:0070697 15.4169
GO:2000415 17.2243
GO:0048227 15.0543
GO:0005977 8.4218
GO:0051216 9.9716
GO:1903501 15.4169
GO:0090357 15.9023
GO:0036324 17.2243
GO:0001673 14.0543
GO:0052904 14.9023
GO:0018901 16.2243
GO:1901799 11.5518
GO:0061128 16.6393
GO:0042007 16.2243
GO:2001270 15.2243
GO:0019665 12.2019
GO:1904207 15.6393
GO:0046125 11.4041
GO:0043892 15.6393
GO:0010963 13.1799
GO:0005628 12.1368
GO:0034212 9.6929
GO:0050817 8.6059
GO:0016906 13.6393
GO:0071745 16.6393
GO:1904498 14.4169
GO:0004140 10.3663
GO:0060158 14.7648
GO:0050281 16.6393
GO:0017050 14.7648
GO:0005577 13.0148
GO:0098529 18.2243
GO:0051749 16.6393
GO:0045523 18.2243
GO:0061373 17.2243
GO:1990026 15.9023
GO:1990789 18.2243
GO:0045668 12.7007
GO:0060558 14.2243
GO:0008881 10.6022
GO:0071864 15.6393
GO:0002304 18.2243
GO:0052167 9.7204
GO:0048715 15.0543
GO:0046037 8.6450
GO:1903575 16.6393
GO:0052364 14.6393
GO:0071285 13.4694
GO:0043504 13.6393
GO:0075713 12.0345
GO:1902098 15.6393
GO:0072522 4.7513
GO:0070365 13.3174
GO:0047554 15.6393
GO:0008466 15.4169
GO:1901512 18.2243
GO:0071763 14.5238
GO:0047652 14.9023
GO:0048692 15.9023
GO:0050198 16.2243
GO:0034275 14.7648
GO:1903997 16.2243
GO:0036438 16.6393
GO:0008093 13.1799
GO:0062112 16.6393
GO:2000679 12.4169
GO:0097576 11.8320
GO:0002178 14.4169
GO:1904432 12.4429
GO:0099547 15.0543
GO:0080139 17.2243
GO:1901292 7.7700
GO:0070668 15.9023
GO:0010103 14.1368
GO:0070463 18.2243
GO:0097444 18.2243
GO:0097084 15.4169
GO:0097052 11.5661
GO:0090301 17.2243
GO:0044107 10.6851
GO:0032106 12.7324
GO:0043123 9.8363
GO:1990502 15.9023
GO:0051904 13.5804
GO:0010974 12.5518
GO:0071795 18.2243
GO:0000502 7.9493
GO:2000077 17.2243
GO:0004807 9.1289
GO:0004727 15.2243
GO:0060307 13.4694
GO:0004587 12.9023
GO:1905205 16.2243
GO:1905322 17.2243
GO:0033592 13.0148
GO:0032572 18.2243
GO:1901953 15.9023
GO:0008899 10.8149
GO:0090281 15.0543
GO:0042490 11.2243
GO:0005890 13.4169
GO:1905870 15.9023
GO:0038114 15.4169
GO:0090673 15.9023
GO:0033518 15.9023
GO:0009194 13.3174
GO:1901091 17.2243
GO:0042272 15.6393
GO:2001302 14.9023
GO:0003300 11.5518
GO:0030158 14.5238
GO:0045078 13.7648
GO:0052683 17.2243
GO:0047736 15.2243
GO:0033146 12.8667
GO:0044872 9.8800
GO:0005685 11.2470
GO:1902773 16.2243
GO:0047225 15.9023
GO:0062000 18.2243
GO:0080093 16.6393
GO:0039712 16.6393
GO:2000975 17.2243
GO:1905020 18.2243
GO:0055083 12.1158
GO:1903286 15.2243
GO:0060595 18.2243
GO:0008593 10.9114
GO:0002279 11.9389
GO:0010138 9.5913
GO:0051429 15.6393
GO:0060484 15.6393
GO:0071516 16.6393
GO:0016109 11.0644
GO:0071518 16.2243
GO:0032835 12.2935
GO:1990466 17.2243
GO:0045484 15.4169
GO:0072394 16.6393
GO:0051877 18.2243
GO:0014074 9.8320
GO:2000338 15.9023
GO:0015599 18.2243
GO:0070089 18.2243
GO:1905329 18.2243
GO:0042685 17.2243
GO:0102084 15.2243
GO:0043423 18.2243
GO:0090160 14.4169
GO:0015866 13.1799
GO:2000858 14.9023
GO:0060468 13.7007
GO:2000340 16.6393
GO:0004035 12.0543
GO:0021797 16.6393
GO:0003032 16.6393
GO:0071048 15.0543
GO:1904799 14.6393
GO:0035044 17.2243
GO:0010063 18.2243
GO:0004795 13.0950
GO:0048294 18.2243
GO:0006488 13.2701
GO:0097526 10.6096
GO:0005504 10.4105
GO:1902070 18.2243
GO:0008771 17.2243
GO:0098590 7.2701
GO:1900052 15.2243
GO:0045599 12.7980
GO:1904209 15.6393
GO:0071694 14.0543
GO:0045216 10.2130
GO:1902071 15.2243
GO:0042972 13.6393
GO:0102701 15.4169
GO:0071881 17.2243
GO:0006924 14.4169
GO:0016098 11.9763
GO:0004589 12.0345
GO:1900813 15.9023
GO:0072345 14.7648
GO:0008718 14.5238
GO:0008814 15.6393
GO:0034479 18.2243
GO:0042584 14.2243
GO:0043380 13.9763
GO:0005544 10.5238
GO:0048625 15.6393
GO:1904017 17.2243
GO:0034635 14.6393
GO:0010854 16.6393
GO:1990385 15.4169
GO:1901064 18.2243
GO:0042368 13.3174
GO:0048010 10.8234
GO:0060711 12.1368
GO:0048273 12.9763
GO:0032206 11.6851
GO:0017086 18.2243
GO:1904482 12.3174
GO:0001760 15.4169
GO:1902682 17.2243
GO:0016279 9.7086
GO:0004629 11.5518
GO:1901968 18.2243
GO:0080085 16.2243
GO:0015296 13.9023
GO:0001657 11.0345
GO:0032606 10.6774
GO:1903573 11.8667
GO:0010434 16.6393
GO:1990451 14.9023
GO:0052143 15.9023
GO:0061678 14.7648
GO:0005995 16.6393
GO:0048229 10.2585
GO:0000316 18.2243
GO:0046395 5.6740
GO:0003128 15.9023
GO:0047704 14.7648
GO:0031862 17.2243
GO:1990941 18.2243
GO:0017154 12.5238
GO:0100026 18.2243
GO:0002053 14.9023
GO:1990918 14.4169
GO:0035897 14.0543
GO:0033765 15.0543
GO:0048878 6.3965
GO:0043405 8.8536
GO:0072209 17.2243
GO:0004148 11.9389
GO:0070391 12.9023
GO:0043620 9.9622
GO:0031683 10.7980
GO:0003995 11.3539
GO:0045570 15.6393
GO:1990913 16.6393
GO:0004815 9.3539
GO:0000425 14.6393
GO:0048642 14.3174
GO:0031573 12.3174
GO:0005851 12.7007
GO:1904730 15.6393
GO:0036309 17.2243
GO:0097190 7.9871
GO:2000484 12.9023
GO:0045623 12.6697
GO:1905720 18.2243
GO:0071338 17.2243
GO:0090563 13.5238
GO:0015230 15.4169
GO:0050721 17.2243
GO:0046109 16.2243
GO:0009034 13.2243
GO:0046330 10.5589
GO:0047116 17.2243
GO:0016767 13.2701
GO:0033528 15.6393
GO:0008667 16.2243
GO:0016062 15.4169
GO:0051930 12.1158
GO:0006936 9.1053
GO:0048098 16.6393
GO:0097577 11.2130
GO:0046822 9.7165
GO:1902410 11.1368
GO:0010085 16.6393
GO:0002218 9.1262
GO:0019148 14.5238
GO:0072074 14.9023
GO:0046577 17.2243
GO:0019907 15.4169
GO:0010396 16.2243
GO:0047658 15.2243
GO:0035572 14.9023
GO:2000791 18.2243
GO:0046599 12.7648
GO:0010136 15.2243
GO:0008926 11.8667
GO:0032535 8.1854
GO:0004830 10.8844
GO:0004671 14.6393
GO:0098779 15.2243
GO:0010151 17.2243
GO:1904833 13.4169
GO:0061041 9.8064
GO:0032039 13.1368
GO:0060097 17.2243
GO:1904331 17.2243
GO:1903412 17.2243
GO:0032161 13.5804
GO:0030733 18.2243
GO:0047560 14.5238
GO:0033072 13.8320
GO:0072499 14.9023
GO:0080106 16.6393
GO:2000463 13.1799
GO:0021940 17.2243
GO:0045431 14.5238
GO:0032875 13.3663
GO:1904057 15.9023
GO:0050150 17.2243
GO:0035686 14.1368
GO:0052729 16.2243
GO:0030656 12.7324
GO:1990010 18.2243
GO:0051712 11.5100
GO:0030978 12.7980
GO:0004856 13.0543
GO:0042344 16.2243
GO:0070740 15.6393
GO:0031025 18.2243
GO:0031511 15.0543
GO:0019394 12.2019
GO:0008177 11.7165
GO:0000099 13.8320
GO:1903768 16.2243
GO:0050346 13.9023
GO:0018215 17.2243
GO:0033833 16.2243
GO:0030252 14.3174
GO:0071272 15.4169
GO:1902490 15.6393
GO:0044291 11.5661
GO:1905428 14.5238
GO:0033076 13.7007
GO:0036412 17.2243
GO:2000334 16.2243
GO:0050686 11.8667
GO:0003056 14.3174
GO:0004412 13.0148
GO:0010665 13.2701
GO:0006281 4.9853
GO:0009567 13.8320
GO:0000030 11.5518
GO:2000556 13.0543
GO:1901661 7.9587
GO:1902356 17.2243
GO:0006057 12.4694
GO:0048270 15.6393
GO:0046946 14.9023
GO:0045302 15.9023
GO:0009414 9.9389
GO:0097056 8.9811
GO:0090403 15.2243
GO:1902602 18.2243
GO:0032371 11.4694
GO:0060101 15.6393
GO:0097433 15.2243
GO:0043812 14.1368
GO:0019441 10.9023
GO:0045416 13.8320
GO:0061320 16.2243
GO:0051241 7.0209
GO:0070297 13.2701
GO:0019887 8.8536
GO:1990907 16.6393
GO:0000831 17.2243
GO:0045730 12.3416
GO:0033092 17.2243
GO:0038202 11.1582
GO:0005086 12.2470
GO:0048508 14.1368
GO:0051296 15.4169
GO:0048864 11.0644
GO:0093002 16.2243
GO:1903918 17.2243
GO:1990643 18.2243
GO:1904470 16.6393
GO:0032047 15.4169
GO:0018918 15.9023
GO:0042424 12.9763
GO:0030496 9.7731
GO:0005794 6.3671
GO:0051642 11.9389
GO:2000374 14.4169
GO:1903021 14.9023
GO:0019221 7.5634
GO:0009994 10.5169
GO:1900187 14.6393
GO:1904462 18.2243
GO:0072220 17.2243
GO:0080021 17.2243
GO:0005704 15.6393
GO:0016621 15.9023
GO:0035738 13.7007
GO:0032429 12.3663
GO:0075606 12.4694
GO:0080109 12.7648
GO:0042788 11.3174
GO:0046148 6.4520
GO:0032607 12.5518
GO:0099511 14.0543
GO:0006649 16.6393
GO:0060193 10.9482
GO:0036017 14.6393
GO:0090053 14.5238
GO:0047688 15.9023
GO:0004703 13.0148
GO:1902564 15.9023
GO:0035683 15.6393
GO:0004335 11.7813
GO:0071103 6.6812
GO:0016849 8.6948
GO:0043903 9.0124
GO:0052156 16.6393
GO:0051469 17.2243
GO:0099054 12.2935
GO:0070259 14.0543
GO:0055034 16.6393
GO:0006601 13.5804
GO:0018924 12.6393
GO:0035552 13.9763
GO:0039548 12.9763
GO:0009366 15.6393
GO:0036363 13.5804
GO:0016833 8.9228
GO:0031078 12.0543
GO:0010369 13.5804
GO:0070606 16.6393
GO:0016561 16.6393
GO:0017015 11.4169
GO:0043112 9.6022
GO:0030620 13.2243
GO:0097358 16.2243
GO:0001731 11.8149
GO:2001272 16.6393
GO:0010603 12.7648
GO:0070816 11.2243
GO:0035549 15.0543
GO:0001505 6.7964
GO:0051721 12.6096
GO:0019152 14.5238
GO:0034285 10.7731
GO:0014010 17.2243
GO:0010501 13.7007
GO:0140243 15.0543
GO:0045874 16.2243
GO:0070481 11.2818
GO:0006768 8.3866
GO:0008746 12.6393
GO:0004493 14.7648
GO:0015143 15.2243
GO:0034718 16.2243
GO:0034023 12.5238
GO:0000036 9.7896
GO:0048863 9.5661
GO:0001966 15.9023
GO:0005918 14.6393
GO:0005618 7.6544
GO:0061762 14.9023
GO:0047112 15.4169
GO:0060541 9.5661
GO:0001911 13.5238
GO:0039706 14.2243
GO:1903480 17.2243
GO:0102251 18.2243
GO:0043255 10.2019
GO:2000044 16.2243
GO:1990421 13.9023
GO:0010044 13.6393
GO:0047110 16.2243
GO:0071550 13.7648
GO:0047054 18.2243
GO:0006882 12.2243
GO:0008391 11.9205
GO:0000797 18.2243
GO:0070506 16.2243
GO:0102317 18.2243
GO:0046601 14.1368
GO:2000114 12.1368
GO:0008653 7.9645
GO:0015407 11.5238
GO:0042752 10.1528
GO:0089713 17.2243
GO:0072678 11.0345
GO:0046295 11.8149
GO:0031372 14.7648
GO:0050617 14.0543
GO:0005975 3.8171
GO:0007611 9.5169
GO:0005825 14.9023
GO:0007206 17.2243
GO:1901631 18.2243
GO:0097601 18.2243
GO:1902174 17.2243
GO:0008024 13.2701
GO:0014829 13.5238
GO:0006451 11.7485
GO:0001970 16.6393
GO:0003997 12.9023
GO:0032543 8.5589
GO:0032792 15.9023
GO:0071798 14.9023
GO:0008983 13.6393
GO:1903919 18.2243
GO:0051872 17.2243
GO:1990414 14.2243
GO:0047343 16.6393
GO:0022615 15.2243
GO:0035074 16.6393
GO:0072527 5.2517
GO:0006667 16.6393
GO:1904288 15.2243
GO:0048892 17.2243
GO:0016829 4.0992
GO:0046794 8.7445
GO:0097238 12.6697
GO:0042120 11.8667
GO:0030958 16.6393
GO:0030240 13.9023
GO:1905904 14.9023
GO:0061140 15.6393
GO:0006887 7.4644
GO:1990349 14.2243
GO:0070588 8.8778
GO:0070326 15.2243
GO:0035240 16.2243
GO:0016614 5.6616
GO:0031298 11.6851
GO:0008545 15.9023
GO:0043512 15.6393
GO:0071352 13.8320
GO:0036150 13.8320
GO:1900026 11.6544
GO:0019062 8.9274
GO:0015868 11.6697
GO:1901726 16.6393
GO:0102970 18.2243
GO:1990262 16.6393
GO:0010608 6.3024
GO:0071722 15.2243
GO:0002141 15.9023
GO:2000591 15.9023
GO:1990874 11.7813
GO:0048235 14.6393
GO:0052820 17.2243
GO:0099637 11.8844
GO:1990175 17.2243
GO:0047165 18.2243
GO:0050863 8.6506
GO:0072158 18.2243
GO:0005150 16.6393
GO:0000132 11.2130
GO:0140274 15.0543
GO:2000429 15.9023
GO:0047623 15.6393
GO:0021794 14.9023
GO:0008554 13.0543
GO:0070961 13.4694
GO:1902190 18.2243
GO:0006931 15.9023
GO:0003285 18.2243
GO:0052665 15.4169
GO:0070094 16.6393
GO:0071207 15.6393
GO:0000121 15.4169
GO:0004126 11.3663
GO:0071106 15.6393
GO:0043457 11.2701
GO:0044604 17.2243
GO:0050997 11.9023
GO:0071522 15.9023
GO:0060611 17.2243
GO:2000470 16.6393
GO:0070723 12.6697
GO:0045953 13.9023
GO:0061202 18.2243
GO:0097134 14.3174
GO:0102816 17.2243
GO:0000166 2.0266
GO:0047761 13.5238
GO:0006560 8.5554
GO:1990823 11.1262
GO:0033137 13.8320
GO:2000518 16.2243
GO:0043983 14.2243
GO:0009813 10.0148
GO:0010617 18.2243
GO:0090199 11.8844
GO:0046713 16.6393
GO:0016762 12.7980
GO:0009123 5.0211
GO:0062023 8.4528
GO:0071295 12.7648
GO:0070896 17.2243
GO:0047920 18.2243
GO:0004180 9.1131
GO:1905216 13.9763
GO:0001320 14.6393
GO:2000096 15.0543
GO:0071255 14.9023
GO:0008793 13.8320
GO:0002098 8.3069
GO:0071215 10.0246
GO:1900431 16.6393
GO:0071790 17.2243
GO:1900775 17.2243
GO:0046622 11.4169
GO:1900033 17.2243
GO:0010467 1.9507
GO:0015103 8.1528
GO:0032945 10.4495
GO:0036146 15.6393
GO:1901207 16.2243
GO:0051905 13.3174
GO:0001317 16.6393
GO:0042694 15.0543
GO:0019579 12.0745
GO:0070041 10.9575
GO:0046322 13.9023
GO:0060492 17.2243
GO:0031741 18.2243
GO:1901119 15.4169
GO:0050301 18.2243
GO:0120081 18.2243
GO:0097386 12.5804
GO:0015491 12.2470
GO:0000161 16.6393
GO:0034668 18.2243
GO:0008376 11.9023
GO:0097374 14.4169
GO:0045844 11.2585
GO:0039538 13.2243
GO:0071853 15.6393
GO:0002458 18.2243
GO:0033583 17.2243
GO:0036243 18.2243
GO:0071705 4.7798
GO:0033751 16.6393
GO:0090203 18.2243
GO:0030348 16.2243
GO:0038189 15.2243
GO:0005594 17.2243
GO:0019385 13.1799
GO:0043273 17.2243
GO:0031524 16.6393
GO:0009961 17.2243
GO:1904875 15.6393
GO:0097150 13.7648
GO:0042628 15.9023
GO:0080067 17.2243
GO:0034044 14.9023
GO:0033330 17.2243
GO:0098892 15.9023
GO:0101027 17.2243
GO:0001193 14.9023
GO:1902570 13.1799
GO:0018671 18.2243
GO:0010025 14.2243
GO:1903556 11.3416
GO:0009055 6.0243
GO:0032065 16.6393
GO:0044362 10.1053
GO:0052691 15.9023
GO:0008475 14.7648
GO:0061603 11.4828
GO:0061535 15.9023
GO:0140299 inf
GO:0016427 13.3174
GO:1903295 18.2243
GO:0060349 10.9389
GO:0090081 17.2243
GO:0061825 18.2243
GO:0004451 12.3663
GO:0051612 18.2243
GO:1905866 18.2243
GO:0007076 11.9763
GO:0097446 18.2243
GO:0046716 11.6096
GO:0044524 15.2243
GO:1903425 13.0950
GO:0061355 15.2243
GO:2000066 18.2243
GO:0044595 17.2243
GO:0043264 15.0543
GO:0050480 10.8755
GO:0071596 11.5378
GO:1904278 15.9023
GO:0051298 10.7731
GO:0001768 13.4169
GO:0061632 15.4169
GO:0005217 11.7980
GO:0021675 11.9389
GO:0060263 13.2701
GO:0051568 10.9023
GO:1902001 14.2243
GO:0097048 13.9763
GO:0030851 12.7980
GO:0100002 16.6393
GO:1901080 18.2243
GO:0061670 18.2243
GO:0035446 12.1582
GO:0090565 18.2243
GO:0047184 14.9023
GO:0090073 13.2243
GO:0097120 11.9955
GO:0043551 12.4429
GO:0019216 8.3585
GO:0048320 16.6393
GO:0047421 17.2243
GO:1900451 13.2243
GO:0097755 10.9955
GO:0006828 13.0950
GO:0060601 15.9023
GO:1904475 14.1368
GO:0009062 8.9046
GO:1990546 16.2243
GO:0061555 18.2243
GO:0042231 16.6393
GO:0034286 11.5238
GO:0015847 11.6544
GO:0070726 12.7648
GO:0047866 16.6393
GO:0051391 13.9763
GO:0042308 13.5804
GO:0051997 16.6393
GO:1990742 17.2243
GO:0045180 14.7648
GO:0000150 10.0644
GO:0060589 7.7115
GO:0018192 13.0148
GO:0033840 15.0543
GO:0048208 11.2585
GO:0019588 14.4169
GO:0035902 13.1368
GO:0043331 11.0847
GO:0010979 16.2243
GO:0002503 16.2243
GO:1901515 17.2243
GO:1900413 18.2243
GO:0045835 11.9763
GO:1903634 15.9023
GO:0060068 14.6393
GO:0036290 18.2243
GO:0042610 16.2243
GO:0060267 14.6393
GO:0006177 9.2730
GO:0099546 18.2243
GO:0090319 18.2243
GO:0019918 13.0543
GO:1901704 18.2243
GO:0044650 8.8043
GO:1901329 14.6393
GO:0035293 16.6393
GO:0060142 11.8492
GO:0071226 15.2243
GO:0099633 13.7648
GO:0098542 5.8803
GO:0030018 10.4761
GO:0033969 17.2243
GO:0042695 17.2243
GO:0007492 11.9763
GO:0005583 13.5238
GO:0046645 15.0543
GO:0015871 15.4169
GO:0048585 6.2708
GO:0005402 12.9023
GO:0002733 15.0543
GO:0044095 18.2243
GO:1905036 18.2243
GO:0060008 13.6393
GO:0021987 11.5100
GO:0034001 17.2243
GO:0043726 16.2243
GO:0048526 17.2243
GO:2000671 15.6393
GO:0030678 13.9763
GO:0001725 11.7813
GO:1901991 9.1881
GO:1904992 17.2243
GO:0033242 18.2243
GO:0019537 16.2243
GO:0008049 14.0543
GO:0042688 15.9023
GO:0036471 13.8320
GO:0070087 15.6393
GO:2000849 14.5238
GO:0048006 14.9023
GO:1902848 18.2243
GO:0099544 14.6393
GO:0020021 14.3174
GO:0045658 17.2243
GO:0014842 14.6393
GO:0033848 17.2243
GO:0019783 9.3882
GO:0043880 15.0543
GO:1901265 2.0266
GO:0007144 14.5238
GO:1900044 14.1368
GO:0051306 10.0493
GO:1903019 13.1799
GO:0019477 12.1582
GO:0090219 15.6393
GO:1900612 17.2243
GO:0044191 18.2243
GO:0038106 17.2243
GO:0110010 18.2243
GO:0003963 12.3914
GO:0005668 15.4169
GO:0004038 13.7648
GO:0036311 14.7648
GO:0016917 13.0148
GO:0042401 7.0613
GO:0030336 9.5135
GO:0000354 14.9023
GO:0002414 15.4169
GO:0072683 13.4694
GO:0052712 18.2243
GO:0043262 14.3174
GO:0000828 14.6393
GO:2000241 8.3819
GO:0009772 10.2527
GO:0043130 9.9811
GO:0008206 11.7485
GO:1990444 16.6393
GO:0051741 18.2243
GO:1990463 18.2243
GO:0010088 17.2243
GO:0010624 18.2243
GO:0045492 13.7648
GO:0004001 13.3663
GO:0075512 10.7896
GO:0031943 15.4169
GO:1901570 10.1421
GO:0033231 17.2243
GO:0052336 17.2243
GO:0001578 10.6244
GO:0004936 16.6393
GO:0047475 15.4169
GO:0006915 6.1381
GO:0019370 12.5518
GO:1900076 11.2818
GO:0106153 18.2243
GO:0048815 15.6393
GO:0010528 11.5238
GO:1903354 14.3174
GO:0007191 13.9023
GO:0098753 16.2243
GO:0019815 14.9023
GO:0004046 13.8320
GO:0034185 13.4169
GO:0060743 17.2243
GO:0015420 11.7980
GO:0009785 12.9023
GO:0033212 11.1582
GO:0031127 14.0543
GO:0090058 17.2243
GO:1901307 15.9023
GO:0042255 7.8722
GO:0047634 18.2243
GO:0002165 10.8667
GO:0004160 9.8536
GO:0015203 11.4429
GO:0050787 12.7324
GO:0080187 16.6393
GO:0002574 18.2243
GO:1902271 14.6393
GO:2000065 16.6393
GO:0060151 15.4169
GO:0050891 11.4561
GO:0045056 13.1799
GO:0071326 10.0543
GO:0032181 14.9023
GO:0031407 11.5804
GO:0036010 12.7324
GO:1902981 15.9023
GO:0048850 18.2243
GO:0009669 18.2243
GO:0015966 13.3174
GO:0060466 17.2243
GO:0045463 17.2243
GO:0072677 11.9955
GO:0031554 9.4462
GO:0004767 13.0148
GO:0061666 16.2243
GO:0019985 11.0847
GO:0016756 16.2243
GO:0021896 18.2243
GO:0015814 17.2243
GO:0033835 18.2243
GO:0005677 13.0950
GO:1903141 17.2243
GO:0072497 15.9023
GO:0072657 7.2781
GO:1902402 12.3914
GO:1990179 14.4169
GO:0002686 11.2818
GO:0010217 18.2243
GO:0030532 9.5986
GO:0006198 14.3174
GO:0035330 13.3663
GO:0052627 17.2243
GO:0051463 15.9023
GO:0045072 13.5804
GO:0007193 11.7007
GO:0060662 16.2243
GO:1902993 11.7813
GO:0031305 11.5100
GO:1904360 18.2243
GO:0042843 12.5518
GO:1905770 13.9763
GO:0060214 16.2243
GO:1900160 16.6393
GO:0098023 17.2243
GO:0102245 18.2243
GO:0099402 8.8755
GO:0043049 15.2243
GO:0001510 5.8925
GO:0001855 16.2243
GO:0052896 16.6393
GO:0045125 13.7648
GO:1901929 18.2243
GO:1900535 17.2243
GO:0016847 13.5238
GO:2001311 15.0543
GO:0014843 18.2243
GO:0089715 16.2243
GO:0071727 14.7648
GO:0035254 12.6393
GO:0046426 13.2701
GO:0015272 15.6393
GO:0002052 13.6393
GO:0097059 17.2243
GO:0031645 12.9763
GO:0043122 9.4828
GO:0001952 10.7485
GO:0047735 17.2243
GO:2000464 18.2243
GO:1903833 15.6393
GO:0032461 13.4169
GO:1900228 13.3174
GO:0030853 15.6393
GO:0098920 14.9023
GO:0016706 9.3946
GO:0071455 14.3174
GO:1905075 17.2243
GO:0000049 5.5310
GO:0006858 12.5518
GO:0097486 16.2243
GO:0019626 11.6544
GO:0018941 15.0543
GO:0045064 13.5804
GO:0052694 17.2243
GO:0034768 15.4169
GO:0030318 12.9023
GO:1905930 16.2243
GO:0006537 11.8844
GO:0060426 15.4169
GO:0047075 18.2243
GO:2000454 16.2243
GO:0003859 16.6393
GO:1904231 16.6393
GO:0080176 16.6393
GO:0060648 17.2243
GO:0010588 14.9023
GO:0031663 10.6851
GO:0009436 12.9763
GO:0060049 13.3174
GO:0034648 14.1368
GO:0060327 14.1368
GO:0019286 15.4169
GO:0001098 10.5032
GO:1901314 15.9023
GO:0120180 16.2243
GO:0048868 11.3539
GO:1900006 11.4828
GO:1904932 18.2243
GO:0034021 15.6393
GO:0001898 16.6393
GO:0001054 11.6544
GO:0120114 9.4828
GO:0034124 15.0543
GO:0052315 13.8320
GO:0010373 17.2243
GO:1904667 13.7007
GO:0090439 17.2243
GO:0034094 17.2243
GO:1903689 16.6393
GO:0006812 5.1443
GO:0030574 10.9482
GO:0000912 11.9023
GO:0010078 14.6393
GO:0072579 17.2243
GO:0045074 15.4169
GO:0010593 16.2243
GO:1901216 10.6096
GO:1900835 18.2243
GO:1902838 16.6393
GO:0032532 14.9023
GO:0030133 8.5732
GO:0009521 8.2299
GO:2000601 12.9389
GO:0018366 18.2243
GO:1904882 18.2243
GO:1904107 16.6393
GO:0021587 13.0950
GO:0034086 13.3174
GO:0039504 12.5238
GO:1904627 14.9023
GO:0106105 16.2243
GO:0070783 11.6096
GO:0000307 10.3054
GO:0001664 8.9883
GO:0018158 12.3174
GO:0002322 15.2243
GO:0046668 14.6393
GO:0042719 13.0950
GO:1905174 17.2243
GO:0033684 16.6393
GO:0010436 13.3174
GO:0006750 10.8149
GO:0048023 15.4169
GO:0030294 16.6393
GO:0047482 14.9023
GO:0016681 8.7105
GO:0010512 15.9023
GO:0036478 13.9763
GO:0008478 12.1158
GO:0014832 15.4169
GO:0010350 18.2243
GO:0047789 15.4169
GO:0071162 13.2243
GO:0070129 12.1368
GO:0042747 17.2243
GO:1903772 16.2243
GO:0030329 17.2243
GO:0016697 13.1799
GO:1990926 17.2243
GO:0050461 18.2243
GO:0050897 8.9159
GO:0062013 9.4694
GO:1901608 14.9023
GO:0051023 12.3416
GO:0016868 7.8889
GO:0002149 16.2243
GO:0003938 11.8149
GO:0005985 11.0745
GO:0006538 11.8844
GO:0004633 13.6393
GO:0045954 12.6393
GO:0060236 11.7980
GO:0044603 15.0543
GO:1905553 16.2243
GO:0071595 15.9023
GO:1904430 18.2243
GO:0072387 11.6096
GO:0010972 10.6774
GO:0047493 16.2243
GO:0070286 11.7485
GO:1900779 17.2243
GO:1903168 13.9763
GO:1905259 13.9763
GO:0042281 17.2243
GO:0034653 14.5238
GO:0060251 13.1368
GO:0004356 11.0246
GO:0030669 12.7980
GO:0099629 16.6393
GO:0090608 15.6393
GO:0050820 12.0543
GO:0000781 9.0543
GO:0008131 12.0950
GO:0019884 10.5308
GO:0006352 8.2019
GO:0032990 7.9907
GO:0046920 15.9023
GO:0043420 10.7324
GO:0047960 18.2243
GO:0000422 9.9389
GO:1902950 14.6393
GO:0015985 6.4790
GO:1990914 18.2243
GO:0044818 11.3174
GO:0016403 14.5238
GO:0051499 9.6582
GO:0097240 13.7648
GO:0007612 10.8934
GO:0071818 13.7648
GO:0018142 13.5804
GO:0080007 17.2243
GO:0019311 18.2243
GO:0051800 18.2243
GO:1903037 8.7344
GO:2000053 15.9023
GO:1904434 12.4429
GO:0032876 15.2243
GO:0007045 11.1582
GO:0070288 12.8320
GO:0060364 18.2243
GO:0032217 13.9023
GO:0060536 13.0148
GO:0070433 17.2243
GO:0004410 13.4169
GO:1903964 15.9023
GO:1903960 12.7007
GO:0039722 16.2243
GO:0010596 12.1158
GO:0045827 14.6393
GO:0019759 13.1799
GO:0000461 13.8320
GO:1990188 16.2243
GO:0007284 17.2243
GO:0102318 18.2243
GO:0045577 13.0543
GO:0060455 14.9023
GO:1900070 17.2243
GO:0002572 18.2243
GO:0047181 16.6393
GO:0043873 18.2243
GO:0035610 17.2243
GO:1903750 13.7007
GO:0070663 9.0695
GO:0016758 6.8101
GO:0047276 14.5238
GO:1990551 18.2243
GO:2001212 14.3174
GO:0048669 14.9023
GO:0019146 14.9023
GO:0018541 17.2243
GO:0031448 15.4169
GO:0006820 6.4925
GO:0030852 14.2243
GO:0071966 13.0950
GO:0003094 13.8320
GO:0051709 11.4429
GO:0045381 18.2243
GO:1901909 15.6393
GO:0044308 18.2243
GO:0036444 13.7007
GO:0018112 15.0543
GO:0004663 14.0543
GO:0016999 6.2810
GO:0061718 11.3539
GO:0015969 12.4964
GO:0031170 18.2243
GO:0090379 18.2243
GO:0021571 15.9023
GO:1900087 11.8844
GO:1905097 13.6393
GO:0098981 15.6393
GO:0097351 13.9763
GO:0042621 15.0543
GO:0051955 12.3174
GO:0034163 13.7648
GO:0051743 15.9023
GO:0060296 16.6393
GO:2000529 17.2243
GO:0016401 15.0543
GO:0004597 16.2243
GO:0016641 9.3570
GO:0031751 17.2243
GO:0002857 14.9023
GO:0045678 15.6393
GO:0098966 14.9023
GO:0048477 9.2130
GO:0045655 13.4169
GO:1903669 14.4169
GO:0015094 18.2243
GO:0006620 11.6697
GO:0019156 15.4169
GO:0046621 12.6697
GO:0035256 13.9763
GO:0000955 13.9023
GO:0015786 18.2243
GO:0075015 17.2243
GO:0098876 10.0950
GO:0070095 12.8320
GO:0072663 10.7324
GO:0070178 13.4169
GO:0070695 14.2243
GO:0030760 16.6393
GO:0003165 17.2243
GO:0060512 13.9023
GO:0010095 18.2243
GO:0061565 18.2243
GO:0072141 18.2243
GO:0050768 9.3508
GO:1905420 16.2243
GO:0008488 16.6393
GO:0030397 13.9023
GO:0099003 9.8149
GO:0071156 10.7244
GO:0009712 9.6620
GO:0010569 11.7165
GO:0043050 13.7648
GO:0010001 9.6318
GO:0022027 15.2243
GO:0035637 10.4364
GO:0102203 13.6393
GO:1904146 17.2243
GO:0032411 10.3174
GO:1904427 10.8492
GO:0097169 14.2243
GO:0043414 5.4955
GO:0045329 13.5804
GO:0031160 12.5518
GO:1902937 18.2243
GO:0004075 13.5804
GO:0019215 13.3174
GO:0008876 16.6393
GO:0005784 14.9023
GO:0021512 18.2243
GO:0043225 9.6968
GO:0010257 10.6244
GO:0045039 12.4429
GO:0097064 11.2243
GO:0090118 14.5238
GO:0018710 15.0543
GO:0045202 7.1867
GO:0061217 13.3663
GO:0043725 13.9763
GO:0035792 10.6244
GO:0001779 12.9389
GO:2000752 18.2243
GO:1904461 18.2243
GO:0036317 15.9023
GO:0072017 14.7648
GO:0032803 14.7648
GO:0052857 11.9205
GO:0072583 10.0246
GO:1903333 14.9023
GO:0010067 16.2243
GO:0016251 12.3174
GO:0030866 10.2818
GO:0046825 10.8844
GO:0110034 17.2243
GO:0072691 16.6393
GO:0002230 13.0950
GO:0016444 10.8064
GO:0019469 16.2243
GO:1901655 10.1475
GO:1905324 18.2243
GO:1903209 11.9575
GO:0010142 13.7007
GO:0009275 17.2243
GO:0030894 9.7689
GO:0051017 9.6169
GO:0034045 10.3416
GO:0030537 13.9763
GO:1905344 18.2243
GO:0042131 15.9023
GO:0061119 16.6393
GO:0035114 11.6697
GO:0072177 16.2243
GO:0005815 7.4811
GO:0047463 17.2243
GO:0046326 11.8844
GO:0090206 12.5804
GO:1990942 16.6393
GO:0070860 14.5238
GO:1904966 16.2243
GO:0061659 8.9482
GO:0015819 18.2243
GO:0046364 7.0406
GO:0043069 7.4145
GO:0019744 14.5238
GO:0043097 13.3174
GO:0061056 16.2243
GO:0043971 17.2243
GO:0060988 15.6393
GO:0072334 16.2243
GO:0032965 12.8320
GO:0038083 12.4169
GO:1901187 15.9023
GO:0031050 10.8064
GO:0009973 15.9023
GO:0003979 12.7324
GO:0030548 13.6393
GO:0021801 14.1368
GO:2000619 15.0543
GO:0004013 10.7244
GO:0042118 14.9023
GO:1904457 15.6393
GO:0042135 8.2570
GO:0061702 13.0543
GO:1990928 11.1582
GO:0009403 8.8978
GO:0098871 14.1368
GO:0015883 18.2243
GO:0043662 17.2243
GO:0010080 16.6393
GO:0008300 11.0950
GO:0035713 17.2243
GO:0006791 inf
GO:1990534 18.2243
GO:0007394 17.2243
GO:0006900 9.8492
GO:0030534 10.5100
GO:0035306 11.4561
GO:0052667 17.2243
GO:0044314 15.0543
GO:0051117 10.4234
GO:0042053 12.7324
GO:0071890 14.7648
GO:0006073 7.4478
GO:1902731 16.2243
GO:0001601 16.6393
GO:1901404 17.2243
GO:0032525 15.9023
GO:1902119 17.2243
GO:0051459 16.2243
GO:0035397 18.2243
GO:0072089 10.7567
GO:0052730 15.6393
GO:0016035 14.3174
GO:0034968 9.4495
GO:0070172 18.2243
GO:0032870 7.0600
GO:0007623 9.0197
GO:0001868 14.3174
GO:0008055 14.5238
GO:0031023 9.5696
GO:1900221 12.7648
GO:0097252 14.6393
GO:1905483 15.2243
GO:1904812 15.6393
GO:0003148 14.4169
GO:0008066 10.6774
GO:0061802 16.6393
GO:0021986 16.6393
GO:0002855 14.4169
GO:0031252 8.9251
GO:0002677 16.2243
GO:0006808 10.6244
GO:0009063 6.2610
GO:0000700 12.9763
GO:0030613 12.0148
GO:0007016 13.8320
GO:0034406 12.9023
GO:0050314 15.4169
GO:0052150 10.6929
GO:1905562 13.5238
GO:0102118 18.2243
GO:0034112 13.5804
GO:0071283 12.5804
GO:0031490 10.5949
GO:0016907 13.8320
GO:0045409 16.2243
GO:2000891 18.2243
GO:0036057 14.7648
GO:0060256 15.9023
GO:0097325 16.6393
GO:0097028 12.0148
GO:0010649 14.2243
GO:0043727 14.1368
GO:0033925 13.3663
GO:0051784 10.1799
GO:0075342 16.2243
GO:0006508 4.3416
GO:0002784 12.8667
GO:0030991 15.9023
GO:1902966 14.5238
GO:0042631 13.2243
GO:1904877 16.6393
GO:0060491 9.3234
GO:1904512 16.6393
GO:0036345 15.9023
GO:0042603 15.9023
GO:0008974 14.3174
GO:2000289 16.6393
GO:0070376 17.2243
GO:1900463 18.2243
GO:1902573 18.2243
GO:0030256 14.3174
GO:0071404 13.7007
GO:1904703 17.2243
GO:0034756 12.0745
GO:0099524 13.4169
GO:0051173 5.1516
GO:1901621 13.9023
GO:0002064 9.3788
GO:0005070 11.8844
GO:0050515 9.6659
GO:1990447 15.0543
GO:2001160 15.6393
GO:0034715 13.2243
GO:1904447 15.6393
GO:0008124 10.7896
GO:0005952 12.0148
GO:0102502 15.0543
GO:0140142 10.9763
GO:0140259 18.2243
GO:0007030 9.9205
GO:0044540 14.3174
GO:0090564 18.2243
GO:0030687 9.8978
GO:0043087 8.1772
GO:0043266 10.9955
GO:0007639 16.2243
GO:0051934 13.0543
GO:0071494 15.2243
GO:2000035 14.4169
GO:0016794 13.9023
GO:0055119 14.0543
GO:0017137 9.6281
GO:0000252 18.2243
GO:0039007 16.2243
GO:0010377 18.2243
GO:0034964 13.8320
GO:0002462 18.2243
GO:0060632 12.5238
GO:0043591 17.2243
GO:0048168 12.3416
GO:0018350 18.2243
GO:0035354 17.2243
GO:0016517 18.2243
GO:0000985 14.2243
GO:0004775 9.8277
GO:1905279 16.6393
GO:0035315 11.4169
GO:1990430 14.7648
GO:0044784 10.0898
GO:0006595 8.9412
GO:0075526 12.7007
GO:0010575 12.6697
GO:0060445 13.9763
GO:1904435 12.4429
GO:0006549 8.3340
GO:0039694 9.4528
GO:1990859 17.2243
GO:0035304 9.5625
GO:0031642 14.5238
GO:0031105 12.6697
GO:0046670 16.6393
GO:0008089 11.4694
GO:0006856 17.2243
GO:0009705 12.3914
GO:0035564 18.2243
GO:0001025 15.4169
GO:0033857 15.0543
GO:1990180 14.3174
GO:0080155 17.2243
GO:0060502 15.6393
GO:0071010 10.9669
GO:0055086 3.3786
GO:0004826 9.5840
GO:0045694 18.2243
GO:0003920 11.8844
GO:0050176 18.2243
GO:0070210 14.3174
GO:0060810 13.0543
GO:0009229 7.9493
GO:0009361 14.5238
GO:0071788 16.2243
GO:1990753 18.2243
GO:0001766 13.8320
GO:0009675 18.2243
GO:0008574 11.6697
GO:0031497 9.3295
GO:0031304 11.4041
GO:0045458 17.2243
GO:0140041 13.5804
GO:0043921 17.2243
GO:0010393 9.7980
GO:0060579 15.2243
GO:0018931 13.2701
GO:0035836 14.2243
GO:0038177 18.2243
GO:1903828 10.4896
GO:0008205 16.2243
GO:0007399 6.1795
GO:0005988 11.1690
GO:0000822 12.5238
GO:0030974 15.9023
GO:0034042 17.2243
GO:0009305 14.6393
GO:0033952 16.6393
GO:0004456 15.6393
GO:2000546 17.2243
GO:2000586 15.0543
GO:0004694 15.0543
GO:0003228 15.2243
GO:1901351 15.4169
GO:0004141 10.7731
GO:1904062 9.0394
GO:0004781 10.2413
GO:0009137 13.9763
GO:0045541 12.5804
GO:1905547 17.2243
GO:0017160 13.5804
GO:0070126 11.1368
GO:0090370 15.2243
GO:0032528 12.7324
GO:0007310 14.0543
GO:0070640 14.0543
GO:0019243 10.4828
GO:1903244 15.9023
GO:0044754 12.9763
GO:1904453 18.2243
GO:0110095 11.2019
GO:0097341 13.4169
GO:0033049 14.7648
GO:0000276 11.9955
GO:0030073 9.9811
GO:0001178 15.6393
GO:0021915 10.5518
GO:0002826 14.2243
GO:0001826 18.2243
GO:0007463 17.2243
GO:0072183 17.2243
GO:0016989 12.6096
GO:0035487 18.2243
GO:0007621 18.2243
GO:0021861 14.4169
GO:0062025 18.2243
GO:0016887 5.0918
GO:0002315 14.5238
GO:0032544 14.7648
GO:0090698 11.2701
GO:2001284 18.2243
GO:0009299 13.3174
GO:0030335 8.3524
GO:0060809 18.2243
GO:0006189 7.5092
GO:0071228 16.2243
GO:0034068 15.2243
GO:0048265 13.0543
GO:0010744 13.4169
GO:0090330 13.0148
GO:1904358 12.1158
GO:0005139 15.6393
GO:0003388 17.2243
GO:0008443 10.1421
GO:0051919 14.4169
GO:0032359 13.9763
GO:0018738 14.0543
GO:0047067 17.2243
GO:1905153 12.5518
GO:0002813 16.6393
GO:0010222 16.2243
GO:0008851 13.2243
GO:0007250 12.9389
GO:1904612 17.2243
GO:0047011 16.2243
GO:0009509 13.9763
GO:0070655 18.2243
GO:0021957 16.6393
GO:0044766 8.7027
GO:0030152 14.7648
GO:0010410 9.2672
GO:0044791 17.2243
GO:1900151 11.8149
GO:0050802 12.2019
GO:0007603 11.5518
GO:0045378 17.2243
GO:0008820 15.2243
GO:0035167 14.2243
GO:0051321 7.7876
GO:0043710 15.6393
GO:0032114 18.2243
GO:0002208 11.4299
GO:1903940 17.2243
GO:0016832 8.3647
GO:0004056 9.5661
GO:0046121 12.7980
GO:0052842 14.7648
GO:0080132 15.4169
GO:0061312 15.0543
GO:0038154 17.2243
GO:0004473 13.1368
GO:0001547 14.5238
GO:1900742 18.2243
GO:0061851 16.2243
GO:0046493 7.4752
GO:0140280 18.2243
GO:0097057 13.6393
GO:2000370 14.3174
GO:0050313 15.6393
GO:0002344 18.2243
GO:1901624 13.9763
GO:0000905 18.2243
GO:1902215 18.2243
GO:0008534 9.7007
GO:0031133 16.6393
GO:1901263 17.2243
GO:0005737 1.2136
GO:1904734 15.6393
GO:0016134 15.2243
GO:0008579 16.2243
GO:1903576 14.0543
GO:0019605 12.7324
GO:0021859 14.9023
GO:0022840 14.1368
GO:1903220 18.2243
GO:0009877 10.8580
GO:0033107 16.2243
GO:0019088 14.3174
GO:0004318 11.1475
GO:0035475 17.2243
GO:1901575 3.3680
GO:0071288 14.1368
GO:0031508 14.9023
GO:0035460 17.2243
GO:0033478 15.9023
GO:1903715 13.4694
GO:0042816 8.0431
GO:0039633 9.4137
GO:1904149 15.9023
GO:0002939 13.2701
GO:0003691 13.7007
GO:0016595 15.2243
GO:0060897 14.9023
GO:0097089 15.0543
GO:1904884 18.2243
GO:0007164 10.9114
GO:0048814 11.1475
GO:0050729 9.8406
GO:1902504 15.2243
GO:0019316 15.4169
GO:0033885 16.6393
GO:0060064 18.2243
GO:0052640 15.9023
GO:0034616 15.0543
GO:0034136 16.6393
GO:1905907 13.7648
GO:0046578 9.5343
GO:0014018 17.2243
GO:0034336 16.2243
GO:0070011 4.8104
GO:0008611 13.9763
GO:1902464 15.6393
GO:0098643 13.5238
GO:0072359 7.2935
GO:0044594 15.9023
GO:0031384 16.2243
GO:0046501 7.5230
GO:0009130 6.4648
GO:0046900 11.9205
GO:0010975 8.4446
GO:0046135 11.0051
GO:0006603 12.0148
GO:2000705 18.2243
GO:0016402 18.2243
GO:0060760 11.8320
GO:0071848 16.2243
GO:2000773 13.4694
GO:0090291 18.2243
GO:0043163 10.4041
GO:0048731 4.8166
GO:0001103 12.9763
GO:0048315 13.2701
GO:1903667 14.4169
GO:0000724 8.9137
GO:2001193 18.2243
GO:0070903 16.2243
GO:0047068 14.6393
GO:0072012 13.7007
GO:0060850 14.9023
GO:0032121 17.2243
GO:0017046 11.4429
GO:0048160 18.2243
GO:0009739 11.1909
GO:0050607 18.2243
GO:0071578 14.4169
GO:0071478 9.0173
GO:0072596 13.2701
GO:0018013 14.1368
GO:0010981 14.5238
GO:1900005 18.2243
GO:0042323 14.9023
GO:0001522 8.2144
GO:0044221 16.6393
GO:0003873 13.5804
GO:1903188 17.2243
GO:0062153 16.6393
GO:1903488 18.2243
GO:1905754 18.2243
GO:0021511 14.2243
GO:0002645 15.0543
GO:1902078 18.2243
GO:0046654 9.1528
GO:0008872 14.2243
GO:0051025 15.9023
GO:0035072 16.2243
GO:0006625 10.7324
GO:0048728 18.2243
GO:0002940 15.2243
GO:0061995 18.2243
GO:0061402 15.2243
GO:0060539 15.2243
GO:0048468 6.0215
GO:0007041 10.7813
GO:0019941 6.9604
GO:0008892 14.4169
GO:0030973 14.9023
GO:1901698 6.7249
GO:0043249 13.0950
GO:0071372 13.1368
GO:0042571 10.3478
GO:0045015 17.2243
GO:0055006 11.4828
GO:0030596 16.6393
GO:0045132 9.6393
GO:0016990 11.7648
GO:0032482 10.1636
GO:1900776 18.2243
GO:0007021 12.6697
GO:0016556 10.6022
GO:1902647 17.2243
GO:0048496 15.2243
GO:0046700 5.2704
GO:0045048 11.2818
GO:0004508 13.9023
GO:0048322 17.2243
GO:0035116 14.7648
GO:0044212 6.9159
GO:0042275 15.0543
GO:0042063 9.2413
GO:0036294 9.5066
GO:2000895 14.0543
GO:0071724 14.0543
GO:0051252 4.1193
GO:0043938 13.4694
GO:0002182 10.3416
GO:0090171 13.3663
GO:0061595 16.6393
GO:0019206 9.8844
GO:1900148 18.2243
GO:0004068 10.1053
GO:0002177 15.0543
GO:0045106 15.9023
GO:1990001 14.1368
GO:0043660 13.3174
GO:0000829 14.6393
GO:0009451 4.8535
GO:1900866 18.2243
GO:0071469 14.0543
GO:0009831 16.6393
GO:0031955 18.2243
GO:1902118 15.6393
GO:0044248 3.5967
GO:0006166 8.6620
GO:0003386 16.6393
GO:1990976 18.2243
GO:1901264 9.6393
GO:0006313 10.2413
GO:0048156 12.7648
GO:0043451 15.9023
GO:0052659 16.6393
GO:2000864 15.0543
GO:0031626 15.2243
GO:0010047 15.6393
GO:1905802 16.2243
GO:0035277 16.6393
GO:1902739 14.3174
GO:0007506 15.0543
GO:0002856 16.2243
GO:1901214 9.0594
GO:0072086 17.2243
GO:0019318 6.3306
GO:0047743 17.2243
GO:0016237 10.8844
GO:0008612 11.5100
GO:0098652 18.2243
GO:0005287 16.2243
GO:0030521 12.0148
GO:0050004 16.6393
GO:1904226 18.2243
GO:0060415 11.7648
GO:0052007 16.2243
GO:0043553 16.2243
GO:0047273 18.2243
GO:0033983 16.6393
GO:0005496 9.5343
GO:0060292 12.7324
GO:0016211 10.5804
GO:0045650 15.0543
GO:0097362 15.9023
GO:0010995 16.2243
GO:0033934 15.4169
GO:0010862 13.3663
GO:0072032 17.2243
GO:0097635 15.9023
GO:0060904 17.2243
GO:0120100 16.6393
GO:0009965 12.5238
GO:0044747 16.6393
GO:0047390 15.4169
GO:0007412 15.0543
GO:0098830 17.2243
GO:0042491 11.7165
GO:0018262 15.6393
GO:0052192 8.5100
GO:0046469 14.9023
GO:0051518 16.6393
GO:0030864 9.5343
GO:0005085 8.7344
GO:1902343 18.2243
GO:0048584 5.7700
GO:0044571 11.4828
GO:1905190 18.2243
GO:0048505 15.2243
GO:0047953 17.2243
GO:1905369 7.9447
GO:0098754 inf
GO:0006343 16.2243
GO:0048162 17.2243
GO:0022614 17.2243
GO:0060983 18.2243
GO:0009234 9.3416
GO:0010791 18.2243
GO:0036047 12.2243
GO:0008743 12.1368
GO:1904377 11.3539
GO:0008063 12.3416
GO:0102025 12.4964
GO:0045105 15.2243
GO:2000693 18.2243
GO:0032011 12.2935
GO:0098884 12.6697
GO:0001958 14.7648
GO:0046922 14.3174
GO:0045547 14.5238
GO:0101017 18.2243
GO:0061050 13.2243
GO:0046854 10.2470
GO:0000792 10.3416
GO:0042341 16.6393
GO:0000341 16.6393
GO:0043385 12.3174
GO:0071699 15.6393
GO:0000378 13.8320
GO:0086010 13.2243
GO:2000635 17.2243
GO:0061715 18.2243
GO:0009020 15.6393
GO:0033522 12.2935
GO:0072702 18.2243
GO:0003690 6.4029
GO:0032259 5.0097
GO:0045840 10.9669
GO:0033707 16.6393
GO:0007342 13.1799
GO:0097195 16.6393
GO:0008927 11.7165
GO:0032401 13.3663
GO:0007489 18.2243
GO:0032019 15.9023
GO:0036145 17.2243
GO:0050899 15.0543
GO:0042285 12.6697
GO:1902445 15.0543
GO:0072734 12.2470
GO:0018773 14.4169
GO:0072203 15.2243
GO:0051714 14.4169
GO:0001658 11.3539
GO:0097384 10.6620
GO:0001134 12.7007
GO:0010878 14.6393
GO:0018785 15.0543
GO:0032644 15.6393
GO:0033473 18.2243
GO:0071491 16.6393
GO:0099545 15.6393
GO:0045975 18.2243
GO:0070057 17.2243
GO:1902586 12.4694
GO:0033585 12.7648
GO:0006907 11.9575
GO:0019430 8.9001
GO:0071532 14.5238
GO:1905775 14.9023
GO:0018467 15.0543
GO:0019323 9.7405
GO:0051211 15.9023
GO:0033363 12.7007
GO:0050774 13.8320
GO:0043421 17.2243
GO:0071230 10.9205
GO:0098849 16.2243
GO:0051136 15.2243
GO:0070682 13.0950
GO:0036337 15.9023
GO:0044260 1.4656
GO:0071041 15.0543
GO:0033993 6.8460
GO:0097284 13.5804
GO:0019203 9.2701
GO:0006535 10.6851
GO:0035870 13.5238
GO:0031058 10.8492
GO:0008363 15.6393
GO:0005774 7.9692
GO:0090095 18.2243
GO:0051295 14.6393
GO:0060234 18.2243
GO:1903200 13.9763
GO:0061472 18.2243
GO:0006683 14.2243
GO:0006312 10.7813
GO:1904599 18.2243
GO:0008776 10.3295
GO:0039522 14.7648
GO:1904753 17.2243
GO:0071447 14.6393
GO:0006723 17.2243
GO:0033700 12.6096
GO:0150107 17.2243
GO:0002282 17.2243
GO:0045444 10.0695
GO:0097197 15.2243
GO:0014862 18.2243
GO:0047547 14.9023
GO:0090521 15.9023
GO:0008864 14.4169
GO:0030238 12.7324
GO:0030492 11.6393
GO:0097678 18.2243
GO:0050849 11.7007
GO:0052868 18.2243
GO:0007565 9.8492
GO:1902817 16.2243
GO:0099159 14.2243
GO:0039588 12.5238
GO:0051379 14.4169
GO:1990873 18.2243
GO:0048042 16.6393
GO:2000629 15.6393
GO:0046477 12.6697
GO:0046437 10.0444
GO:2000987 17.2243
GO:0000984 12.3663
GO:0008354 13.2243
GO:0052410 17.2243
GO:0071275 18.2243
GO:0051187 7.8667
GO:0034085 12.0543
GO:0031493 13.2243
GO:2001125 15.9023
GO:0071498 10.9955
GO:0032810 18.2243
GO:0019781 13.4169
GO:0050418 11.5949
GO:0002699 9.0345
GO:0042886 5.0205
GO:0060447 17.2243
GO:0043764 14.9023
GO:0140353 12.4429
GO:0004820 9.4462
GO:0048524 10.5308
GO:0005852 9.7813
GO:0061493 17.2243
GO:1990117 16.2243
GO:0001520 15.0543
GO:0036494 16.2243
GO:0009438 9.5661
GO:0034774 8.7185
GO:0048769 15.6393
GO:0004992 15.9023
GO:0030300 13.9763
GO:2000767 13.9763
GO:2000490 15.9023
GO:1902065 13.9763
GO:0043277 11.3539
GO:0002213 13.6393
GO:0050462 17.2243
GO:0033770 17.2243
GO:1903610 15.9023
GO:0061912 10.9763
GO:0000340 12.1582
GO:0097409 17.2243
GO:0008052 14.7648
GO:2001043 16.6393
GO:0010454 13.3174
GO:2001228 16.6393
GO:0032505 8.9205
GO:1903747 12.0950
GO:0097323 18.2243
GO:0019615 18.2243
GO:0072518 16.6393
GO:0007605 9.9575
GO:2001080 18.2243
GO:0071855 15.0543
GO:0003283 14.9023
GO:0032809 12.6393
GO:0003013 8.3264
GO:0030216 10.3295
GO:0050272 18.2243
GO:2000144 11.1475
GO:0044283 2.9477
GO:0043952 11.6393
GO:0048806 12.0543
GO:0036258 13.6393
GO:0071336 17.2243
GO:0099557 17.2243
GO:0042561 18.2243
GO:1904508 18.2243
GO:0048046 9.3663
GO:0030435 8.6041
GO:1900271 12.3914
GO:0000153 12.8320
GO:0004970 10.9023
GO:0001675 13.7648
GO:0021849 17.2243
GO:0004705 15.9023
GO:0072004 18.2243
GO:0047910 15.9023
GO:0021551 15.0543
GO:0046206 16.6393
GO:2001007 17.2243
GO:0010808 18.2243
GO:0045898 12.0148
GO:0007276 7.5634
GO:0000736 15.6393
GO:0060986 12.2019
GO:0000964 14.2243
GO:0071484 14.6393
GO:0050544 14.5238
GO:0016255 15.6393
GO:0005536 10.8234
GO:0007099 11.3788
GO:0036281 17.2243
GO:0036327 18.2243
GO:0061614 12.7980
GO:0043453 18.2243
GO:1902035 15.0543
GO:0060295 16.6393
GO:0007329 14.6393
GO:2001198 14.1368
GO:1904579 16.6393
GO:0051746 18.2243
GO:0030943 14.6393
GO:0017188 16.6393
GO:0021853 16.6393
GO:0031061 12.8667
GO:0050380 11.4561
GO:0045974 12.8320
GO:0099111 9.3788
GO:0090080 15.6393
GO:0033294 17.2243
GO:0047473 13.7007
GO:0080015 18.2243
GO:0061351 10.4627
GO:1902051 18.2243
GO:0033250 15.9023
GO:2001070 11.4561
GO:0000463 10.0100
GO:0090389 18.2243
GO:0033262 12.8667
GO:0072202 13.7648
GO:0070654 16.2243
GO:0048200 14.2243
GO:0042354 12.6393
GO:0009306 7.4964
GO:1990342 16.6393
GO:0003974 14.5238
GO:0046685 10.7813
GO:0070967 13.0148
GO:1905152 18.2243
GO:0090161 13.3174
GO:0039645 12.9023
GO:0033040 16.6393
GO:1901375 17.2243
GO:0030902 10.9205
GO:0052249 14.6393
GO:0022405 12.0345
GO:0034008 15.4169
GO:0051489 11.6096
GO:0055044 9.2103
GO:0046015 13.1799
GO:0032918 14.6393
GO:0015947 10.1002
GO:0033817 13.2701
GO:0051995 17.2243
GO:1902115 9.1448
GO:0071268 16.2243
GO:0030907 14.7648
GO:0003684 7.6506
GO:1902413 15.9023
GO:0005682 11.7007
GO:0034270 15.4169
GO:0004070 9.4169
GO:0034445 15.4169
GO:0009059 2.1066
GO:0017081 14.2243
GO:0031246 13.4694
GO:0070145 15.6393
GO:1990619 15.2243
GO:0052722 17.2243
GO:0046008 16.2243
GO:0031310 14.6393
GO:0017118 15.2243
GO:0002790 7.4553
GO:0002042 11.8320
GO:0071077 15.6393
GO:0048844 12.4429
GO:0060486 18.2243
GO:0060770 15.0543
GO:0045935 5.9389
GO:0033303 17.2243
GO:0102766 18.2243
GO:0042030 12.1582
GO:0035206 14.3174
GO:0010422 18.2243
GO:0099554 16.2243
GO:1904344 18.2243
GO:0048013 11.4299
GO:0070686 18.2243
GO:0102652 18.2243
GO:0030545 7.3725
GO:0005019 17.2243
GO:0035855 13.5804
GO:0031094 15.4169
GO:0052809 18.2243
GO:2000853 18.2243
GO:0106214 18.2243
GO:0008285 7.9907
GO:1900101 12.8667
GO:0005109 12.3416
GO:0090089 11.0950
GO:0015333 14.3174
GO:0061303 14.0543
GO:1902608 17.2243
GO:1904745 18.2243
GO:0043896 15.6393
GO:0045497 18.2243
GO:0015864 14.9023
GO:0003002 8.4778
GO:1901033 12.9763
GO:0030547 12.0745
GO:0042590 11.5378
GO:0031714 16.2243
GO:0036501 16.6393
GO:0032731 11.7165
GO:0014873 14.7648
GO:0150033 18.2243
GO:0042867 17.2243
GO:0010764 15.6393
GO:0050343 13.9763
GO:0016020 2.6174
GO:0070987 12.5518
GO:0060424 17.2243
GO:1904389 18.2243
GO:0008431 14.5238
GO:0045168 14.3174
GO:0048527 11.9955
GO:0071566 14.5238
GO:0070340 15.6393
GO:0102167 14.9023
GO:0036343 15.2243
GO:0060703 15.2243
GO:0047092 18.2243
GO:0006154 13.1368
GO:1904397 14.0543
GO:0002710 12.4694
GO:0032927 15.2243
GO:0046497 14.1368
GO:0034282 18.2243
GO:0003992 11.5378
GO:0060055 13.0543
GO:0061929 13.7007
GO:0035313 14.9023
GO:1901385 12.5518
GO:0039509 13.1368
GO:0044774 10.1582
GO:0061500 18.2243
GO:0002302 18.2243
GO:1904177 15.4169
GO:1905860 18.2243
GO:0070841 13.4169
GO:1905880 14.6393
GO:0031897 16.6393
GO:0048478 13.5804
GO:0035268 12.2935
GO:0008877 15.4169
GO:0102008 15.4169
GO:0032954 9.8191
GO:0032240 16.2243
GO:0043954 11.3174
GO:0004067 11.4041
GO:1904849 17.2243
GO:0097482 17.2243
GO:0016428 13.9763
GO:1900924 18.2243
GO:0014013 10.8406
GO:0045341 14.9023
GO:0061982 9.0898
GO:0030033 13.4694
GO:0043030 11.5378
GO:0060221 14.5238
GO:0014067 14.1368
GO:0048019 12.4169
GO:1900435 16.6393
GO:0031114 12.6393
GO:0030639 11.9763
GO:0010966 13.0543
GO:0045660 18.2243
GO:0019151 15.6393
GO:0005795 9.7938
GO:0015620 16.2243
GO:0015746 15.9023
GO:0110059 17.2243
GO:0010890 15.6393
GO:0061890 18.2243
GO:0010093 14.4169
GO:0080131 17.2243
GO:0097123 15.6393
GO:0006123 10.9955
GO:0031668 6.4433
GO:0006777 8.6374
GO:0018666 17.2243
GO:0002107 18.2243
GO:0060004 13.5804
GO:0030755 17.2243
GO:0009803 11.8667
GO:0019872 14.1368
GO:0071930 14.7648
GO:0007168 13.9763
GO:0071921 12.8320
GO:0106068 12.8667
GO:0008174 10.6169
GO:0045415 15.2243
GO:0050908 13.2701
GO:0046581 15.0543
GO:0004997 18.2243
GO:0044832 18.2243
GO:2000721 18.2243
GO:0001536 18.2243
GO:0033783 18.2243
GO:0033178 7.0160
GO:0006999 12.4694
GO:0061462 12.1368
GO:0050674 18.2243
GO:0070200 13.3174
GO:0046661 10.3601
GO:1902571 14.2243
GO:0097231 18.2243
GO:2000554 13.0543
GO:0045585 16.2243
GO:0008297 11.7648
GO:0097356 16.2243
GO:0071819 12.8320
GO:0007120 14.9023
GO:0008841 14.5238
GO:0036149 13.7648
GO:0016790 9.0594
GO:0050144 15.6393
GO:1902265 18.2243
GO:0052853 13.9023
GO:0016604 8.0469
GO:0043095 15.4169
GO:0023035 14.1368
GO:0044304 12.0745
GO:1904845 16.6393
GO:0006531 11.4299
GO:0090254 17.2243
GO:0099170 13.9763
GO:0001227 10.1854
GO:0062009 13.7648
GO:2001115 15.6393
GO:0099552 18.2243
GO:0032389 13.9763
GO:0046911 15.9023
GO:0050689 16.2243
GO:0006694 8.3204
GO:0034017 11.7485
GO:0072214 18.2243
GO:0044282 5.0388
GO:0030689 14.9023
GO:0004842 7.8438
GO:1901937 18.2243
GO:0015168 14.2243
GO:0097476 16.2243
GO:0051127 12.5238
GO:0043489 11.0543
GO:0052185 12.3663
GO:0038170 16.6393
GO:0098795 13.9763
GO:0055021 11.2701
GO:0102261 15.9023
GO:1900235 17.2243
GO:1903507 6.2596
GO:1905861 17.2243
GO:0102877 16.6393
GO:0050690 9.0594
GO:0048869 4.4218
GO:0009555 10.6697
GO:0002118 14.9023
GO:0000907 15.9023
GO:1904878 17.2243
GO:0032223 16.6393
GO:0016118 16.6393
GO:0034484 15.4169
GO:0090243 18.2243
GO:0008794 13.7007
GO:0060644 14.6393
GO:0032431 12.7007
GO:0048327 17.2243
GO:0045408 13.6393
GO:0102205 13.6393
GO:0070060 15.0543
GO:0004810 9.9389
GO:0070061 14.3174
GO:0031225 8.9859
GO:0061415 15.9023
GO:0071149 18.2243
GO:0032385 13.9763
GO:0047407 15.4169
GO:0008263 13.4169
GO:1990104 17.2243
GO:1901622 17.2243
GO:0032868 9.3788
GO:0022618 7.1649
GO:0097211 13.2701
GO:0007194 14.9023
GO:0070876 14.9023
GO:0016055 8.4347
GO:1990344 16.6393
GO:0005905 10.9859
GO:0003016 13.4169
GO:0043878 11.6851
GO:0050275 18.2243
GO:0002072 15.6393
GO:0006042 18.2243
GO:0004578 18.2243
GO:0052762 18.2243
GO:0002113 16.6393
GO:0015054 18.2243
GO:0033882 18.2243
GO:0019978 18.2243
GO:1904779 13.7648
GO:0002183 9.3946
GO:0120108 14.9023
GO:0015120 15.4169
GO:0035245 18.2243
GO:0006311 14.6393
GO:0003433 13.0543
GO:0019324 14.7648
GO:0060155 16.2243
GO:0032976 15.9023
GO:0097163 11.5100
GO:0031024 17.2243
GO:1905589 14.7648
GO:0030716 14.4169
GO:0035705 18.2243
GO:0031698 15.4169
GO:0009971 18.2243
GO:0010295 15.4169
GO:0008179 13.6393
GO:0043794 17.2243
GO:0070580 16.6393
GO:0051818 8.9069
GO:0051598 13.2701
GO:1905371 18.2243
GO:0071368 11.6244
GO:2000391 14.5238
GO:0000064 14.9023
GO:2001025 12.4169
GO:1990580 18.2243
GO:1990002 15.4169
GO:0097149 15.6393
GO:0031417 14.6393
GO:0004808 11.4964
GO:1901000 12.6697
GO:1904949 7.9528
GO:0034763 10.2585
GO:1901247 17.2243
GO:0005793 10.3174
GO:0001163 14.0543
GO:0070724 16.2243
GO:0036403 17.2243
GO:0061404 15.9023
GO:0031457 18.2243
GO:0061638 14.3174
GO:0006452 11.7165
GO:0005391 13.0950
GO:1905150 15.4169
GO:1902226 15.4169
GO:0046589 12.1368
GO:0060591 15.9023
GO:0001096 18.2243
GO:0018462 18.2243
GO:0150012 16.2243
GO:0009085 7.2913
GO:0042327 7.0148
GO:0047499 14.2243
GO:0034383 12.9023
GO:0009925 12.7324
GO:0045436 18.2243
GO:0060261 11.3416
GO:1990194 18.2243
GO:0072108 15.9023
GO:0045672 10.9023
GO:0021529 18.2243
GO:0020022 18.2243
GO:0003934 10.0197
GO:0006065 12.7007
GO:0032605 16.6393
GO:0090300 18.2243
GO:0150057 16.6393
GO:0021637 16.6393
GO:1902959 14.6393
GO:0060371 16.6393
GO:0018697 10.8934
GO:0048596 13.9023
GO:0009570 8.4025
GO:0044857 14.7648
GO:0035073 15.0543
GO:2001209 14.1368
GO:0033708 18.2243
GO:1902192 18.2243
GO:0004435 12.0345
GO:0007366 14.9023
GO:0072672 13.6393
GO:0048708 11.3914
GO:0047166 18.2243
GO:0070825 18.2243
GO:0008939 10.7980
GO:0015975 10.1315
GO:0055122 18.2243
GO:0048466 11.8844
GO:1902832 18.2243
GO:1990069 14.3174
GO:0043545 8.6262
GO:0010031 16.6393
GO:0004123 13.4169
GO:0061235 18.2243
GO:0010833 10.4561
GO:0034418 13.9763
GO:0072503 8.6077
GO:0030057 12.4964
GO:0019725 6.1806
GO:0060723 16.6393
GO:0002017 17.2243
GO:0061517 14.4169
GO:0035981 17.2243
GO:0048451 16.6393
GO:2001313 18.2243
GO:0046982 7.9343
GO:0046081 10.0745
GO:0060965 13.4694
GO:0039022 16.2243
GO:0015928 13.1799
GO:0102132 11.9575
GO:0098730 17.2243
GO:0004969 16.2243
GO:0010429 15.4169
GO:0052651 13.7648
GO:0035210 14.9023
GO:0001607 18.2243
GO:0030509 10.5448
GO:1904847 12.0950
GO:0015436 18.2243
GO:0032448 16.6393
GO:0009086 7.1895
GO:0030187 13.4694
GO:0102596 18.2243
GO:0010780 14.9023
GO:0070897 9.9435
GO:0039708 15.6393
GO:0051344 14.7648
GO:0060982 17.2243
GO:0005912 8.6563
GO:2000434 15.4169
GO:0035053 18.2243
GO:0050794 2.6131
GO:0008812 13.4169
GO:0102158 18.2243
GO:0030478 17.2243
GO:0070230 12.4429
GO:0031294 11.4694
GO:0000922 9.5913
GO:1900745 12.9389
GO:0002673 11.4041
GO:0090624 15.2243
GO:0070513 13.4694
GO:0014877 14.9023
GO:0006606 9.2906
GO:0020004 16.6393
GO:0061883 16.6393
GO:1903208 13.0950
GO:0035685 16.2243
GO:0046465 14.5238
GO:0072162 16.2243
GO:0045358 18.2243
GO:0016663 12.6393
GO:0006659 16.6393
GO:0001069 16.2243
GO:0034663 12.9763
GO:0045196 14.7648
GO:0030279 11.9575
GO:0030845 15.9023
GO:1903464 15.4169
GO:0060421 11.7007
GO:0044384 15.6393
GO:0043723 18.2243
GO:0047330 17.2243
GO:0007567 14.3174
GO:0030729 15.0543
GO:0048387 14.7648
GO:1903115 12.2935
GO:1905858 18.2243
GO:0042264 14.6393
GO:0060844 18.2243
GO:0034470 4.2797
GO:0071133 17.2243
GO:1905522 12.9763
GO:1990567 18.2243
GO:0060945 16.6393
GO:0045091 13.0543
GO:0010313 16.6393
GO:0052734 15.9023
GO:2000134 10.9023
GO:0045659 18.2243
GO:0070075 17.2243
GO:2001140 13.1799
GO:0021718 18.2243
GO:1903806 16.6393
GO:0003943 15.4169
GO:0010945 17.2243
GO:0043160 14.4169
GO:0042310 11.4169
GO:0006651 12.6697
GO:1903979 15.2243
GO:1902167 16.2243
GO:0046224 14.7648
GO:0015002 9.6356
GO:0140246 18.2243
GO:0034114 13.4694
GO:2001258 11.5518
GO:0005779 13.2243
GO:0030217 9.2047
GO:0046928 10.5589
GO:0060613 17.2243
GO:0009846 13.0950
GO:1901666 16.2243
GO:0019512 11.7648
GO:0048640 10.7244
GO:0017001 7.2349
GO:0051138 15.9023
GO:0010362 17.2243
GO:0089701 13.5804
GO:0015098 12.5238
GO:0009243 11.5949
GO:0110148 inf
GO:0022900 5.8290
GO:1905301 14.6393
GO:0018822 12.3663
GO:0031054 12.4964
GO:0031116 12.1158
GO:0004574 13.6393
GO:0033278 15.4169
GO:0039679 13.2243
GO:1903719 15.0543
GO:0048617 16.6393
GO:0004055 9.7204
GO:0061972 18.2243
GO:0051336 6.2549
GO:0033047 9.9389
GO:0044219 12.9763
GO:1902565 16.2243
GO:1905263 16.6393
GO:0046984 15.9023
GO:0044175 11.4828
GO:0036140 15.2243
GO:0032479 10.7567
GO:0120103 14.5238
GO:1904124 14.6393
GO:2000410 15.0543
GO:1990497 15.9023
GO:0009418 17.2243
GO:1903584 16.6393
GO:0004532 8.4845
GO:0097553 10.1002
GO:0004596 11.9763
GO:0001321 16.6393
GO:0008797 15.2243
GO:0035539 14.4169
GO:0010899 16.2243
GO:0007562 16.2243
GO:0060838 18.2243
GO:0018631 18.2243
GO:1904576 18.2243
GO:0044466 14.7648
GO:0006515 9.6697
GO:0018279 12.1158
GO:0051748 12.1368
GO:1990949 16.6393
GO:0061589 15.6393
GO:0072181 18.2243
GO:0035405 14.1368
GO:0009927 13.0148
GO:0035276 13.9023
GO:0003254 12.5804
GO:0090543 12.4964
GO:0031326 3.8547
GO:0002412 17.2243
GO:0051145 12.8667
GO:0016802 10.7244
GO:1902438 16.6393
GO:1990143 15.9023
GO:0031227 9.8149
GO:0098801 12.7324
GO:0043509 15.6393
GO:0102345 18.2243
GO:0006637 7.6468
GO:0010856 13.7007
GO:0010954 13.2243
GO:2001210 18.2243
GO:0046116 8.2570
GO:0051348 9.0518
GO:0071389 16.6393
GO:0052626 17.2243
GO:0061332 17.2243
GO:0040008 7.5317
GO:0099501 11.1262
GO:0097709 14.7648
GO:1904851 14.2243
GO:2001017 16.6393
GO:0034594 13.9763
GO:0003218 18.2243
GO:0042846 13.0950
GO:0030150 11.3295
GO:0016929 14.3174
GO:0004631 15.0543
GO:0046323 11.1368
GO:0090270 13.6393
GO:0014820 15.0543
GO:0050482 9.2441
GO:0036072 17.2243
GO:0042772 13.9763
GO:0046196 15.6393
GO:0045772 15.9023
GO:0034305 15.0543
GO:0070570 11.9763
GO:0045723 12.4429
GO:0038179 11.5949
GO:0032783 18.2243
GO:1903843 15.2243
GO:0005956 13.0148
GO:0045830 12.0345
GO:1900490 18.2243
GO:0110041 18.2243
GO:0031355 16.2243
GO:0016420 12.8320
GO:0061620 11.2935
GO:0055026 13.0148
GO:0015677 14.1368
GO:0090009 16.2243
GO:0015349 18.2243
GO:0042807 15.4169
GO:1901094 17.2243
GO:0003294 18.2243
GO:1900239 14.2243
GO:0046841 18.2243
GO:0043771 16.6393
GO:1905489 15.9023
GO:0060235 18.2243
GO:0051213 7.6234
GO:0032452 11.2019
GO:0033674 7.9657
GO:0071851 15.4169
GO:0045719 13.9023
GO:1904661 18.2243
GO:0030048 10.6620
GO:0014900 15.6393
GO:0009819 15.2243
GO:0015419 12.0543
GO:0030897 13.7007
GO:0046676 12.1799
GO:0035577 13.0543
GO:0033099 17.2243
GO:0035047 18.2243
GO:0051675 16.6393
GO:0052621 13.2243
GO:0005135 14.9023
GO:0006884 12.1158
GO:1905616 15.2243
GO:0046847 11.1262
GO:0031213 17.2243
GO:0043796 15.9023
GO:0051893 11.3914
GO:0001031 14.1368
GO:0001010 17.2243
GO:0072673 13.4694
GO:0098575 16.2243
GO:0010907 12.2019
GO:0004359 8.6096
GO:0010668 16.2243
GO:0010589 16.2243
GO:0035585 16.6393
GO:0140268 14.1368
GO:0047989 14.9023
GO:0097745 14.2243
GO:0004077 13.4169
GO:0030224 12.6096
GO:0032286 16.2243
GO:0047718 14.3174
GO:0046071 14.7648
GO:1901834 17.2243
GO:0036297 11.3663
GO:1902396 16.6393
GO:0045759 14.5238
GO:0099138 17.2243
GO:0103118 15.0543
GO:1902334 18.2243
GO:0033859 16.2243
GO:0061739 15.0543
GO:0032487 17.2243
GO:0099618 13.6393
GO:0009864 14.4169
GO:1905062 15.2243
GO:0050518 9.9114
GO:0004674 6.5954
GO:1990893 17.2243
GO:0032034 18.2243
GO:0004477 9.0873
GO:2000345 13.9023
GO:1901052 14.4169
GO:0072604 11.6851
GO:0034158 16.6393
GO:0008409 9.8711
GO:0070337 17.2243
GO:0031230 12.1158
GO:0043722 15.6393
GO:1903988 18.2243
GO:0018201 12.8667
GO:0010756 14.2243
GO:0034636 18.2243
GO:0035192 18.2243
GO:0050825 15.6393
GO:0052581 17.2243
GO:0035935 17.2243
GO:0035747 12.7648
GO:0034994 18.2243
GO:0015291 8.3585
GO:0070462 16.2243
GO:0030997 15.2243
GO:0046471 11.8492
GO:0051935 16.2243
GO:0009044 12.7007
GO:1900138 15.4169
GO:2000351 11.3174
GO:0071588 17.2243
GO:0032395 14.7648
GO:0030643 12.6697
GO:0003913 12.2019
GO:1905449 15.2243
GO:0045554 17.2243
GO:0005346 12.3663
GO:1901362 2.2976
GO:0048789 16.6393
GO:0015744 14.7648
GO:0031383 16.2243
GO:2000535 13.7648
GO:0045713 15.2243
GO:0042435 7.3898
GO:0015057 15.2243
GO:0032006 10.1210
GO:0047992 18.2243
GO:0016842 9.1368
GO:0016409 11.1475
GO:0080022 13.7007
GO:0019417 13.2701
GO:0048472 15.9023
GO:0060485 9.7608
GO:0090708 16.2243
GO:0045513 17.2243
GO:0070544 12.2701
GO:0071606 16.6393
GO:0043970 12.9389
GO:0044173 14.0543
GO:0040014 10.8934
GO:0006564 10.3295
GO:2000067 15.9023
GO:1900062 17.2243
GO:0006974 4.8249
GO:0047570 16.2243
GO:0007299 18.2243
GO:0099140 17.2243
GO:0001732 9.8277
GO:0098502 13.9763
GO:0062042 14.7648
GO:0004722 9.4137
GO:0002293 11.3054
GO:1901394 17.2243
GO:0071401 18.2243
GO:0008427 16.2243
GO:1901998 12.3663
GO:0062046 18.2243
GO:0036344 12.1582
GO:0008265 14.6393
GO:0035188 13.2701
GO:0062039 13.2243
GO:0046377 13.2243
GO:0031143 11.8492
GO:0036364 17.2243
GO:0061936 16.6393
GO:0031330 9.0394
GO:2000124 14.9023
GO:0097030 18.2243
GO:0070704 15.0543
GO:0097091 14.6393
GO:0097623 13.6393
GO:0052482 14.5238
GO:0050892 11.6096
GO:0047569 15.6393
GO:0050877 7.2650
GO:0000786 9.4396
GO:0016573 9.1690
GO:0035014 13.5804
GO:0008228 14.2243
GO:0070894 15.2243
GO:0032725 14.3174
GO:0080051 17.2243
GO:0019969 18.2243
GO:0042832 11.9575
GO:0009794 14.1368
GO:0010881 13.0148
GO:0052229 14.3174
GO:1990086 16.2243
GO:0042500 14.9023
GO:0019988 9.3539
GO:0004016 11.9955
GO:0005147 15.9023
GO:0033688 12.5804
GO:0102076 18.2243
GO:0036355 17.2243
GO:0021828 18.2243
GO:0006119 7.4234
GO:0004151 10.3416
GO:0015039 14.7648
GO:0006776 13.0950
GO:0030626 16.6393
GO:0005127 14.7648
GO:0019871 10.1315
GO:0033240 12.3174
GO:0055103 16.2243
GO:0014819 13.4694
GO:1905877 18.2243
GO:0035800 15.0543
GO:0071651 15.9023
GO:0015971 17.2243
GO:0046691 17.2243
GO:0019310 11.0745
GO:0021527 15.4169
GO:0018454 13.4169
GO:0045163 15.9023
GO:0014025 18.2243
GO:0016333 14.1368
GO:0102148 11.4828
GO:0034452 14.4169
GO:0030274 15.0543
GO:0060823 17.2243
GO:1902938 15.0543
GO:0042976 12.7980
GO:0071622 11.1368
GO:0007338 9.7855
GO:0010236 15.9023
GO:0032470 16.6393
GO:0019281 11.4429
GO:1904998 18.2243
GO:0061370 14.1368
GO:0006505 12.6393
GO:0045726 15.9023
GO:1902187 13.5804
GO:0008022 10.4429
GO:1904871 17.2243
GO:0031237 14.6393
GO:0036239 18.2243
GO:1990817 9.9297
GO:0051928 10.1582
GO:0007130 12.3914
GO:0005785 14.7648
GO:0043169 1.9727
GO:0039595 14.0543
GO:1990042 14.4169
GO:0038036 14.6393
GO:0016417 10.8667
GO:0035141 16.6393
GO:0033749 15.9023
GO:0090427 16.6393
GO:0061175 18.2243
GO:0007449 16.2243
GO:0034411 13.8320
GO:0016158 13.5804
GO:0010921 9.4331
GO:0047056 18.2243
GO:0043955 17.2243
GO:0030948 14.2243
GO:0004015 12.4964
GO:1990862 16.6393
GO:0001869 15.6393
GO:0030042 9.8363
GO:0090604 16.6393
GO:0002369 10.7731
GO:0046813 11.2935
GO:0007500 17.2243
GO:2000634 16.2243
GO:0045076 12.9389
GO:0004423 16.6393
GO:0051754 14.2243
GO:0032092 10.4364
GO:0102159 18.2243
GO:0090647 12.1799
GO:0031577 10.8149
GO:0102510 18.2243
GO:1904746 16.2243
GO:0019333 12.4964
GO:1905632 16.6393
GO:0097493 14.5238
GO:1904571 18.2243
GO:0071014 11.2701
GO:0005458 15.9023
GO:0019170 16.2243
GO:0034381 11.7007
GO:0010202 18.2243
GO:0033105 16.6393
GO:0045312 15.4169
GO:1904106 15.6393
GO:0097441 16.2243
GO:0035842 18.2243
GO:0046232 14.6393
GO:0010130 17.2243
GO:0046457 11.2356
GO:0060690 18.2243
GO:0048546 12.0950
GO:0050704 11.5238
GO:0009245 7.4778
GO:1904692 15.6393
GO:0046570 11.2130
GO:0031715 16.6393
GO:0060923 16.2243
GO:0080036 14.6393
GO:0019829 8.3663
GO:0090343 11.8844
GO:1900428 11.9575
GO:0003387 17.2243
GO:0062148 18.2243
GO:0001605 15.4169
GO:1901532 11.6244
GO:0004109 10.9669
GO:0046273 16.2243
GO:0034775 15.2243
GO:0045765 8.8911
GO:0046101 11.3663
GO:0043933 4.7715
GO:0018214 16.2243
GO:0071664 18.2243
GO:0045618 14.1368
GO:0018963 15.9023
GO:0015980 5.8346
GO:0017156 11.1158
GO:0042738 11.2701
GO:0019805 10.0246
GO:0016102 10.9859
GO:0061695 7.7224
GO:1900048 12.0745
GO:0015214 16.2243
GO:0003853 18.2243
GO:0050506 16.6393
GO:0019264 9.1262
GO:0071878 16.6393
GO:0099061 12.3416
GO:0043011 12.9763
GO:0061554 17.2243
GO:0032041 12.0745
GO:0043281 9.5204
GO:0051683 14.1368
GO:0035267 10.6929
GO:0033865 6.7710
GO:0034505 14.0543
GO:0048675 10.4761
GO:0000455 12.4964
GO:0032042 12.7980
GO:0010700 16.6393
GO:0016646 7.9148
GO:0035404 13.0543
GO:0003923 15.6393
GO:0031150 13.4694
GO:1904050 18.2243
GO:0031933 12.7324
GO:0052213 15.2243
GO:0005048 10.5518
GO:0008932 12.9389
GO:0042167 12.7648
GO:0019364 13.7007
GO:0031960 9.3416
GO:0010863 11.9955
GO:0006685 13.3663
GO:0050304 14.2243
GO:0052876 14.4169
GO:0046328 9.9669
GO:0000003 inf
GO:0004995 17.2243
GO:0006734 10.3114
GO:0006541 7.2363
GO:0070001 8.4794
GO:1904590 13.5804
GO:0061792 15.6393
GO:0007052 9.6059
GO:0045144 12.4694
GO:1903661 17.2243
GO:0003836 15.2243
GO:0018525 15.6393
GO:0019607 15.2243
GO:0072339 14.7648
GO:1905818 10.0543
GO:0098675 18.2243
GO:2000851 18.2243
GO:0036131 16.2243
GO:0044782 8.8001
GO:1902913 14.6393
GO:0035469 14.7648
GO:0045073 13.2701
GO:0050547 15.2243
GO:0098739 10.5949
GO:0061738 16.2243
GO:0001792 16.6393
GO:1902688 15.9023
GO:0010644 13.3663
GO:0015095 11.7980
GO:0048481 12.6697
GO:0051821 17.2243
GO:0006342 9.0898
GO:0018455 9.9023
GO:0032306 13.1799
GO:0043497 14.5238
GO:0050942 15.4169
GO:0015798 17.2243
GO:0003050 16.2243
GO:0140239 12.6697
GO:0007114 12.2701
GO:1902889 18.2243
GO:0031720 11.1158
GO:0046340 16.2243
GO:0045988 14.3174
GO:0006596 9.2556
GO:0052655 12.1368
GO:0050758 17.2243
GO:1901068 7.7938
GO:0019870 16.2243
GO:1902911 9.3570
GO:1903670 10.4694
GO:0047374 15.6393
GO:0103102 18.2243
GO:0097575 15.2243
GO:0016553 11.2701
GO:0035774 12.6697
GO:0047683 17.2243
GO:0006179 18.2243
GO:0051646 10.8234
GO:0030713 16.2243
GO:0060603 13.9763
GO:0031454 15.0543
GO:0102523 17.2243
GO:0071967 18.2243
GO:0044323 14.6393
GO:0046129 7.3242
GO:0051945 18.2243
GO:0006447 18.2243
GO:0002820 10.8234
GO:1901797 11.7980
GO:0006152 11.0148
GO:0043227 2.4462
GO:0030035 14.9023
GO:0000776 9.0345
GO:0009193 12.9763
GO:0042222 13.5804
GO:2000076 18.2243
GO:1900555 16.2243
GO:1990196 15.2243
GO:0004827 9.1475
GO:0007049 4.7560
GO:0001780 14.2243
GO:0035936 15.6393
GO:0032421 11.4561
GO:0019331 16.2243
GO:0110061 18.2243
GO:1902267 14.6393
GO:0004798 9.5343
GO:0099008 12.4429
GO:0000185 13.7648
GO:0015433 14.7648
GO:0031432 12.9763
GO:0035803 14.3174
GO:1902622 11.7485
GO:0051924 9.3694
GO:2001188 14.6393
GO:0004395 15.0543
GO:1901403 15.6393
GO:0015056 15.9023
GO:0042160 14.9023
GO:0004417 10.6774
GO:0031934 13.3174
GO:0004800 18.2243
GO:0043184 15.2243
GO:0033270 14.9023
GO:0050075 15.9023
GO:0060133 18.2243
GO:0035279 14.1368
GO:1903349 16.6393
GO:0106058 13.9023
GO:0048821 12.0345
GO:0006849 18.2243
GO:0098798 7.3961
GO:0046478 17.2243
GO:0097192 10.4896
GO:0034480 13.8320
GO:0061631 10.5238
GO:0034727 11.0345
GO:0015775 14.1368
GO:0036126 10.8234
GO:0060047 9.6206
GO:0032483 15.9023
GO:0001921 13.9763
GO:0097216 16.2243
GO:0099120 10.3355
GO:0008696 14.9023
GO:1904936 15.4169
GO:0097402 14.6393
GO:0044806 15.2243
GO:1905333 15.6393
GO:0060583 16.6393
GO:0002162 15.2243
GO:0004961 17.2243
GO:1990532 17.2243
GO:0102105 18.2243
GO:0047699 15.6393
GO:0000976 7.4828
GO:0045110 14.1368
GO:0003944 16.6393
GO:0003161 16.2243
GO:1990204 6.9452
GO:0048915 15.2243
GO:1901145 18.2243
GO:0071002 18.2243
GO:0042381 15.2243
GO:0001576 17.2243
GO:0035098 12.6393
GO:0110107 18.2243
GO:0050543 13.9763
GO:0047651 16.2243
GO:0032163 16.6393
GO:1902307 13.2701
GO:0009007 11.9205
GO:0045735 10.0444
GO:0005104 11.1368
GO:1901078 15.4169
GO:1900139 15.9023
GO:0022836 8.0456
GO:0046719 14.3174
GO:0071474 12.0543
GO:0043947 16.6393
GO:0032472 17.2243
GO:0034699 15.4169
GO:0030593 9.9811
GO:0052428 13.5804
GO:0090677 15.6393
GO:0006546 8.5679
GO:1990423 14.5238
GO:0045265 13.9763
GO:1901322 16.2243
GO:0018065 8.1158
GO:0098878 12.1582
GO:0016267 14.9023
GO:0031398 10.4364
GO:0032950 14.0543
GO:0034394 11.7813
GO:0006983 14.9023
GO:0004564 12.0148
GO:0001837 10.8667
GO:0090575 8.9274
GO:0048263 14.2243
GO:0035582 15.2243
GO:2000332 16.2243
GO:0021534 15.9023
GO:0070598 16.6393
GO:0071634 12.2470
GO:0035838 12.7324
GO:0052841 18.2243
GO:0102542 17.2243
GO:0001046 11.1368
GO:0097224 15.0543
GO:0007040 11.2470
GO:0031380 15.2243
GO:1903189 12.7980
GO:0006578 10.6851
GO:0099116 9.4201
GO:0001882 5.0772
GO:1901528 18.2243
GO:0042445 7.9001
GO:0008658 10.6851
GO:0042245 10.7324
GO:0045141 13.6393
GO:0009011 10.6244
GO:0036090 14.7648
GO:0120105 14.6393
GO:0035122 18.2243
GO:0005786 12.1582
GO:0072740 15.9023
GO:0005134 13.2243
GO:1905172 14.9023
GO:1990229 14.9023
GO:0015217 13.2243
GO:0045483 15.4169
GO:1905868 15.0543
GO:1902328 16.6393
GO:0000226 7.4727
GO:0004906 17.2243
GO:0045335 9.3725
GO:0031248 9.4073
GO:1901893 13.8320
GO:0034284 9.2130
GO:0050228 17.2243
GO:0043259 15.9023
GO:0051384 9.3819
GO:0043766 13.6393
GO:0018750 17.2243
GO:0035720 14.7648
GO:1901617 6.6568
GO:0016426 9.4528
GO:0046941 18.2243
GO:0051959 12.5518
GO:0007141 13.2243
GO:0009663 18.2243
GO:0004355 15.2243
GO:0060972 13.0148
GO:1904965 16.2243
GO:0140082 18.2243
GO:0019567 18.2243
GO:0009454 15.9023
GO:0000500 16.6393
GO:0033954 18.2243
GO:0033310 16.6393
GO:0044550 7.8128
GO:0032911 17.2243
GO:0034506 13.5804
GO:0018513 18.2243
GO:0051435 18.2243
GO:0000742 13.3174
GO:0030490 8.8449
GO:0046834 10.0148
GO:0098948 12.0148
GO:0099527 15.0543
GO:0061045 10.4761
GO:0004704 15.6393
GO:0030774 18.2243
GO:0043333 11.2470
GO:0010070 16.6393
GO:0047106 18.2243
GO:1902362 16.2243
GO:0070211 17.2243
GO:0047379 18.2243
GO:0002541 15.6393
GO:0006913 7.7928
GO:0035007 15.4169
GO:0008871 17.2243
GO:0097688 15.2243
GO:0021762 12.0345
GO:0009230 16.2243
GO:1902597 17.2243
GO:0032202 18.2243
GO:0031204 13.5238
GO:0045151 14.2243
GO:0045041 12.6393
GO:0047516 16.6393
GO:1903253 18.2243
GO:0007542 15.0543
GO:0042907 16.2243
GO:0043798 15.6393
GO:0052036 18.2243
GO:1904095 18.2243
GO:0006792 17.2243
GO:0009331 9.5343
GO:0000148 14.7648
GO:0042161 15.0543
GO:1904407 11.2470
GO:0042425 16.2243
GO:0032804 15.0543
GO:0032388 9.3234
GO:0080072 17.2243
GO:2000105 12.4429
GO:0048894 18.2243
GO:0036482 13.9023
GO:0007007 11.3295
GO:0048297 16.6393
GO:0008407 14.0543
GO:0015643 11.8667
GO:0046100 11.1262
GO:1903492 16.2243
GO:0003842 12.7648
GO:1990166 16.6393
GO:0048549 14.5238
GO:0090634 15.9023
GO:0031257 18.2243
GO:0015171 10.1002
GO:1901992 10.4495
GO:0090729 inf
GO:1990762 18.2243
GO:0033222 16.2243
GO:0004061 12.2243
GO:0036460 15.4169
GO:0042140 16.6393
GO:0042845 15.6393
GO:0038095 10.6096
GO:0070742 14.9023
GO:1904977 15.9023
GO:0009950 12.7007
GO:0090311 12.5238
GO:1904572 18.2243
GO:0003956 13.2243
GO:0015152 17.2243
GO:0000156 10.0197
GO:0098690 15.6393
GO:0009582 9.1854
GO:0039020 15.0543
GO:0033169 13.0543
GO:0050601 16.6393
GO:0042651 6.8601
GO:0050798 10.8492
GO:0010048 14.7648
GO:2001016 14.6393
GO:0008386 14.3174
GO:1901319 18.2243
GO:1905060 15.9023
GO:0060157 15.6393
GO:0030789 17.2243
GO:0071489 12.2470
GO:0004660 13.7007
GO:0003245 17.2243
GO:0016464 14.9023
GO:0018209 8.4478
GO:0032928 11.6244
GO:0016430 13.2701
GO:0008801 15.0543
GO:0140039 16.6393
GO:0016819 15.6393
GO:1903024 18.2243
GO:0045210 16.6393
GO:0101031 11.0148
GO:0007359 18.2243
GO:0031556 18.2243
GO:0002543 18.2243
GO:0005986 12.3914
GO:0045906 15.9023
GO:0004573 14.7648
GO:0042235 17.2243
GO:0033858 16.6393
GO:0061407 18.2243
GO:0022605 15.9023
GO:0031126 11.1475
GO:1900237 15.2243
GO:1990767 18.2243
GO:1902612 18.2243
GO:0004607 14.7648
GO:0035609 15.2243
GO:0032370 11.0543
GO:0036267 12.5238
GO:0033144 13.0148
GO:0000097 6.9320
GO:0097479 11.5100
GO:0009189 9.5169
GO:0005219 13.4694
GO:0046189 9.7608
GO:0003279 12.0745
GO:0047734 15.0543
GO:0045403 17.2243
GO:0032983 15.4169
GO:0004741 16.6393
GO:0043039 5.3274
GO:0051682 18.2243
GO:0072718 14.5238
GO:0036466 14.7648
GO:0070408 13.6393
GO:1903435 18.2243
GO:0045129 17.2243
GO:0001850 18.2243
GO:0006817 9.6929
GO:0031985 10.1368
GO:0002244 10.8234
GO:0030437 11.3663
GO:0046068 12.3416
GO:0006393 15.9023
GO:0034441 14.7648
GO:0035971 15.0543
GO:1905394 15.0543
GO:1905050 12.8667
GO:1990545 17.2243
GO:0010445 15.6393
GO:0047307 14.1368
GO:0000149 10.0197
GO:0009952 9.8106
GO:0102319 18.2243
GO:0060300 14.9023
GO:0097175 10.5732
GO:0045028 14.0543
GO:0006071 8.9412
GO:0006157 15.2243
GO:2000650 14.4169
GO:1900689 18.2243
GO:0050182 16.6393
GO:0033794 18.2243
GO:0090092 10.0246
GO:0046649 7.4930
GO:1903888 18.2243
GO:0033793 18.2243
GO:0006450 7.3076
GO:0035175 14.5238
GO:0007059 7.2068
GO:0035607 18.2243
GO:0045269 14.5238
GO:0031870 18.2243
GO:1990088 18.2243
GO:1903394 15.6393
GO:0047070 16.2243
GO:0009288 10.1105
GO:0004948 14.2243
GO:0047334 12.7980
GO:0009290 15.9023
GO:0061598 13.9763
GO:0032079 14.9023
GO:1990511 14.5238
GO:0098687 7.7435
GO:0051105 14.6393
GO:0052795 11.5661
GO:0015716 11.4828
GO:0010289 16.6393
GO:2000832 15.2243
GO:0034458 13.9023
GO:0043139 12.1158
GO:0015697 13.0543
GO:0030346 12.7007
GO:0120183 16.2243
GO:2000273 12.3174
GO:0035378 15.9023
GO:0052815 15.9023
GO:1904368 18.2243
GO:0071276 10.8667
GO:0010218 13.3663
GO:0036217 17.2243
GO:0098505 14.0543
GO:0002740 13.9763
GO:1990097 18.2243
GO:0006933 18.2243
GO:1903146 12.0745
GO:0035670 12.6697
GO:1905072 16.6393
GO:0010919 14.5238
GO:1904736 17.2243
GO:0060359 9.9528
GO:1990425 14.5238
GO:0030350 14.4169
GO:0103099 18.2243
GO:0090581 18.2243
GO:0030139 8.6871
GO:0071947 16.2243
GO:0045591 13.2243
GO:0008336 15.4169
GO:1903516 16.2243
GO:0008358 12.3174
GO:1990770 18.2243
GO:0033314 12.0345
GO:0051993 18.2243
GO:0032511 11.6851
GO:0033385 12.7648
GO:0061333 10.9859
GO:0002702 9.7813
GO:0016775 8.9435
GO:1901159 11.5100
GO:0098530 17.2243
GO:0002946 15.0543
GO:0036342 14.3174
GO:0060184 14.9023
GO:0045686 13.4694
GO:1904706 12.7324
GO:0000506 16.6393
GO:1903457 16.6393
GO:0016822 11.1475
GO:0007077 15.2243
GO:0032154 11.1262
GO:0010803 12.0543
GO:0046530 10.7896
GO:0045262 17.2243
GO:0090559 11.0847
GO:0050869 11.7324
GO:0009773 12.6697
GO:0036134 18.2243
GO:0008808 14.2243
GO:0032889 13.2243
GO:0099139 16.6393
GO:0046466 10.9297
GO:0071172 18.2243
GO:0035926 14.6393
GO:0090679 16.2243
GO:0070043 9.2614
GO:0004862 14.4169
GO:0021508 17.2243
GO:2000621 16.2243
GO:0010715 12.9389
GO:0002377 9.5066
GO:0016725 8.1772
GO:0001125 16.6393
GO:0035641 14.5238
GO:0001883 5.1309
GO:1990178 17.2243
GO:0071574 15.4169
GO:0043170 1.1931
GO:0006124 15.0543
GO:1904438 15.2243
GO:0000437 15.4169
GO:0009061 9.5032
GO:0032141 18.2243
GO:0043254 8.0003
GO:0060996 11.1690
GO:1903022 14.9023
GO:0070056 16.2243
GO:0034060 18.2243
GO:0031071 10.8667
GO:0021744 18.2243
GO:2001039 11.7007
GO:0045717 12.2019
GO:0019854 13.6393
GO:0043755 16.2243
GO:0043307 14.5238
GO:0051841 18.2243
GO:0039678 12.2701
GO:0034993 13.4694
GO:0070600 16.6393
GO:0016807 15.2243
GO:0002438 12.7648
GO:1900564 18.2243
GO:0052869 15.9023
GO:0008349 14.9023
GO:0002920 10.0345
GO:0000918 15.9023
GO:1901046 14.7648
GO:0035352 18.2243
GO:0097533 15.9023
GO:0071380 14.0543
GO:0061759 17.2243
GO:0034098 13.4169
GO:0098024 13.0148
GO:0047776 16.6393
GO:0090200 12.8667
GO:0031591 12.7980
GO:0060987 18.2243
GO:0009069 6.5977
GO:0039524 13.6393
GO:0000404 14.4169
GO:0002355 18.2243
GO:0010363 14.4169
GO:1903095 15.9023
GO:0032952 15.2243
GO:0045309 11.2935
GO:0042494 15.2243
GO:1902074 12.2243
GO:0006364 5.3880
GO:0099536 7.7834
GO:1900035 18.2243
GO:0060170 11.4169
GO:0016081 14.0543
GO:0010384 18.2243
GO:0016538 9.8623
GO:2000722 18.2243
GO:0062043 15.6393
GO:0032735 12.0148
GO:0072098 16.6393
GO:0035402 16.2243
GO:0005579 13.0950
GO:0090678 17.2243
GO:2001200 14.4169
GO:0009737 9.2527
GO:1900068 18.2243
GO:0009015 12.3416
GO:0098810 12.4694
GO:0072386 14.5238
GO:0090181 10.5448
GO:0016645 7.6225
GO:0046901 12.1368
GO:0047827 17.2243
GO:0072385 15.0543
GO:0014902 10.6697
GO:0002808 14.1368
GO:0050924 14.4169
GO:0016314 15.0543
GO:1901137 3.5630
GO:1901892 12.5518
GO:0060803 18.2243
GO:1903631 15.9023
GO:0051707 5.5068
GO:1905343 18.2243
GO:0004530 13.1368
GO:0055116 16.2243
GO:0042698 11.1262
GO:0050823 17.2243
GO:0006195 10.1475
GO:0000979 11.6697
GO:1903596 14.2243
GO:0046488 9.2441
GO:0032722 11.3416
GO:0036030 16.2243
GO:0071212 18.2243
GO:0017083 18.2243
GO:0003334 14.0543
GO:0042613 11.1053
GO:2001230 18.2243
GO:0052623 15.4169
GO:0065008 3.8788
GO:0072307 14.9023
GO:0033691 13.9763
GO:0015535 16.6393
GO:0016869 9.4073
GO:0051339 11.5238
GO:0009101 8.4153
GO:0106144 18.2243
GO:0071026 16.2243
GO:0061523 17.2243
GO:1901738 18.2243
GO:2000216 18.2243
GO:0015578 16.6393
GO:0060310 14.9023
GO:0010071 16.2243
GO:0004999 15.0543
GO:0002295 13.0950
GO:0030173 11.7324
GO:1901785 18.2243
GO:0030599 11.4429
GO:0085030 14.1368
GO:0000722 11.9389
GO:0061821 15.4169
GO:0072502 12.6697
GO:0070717 10.6929
GO:0016545 15.9023
GO:1902931 12.3663
GO:0048185 13.4694
GO:0031322 15.6393
GO:0019298 14.7648
GO:0034145 13.7648
GO:0046680 15.2243
GO:0035992 17.2243
GO:0030258 7.5858
GO:0008157 13.4694
GO:0000412 16.6393
GO:1902726 18.2243
GO:2000361 16.2243
GO:0009954 13.1368
GO:0018101 11.4694
GO:0031528 13.1799
GO:0090500 16.2243
GO:0004484 12.8320
GO:0006478 14.5238
GO:0036018 14.6393
GO:0010271 17.2243
GO:0071273 18.2243
GO:0035067 12.8320
GO:0036393 14.7648
GO:2001301 13.7648
GO:0034116 14.2243
GO:0039674 13.8320
GO:1990227 18.2243
GO:0009185 6.1670
GO:0048239 14.4169
GO:0009643 15.9023
GO:0009982 8.3741
GO:1990314 15.4169
GO:0018012 16.2243
GO:0019780 17.2243
GO:0051715 9.6890
GO:0030901 11.3295
GO:0038129 15.2243
GO:1902448 18.2243
GO:0080153 18.2243
GO:1905872 15.6393
GO:0009892 4.7936
GO:0035325 13.2701
GO:0046260 14.6393
GO:2000978 12.4169
GO:0072710 13.5804
GO:0070052 18.2243
GO:0060406 15.9023
GO:0047038 17.2243
GO:0019786 17.2243
GO:1903236 13.0543
GO:0018729 17.2243
GO:0008366 10.5100
GO:0008630 10.5804
GO:0031300 8.6300
GO:0044245 14.2243
GO:0060535 18.2243
GO:0033823 15.4169
GO:0018395 15.2243
GO:0034608 16.6393
GO:0010587 13.2243
GO:0008626 13.7648
GO:0009177 8.2818
GO:0005703 13.7648
GO:1905398 18.2243
GO:0070236 15.2243
GO:0048866 14.7648
GO:0009972 11.4828
GO:0008675 13.5804
GO:1902242 18.2243
GO:0086012 13.9023
GO:0050645 18.2243
GO:0030644 15.4169
GO:1903663 16.6393
GO:0045595 6.4702
GO:0002842 18.2243
GO:0030494 11.3295
GO:0043410 8.0644
GO:0052018 14.6393
GO:0003137 16.6393
GO:0009311 6.9400
GO:0047490 13.1799
GO:0001727 12.9763
GO:0102043 15.2243
GO:0102500 13.3174
GO:0002127 15.9023
GO:0030590 15.9023
GO:0070446 17.2243
GO:0090603 18.2243
GO:0032733 12.7007
GO:0048665 13.1368
GO:0102452 17.2243
GO:0002339 15.9023
GO:0097042 14.4169
GO:0052796 11.5661
GO:0062159 13.0950
GO:0006577 10.0295
GO:1904778 13.2701
GO:0031231 13.2243
GO:0051152 14.3174
GO:0070587 14.4169
GO:0035433 17.2243
GO:0033098 18.2243
GO:0030879 10.6697
GO:0051450 13.4694
GO:1902025 17.2243
GO:0010325 15.6393
GO:0009277 10.8667
GO:0045179 13.0950
GO:0008678 15.6393
GO:1902389 13.2243
GO:0043558 12.9763
GO:0106035 13.5238
GO:0010750 15.9023
GO:1902259 12.9389
GO:0005244 9.3325
GO:1905581 14.9023
GO:0043464 16.2243
GO:0004465 16.6393
GO:0036118 15.6393
GO:0003886 12.0148
GO:0033613 11.3914
GO:0031821 13.5238
GO:0099115 15.9023
GO:0050532 12.7648
GO:0044313 15.9023
GO:0008139 11.6697
GO:0004743 11.2585
GO:0050110 18.2243
GO:0032101 6.6440
GO:0045218 16.2243
GO:0071752 18.2243
GO:0071836 17.2243
GO:0006631 5.8550
GO:0045109 12.5518
GO:0071521 15.6393
GO:0071000 16.2243
GO:0060198 18.2243
GO:0007095 12.5238
GO:1990867 16.2243
GO:0043244 8.3189
GO:0061213 13.5804
GO:0046361 15.6393
GO:0016818 4.0911
GO:0030286 11.2243
GO:0031775 18.2243
GO:0017187 16.2243
GO:0009222 13.4169
GO:1990586 17.2243
GO:0035222 13.4169
GO:1902566 15.9023
GO:0097573 15.2243
GO:0019863 12.7324
GO:0060732 14.9023
GO:0047417 15.6393
GO:0062078 17.2243
GO:1904855 16.2243
GO:0072039 18.2243
GO:0039587 13.2243
GO:0010982 14.9023
GO:0052834 12.1582
GO:0009168 6.3088
GO:0032244 17.2243
GO:0031464 13.3174
GO:0008397 16.6393
GO:0070071 13.0148
GO:0031063 13.5238
GO:0048536 12.7324
GO:0086018 16.6393
GO:0051515 18.2243
GO:0047015 15.4169
GO:0060337 9.8149
GO:1990650 18.2243
GO:0009135 6.1758
GO:0034614 8.1881
GO:0033162 13.3174
GO:0048534 7.3211
GO:0002035 15.0543
GO:0018027 12.1582
GO:0030877 14.6393
GO:0002866 13.5804
GO:0010556 3.8952
GO:0045581 11.7813
GO:0006511 7.1177
GO:0000384 12.6697
GO:0047981 16.6393
GO:0030135 8.7105
GO:0009147 6.8075
GO:0052746 13.5238
GO:0003993 11.0644
GO:0021889 15.6393
GO:0035118 15.6393
GO:0009845 11.2818
GO:0090421 14.4169
GO:0009360 11.2701
GO:0021965 17.2243
GO:0044651 16.2243
GO:0051000 12.4964
GO:0060612 12.3174
GO:0070922 13.9763
GO:0072559 13.9763
GO:1990281 14.5238
GO:0032183 14.1368
GO:0050085 15.0543
GO:0035371 12.2935
GO:0047613 18.2243
GO:0033808 18.2243
GO:1902435 18.2243
GO:0042376 15.4169
GO:0051380 14.1368
GO:0102388 16.6393
GO:0046281 14.4169
GO:0102984 18.2243
GO:0005125 8.4913
GO:0004563 10.6697
GO:0045402 15.0543
GO:0102986 15.9023
GO:0022410 12.1368
GO:0003391 17.2243
GO:0051513 18.2243
GO:0032558 15.9023
GO:0031293 14.1368
GO:0009450 12.7007
GO:0044382 16.6393
GO:0051402 9.3757
GO:0045026 12.9023
GO:0099163 16.2243
GO:0001843 11.2470
GO:1901227 18.2243
GO:0000184 10.3234
GO:0010456 17.2243
GO:0050114 13.7007
GO:0097201 13.6393
GO:0034428 14.5238
GO:0007169 7.7803
GO:0009156 5.5393
GO:1901426 17.2243
GO:0051839 18.2243
GO:0001316 16.6393
GO:0033953 17.2243
GO:0003373 17.2243
GO:0047037 17.2243
GO:0007167 7.2320
GO:0030540 13.8320
GO:0031292 17.2243
GO:0031439 16.2243
GO:0006551 7.9847
GO:0061692 15.9023
GO:0150078 14.4169
GO:0043906 15.6393
GO:0047395 16.6393
GO:0045804 18.2243
GO:1990259 14.0543
GO:0032730 16.2243
GO:0031286 16.6393
GO:1902581 11.0745
GO:0048266 13.7648
GO:0098705 18.2243
GO:0003919 11.7324
GO:1990860 15.4169
GO:0097191 9.2788
GO:0003108 16.2243
GO:0071615 15.6393
GO:2000422 16.2243
GO:0043317 17.2243
GO:2001184 12.9763
GO:0042780 9.5238
GO:0030762 18.2243
GO:0045752 14.2243
GO:0009966 5.5286
GO:0033988 16.2243
GO:0120170 14.3174
GO:0106162 18.2243
GO:1990564 12.6697
GO:0052803 6.3159
GO:0046080 9.0822
GO:1904007 18.2243
GO:0048262 13.0543
GO:0035314 18.2243
GO:0007026 12.9023
GO:0005935 10.8492
GO:0034009 16.6393
GO:0004801 9.8800
GO:0014003 12.2019
GO:1904505 15.4169
GO:0006076 16.6393
GO:0120093 18.2243
GO:1902135 16.6393
GO:1904788 15.9023
GO:0033327 14.5238
GO:2000855 14.9023
GO:0102217 18.2243
GO:0071415 13.7648
GO:0051659 13.5238
GO:0071978 13.4694
GO:0008586 14.7648
GO:0097243 15.6393
GO:0033594 15.9023
GO:0071005 11.4694
GO:1903375 17.2243
GO:0018120 14.4169
GO:0031946 16.2243
GO:0070902 18.2243
GO:0042771 11.9205
GO:0044597 11.8844
GO:1900140 12.2701
GO:1990778 8.9251
GO:0090276 9.9955
GO:0005814 10.1210
GO:0090482 10.6244
GO:0071225 14.6393
GO:0009210 16.6393
GO:0050610 14.7648
GO:0044316 16.2243
GO:0010819 13.1799
GO:0038002 17.2243
GO:0034250 8.3678
GO:0097346 10.7244
GO:1901891 9.9343
GO:0031860 14.9023
GO:1904205 18.2243
GO:0072537 14.1368
GO:0033991 17.2243
GO:0000398 7.7928
GO:0052020 13.4169
GO:0044340 17.2243
GO:0140261 18.2243
GO:0046107 10.2130
GO:0009196 9.5169
GO:0060581 13.5238
GO:0070123 17.2243
GO:0035952 17.2243
GO:0010757 13.4694
GO:0097498 14.9023
GO:0060323 12.8667
GO:2000120 18.2243
GO:0071253 15.9023
GO:0034289 11.5518
GO:0010259 10.4234
GO:0021819 14.9023
GO:0005655 12.6393
GO:0044671 13.9763
GO:0051308 17.2243
GO:0070699 16.2243
GO:1902969 11.0847
GO:0046972 14.0543
GO:0097519 15.0543
GO:0032959 13.0950
GO:0006636 10.4495
GO:0044478 17.2243
GO:0060392 15.0543
GO:0008608 10.7648
GO:1900158 18.2243
GO:0070232 11.8667
GO:0001568 7.9308
GO:0045903 12.4694
GO:0043027 12.0543
GO:0031288 12.4964
GO:0031628 14.2243
GO:0015780 14.2243
GO:0015234 13.4169
GO:0008152 inf
GO:0003712 7.9657
GO:0070568 10.0148
GO:0097508 18.2243
GO:0006244 9.7284
GO:0034315 11.9205
GO:0045745 12.7648
GO:2000846 13.7007
GO:0016436 9.5696
GO:0051933 16.2243
GO:0009397 14.5238
GO:0097467 18.2243
GO:0102340 13.9023
GO:0002489 17.2243
GO:0046544 17.2243
GO:1903228 18.2243
GO:0033483 13.3663
GO:2000312 16.2243
GO:1902269 15.6393
GO:1902600 6.1505
GO:0043311 18.2243
GO:0009636 6.1683
GO:0097202 13.7007
GO:0034276 14.7648
GO:0046777 8.8213
GO:2000755 17.2243
GO:0009002 11.5661
GO:0061580 15.9023
GO:0010191 14.4169
GO:0052656 12.1368
GO:0000966 8.4913
GO:0002065 9.9955
GO:2000179 12.2470
GO:0090325 14.4169
GO:0015140 14.9023
GO:0099503 7.2847
GO:0035400 18.2243
GO:0004930 8.3772
GO:0010747 17.2243
GO:1904058 15.4169
GO:1901787 15.4169
GO:0006921 11.4041
GO:0006733 7.1950
GO:0019419 10.6169
GO:0042534 12.5804
GO:0035344 18.2243
GO:0097206 18.2243
GO:0002305 18.2243
GO:0046056 15.9023
GO:0102391 12.9023
GO:0033788 18.2243
GO:0006855 10.6096
GO:0010765 12.7007
GO:0050586 16.6393
GO:0015623 17.2243
GO:0070262 13.0543
GO:0007311 18.2243
GO:0006031 14.2243
GO:0032311 12.5238
GO:0005788 8.9883
GO:0140056 9.8492
GO:2000299 16.6393
GO:0003835 14.7648
GO:1990919 15.6393
GO:0000244 13.0148
GO:0032138 13.6393
GO:0052657 11.8320
GO:0000787 14.9023
GO:1902523 15.9023
GO:0061617 13.8320
GO:0035833 18.2243
GO:0031083 13.1799
GO:0046110 11.6544
GO:0042978 15.4169
GO:0004103 14.1368
GO:0010869 12.9389
GO:0016344 17.2243
GO:0055036 8.9551
GO:0002087 15.9023
GO:0034263 17.2243
GO:0045560 13.9763
GO:0090584 16.6393
GO:0050833 17.2243
GO:0050960 18.2243
GO:0061443 17.2243
GO:1904894 10.2299
GO:0032953 15.2243
GO:0010139 17.2243
GO:0098790 18.2243
GO:0034189 15.9023
GO:0000469 10.0847
GO:0030911 15.0543
GO:0060253 13.9763
GO:1904568 17.2243
GO:0016045 13.0148
GO:0030244 11.8320
GO:0012507 10.2075
GO:0003266 17.2243
GO:0008324 5.5708
GO:0071933 13.1368
GO:0030306 14.0543
GO:0043560 13.8320
GO:0044385 13.5804
GO:0045571 16.6393
GO:0014057 15.9023
GO:0150020 16.2243
GO:0033320 15.4169
GO:0097040 15.9023
GO:0010800 12.1582
GO:0021688 18.2243
GO:0045583 16.2243
GO:1905098 14.5238
GO:0098761 13.1368
GO:0060674 12.7007
GO:0061672 17.2243
GO:1904153 15.6393
GO:0046070 12.4169
GO:0048934 14.6393
GO:0060542 15.2243
GO:0035443 14.7648
GO:0010100 16.2243
GO:1902011 14.5238
GO:0044257 6.4238
GO:0048001 13.0543
GO:0061734 16.2243
GO:0016295 14.6393
GO:0006044 10.3725
GO:0008734 12.9763
GO:1904350 15.6393
GO:0007165 4.1224
GO:0042984 14.9023
GO:0051460 18.2243
GO:0102919 16.2243
GO:0043386 12.6096
GO:0046976 14.0543
GO:0050109 18.2243
GO:0045184 5.0179
GO:0010076 15.4169
GO:1902377 15.4169
GO:0031201 10.9023
GO:0008782 11.3663
GO:0048252 15.6393
GO:0005585 16.2243
GO:0015838 13.1368
GO:0070478 12.6393
GO:0009439 11.5100
GO:0046057 16.6393
GO:0019767 16.6393
GO:0032232 12.9389
GO:0015226 14.5238
GO:0009169 12.3416
GO:0009448 12.3174
GO:0072766 17.2243
GO:1905457 17.2243
GO:0061720 14.9023
GO:0032208 16.6393
GO:0042612 11.1368
GO:0000395 12.9763
GO:0016120 13.9763
GO:0045932 11.6697
GO:0004047 10.6096
GO:0006275 8.4811
GO:0004430 12.9763
GO:0030428 11.5949
GO:0050100 17.2243
GO:0045588 15.4169
GO:0060552 14.9023
GO:0072324 18.2243
GO:0048639 9.7485
GO:0033588 13.2701
GO:0061416 15.4169
GO:0032920 16.2243
GO:0002277 16.6393
GO:0032328 15.4169
GO:0043415 15.2243
GO:0015190 15.9023
GO:0032113 14.7648
GO:0048490 13.4169
GO:0002132 15.0543
GO:1903306 13.2701
GO:0016860 6.3489
GO:0035587 11.8320
GO:0046474 9.0320
GO:0000491 11.9575
GO:0017148 8.6832
GO:0090353 17.2243
GO:0044530 15.6393
GO:0033760 18.2243
GO:0044667 15.4169
GO:0042349 17.2243
GO:0075308 17.2243
GO:0009220 6.3578
GO:0019359 7.8054
GO:0008525 13.2243
GO:1902253 12.1799
GO:0001032 13.9763
GO:0048461 18.2243
GO:0043108 17.2243
GO:0035881 15.6393
GO:0008977 13.3663
GO:0045996 16.2243
GO:0004132 14.3174
GO:0018109 18.2243
GO:0036066 13.2701
GO:0048567 15.6393
GO:0060573 15.0543
GO:0097437 15.2243
GO:2000452 15.6393
GO:0070407 13.9023
GO:0033503 13.7007
GO:0045732 9.6620
GO:0035152 13.9763
GO:0050201 17.2243
GO:0016783 7.2054
GO:0004946 16.2243
GO:0008823 15.2243
GO:0060326 8.4121
GO:0043438 15.9023
GO:1903500 16.2243
GO:0021934 17.2243
GO:0102289 18.2243
GO:0006005 18.2243
GO:0043907 16.6393
GO:0102339 13.8320
GO:1900912 16.6393
GO:0030952 11.7324
GO:0016445 10.9482
GO:1905751 18.2243
GO:1990531 18.2243
GO:0060432 18.2243
GO:0016071 6.0048
GO:0034053 12.5518
GO:0102200 18.2243
GO:0009301 11.9955
GO:0015849 7.7844
GO:0061900 11.8667
GO:0106020 15.9023
GO:0047071 16.6393
GO:0035425 15.2243
GO:0009616 14.7648
GO:1901318 15.4169
GO:1990181 18.2243
GO:0000415 18.2243
GO:0019005 10.7405
GO:0004697 12.5804
GO:0048406 14.5238
GO:0008154 8.5308
GO:0090163 18.2243
GO:1903793 11.4299
GO:0050830 9.3144
GO:1990377 15.9023
GO:0019377 11.7485
GO:0033050 14.7648
GO:0061042 14.0543
GO:0035214 13.3663
GO:0034032 6.7710
GO:0098862 10.2075
GO:0090626 12.4169
GO:0001742 16.6393
GO:1902359 15.9023
GO:0038163 15.6393
GO:1990716 15.4169
GO:0000098 11.7980
GO:1905408 17.2243
GO:0051722 15.9023
GO:0007600 7.8900
GO:0004556 10.8755
GO:0052833 12.3416
GO:0052614 18.2243
GO:1990345 18.2243
GO:0061473 17.2243
GO:0060452 14.6393
GO:0072021 16.2243
GO:0031569 16.6393
GO:0034125 15.6393
GO:1900165 14.4169
GO:0140214 15.2243
GO:0070378 18.2243
GO:0042723 7.5439
GO:0071787 15.6393
GO:1905550 16.6393
GO:0004382 14.3174
GO:0062150 18.2243
GO:0019521 11.7648
GO:0098856 12.7007
GO:0086007 16.6393
GO:0035183 17.2243
GO:0032415 15.9023
GO:0004860 10.7405
GO:0033578 15.6393
GO:0051087 8.5822
GO:1903863 17.2243
GO:0008909 14.0543
GO:2000323 15.4169
GO:2000663 15.6393
GO:0045128 14.6393
GO:0043010 9.4041
GO:0052897 16.6393
GO:0009653 4.8166
GO:0016671 9.2556
GO:0015114 10.2075
GO:0015884 14.1368
GO:0007229 10.5518
GO:0061676 14.4169
GO:0000472 11.7007
GO:0048793 12.6096
GO:0033103 16.2243
GO:1990967 17.2243
GO:0046066 13.9763
GO:0060191 10.5100
GO:1901739 11.9955
GO:0097438 17.2243
GO:0010721 9.1236
GO:0102404 18.2243
GO:1903895 15.2243
GO:0035458 12.2701
GO:0046880 14.9023
GO:0044183 inf
GO:0008121 8.7105
GO:0046391 9.8800
GO:0001228 9.5804
GO:0004315 9.6697
GO:0071173 10.9023
GO:0045252 12.6393
GO:1901947 18.2243
GO:1905395 15.0543
GO:0071157 11.8149
GO:1905042 18.2243
GO:0016145 13.1799
GO:0008292 15.2243
GO:0010508 9.7648
GO:0001192 14.5238
GO:0052865 9.9069
GO:0010761 13.5804
GO:0018575 14.9023
GO:0045676 14.9023
GO:0061586 16.2243
GO:0071877 18.2243
GO:1903817 13.4694
GO:0102291 18.2243
GO:0070487 16.6393
GO:0043928 11.8667
GO:0015369 14.9023
GO:0001324 14.4169
GO:0032491 17.2243
GO:0034660 3.6727
GO:0097691 15.0543
GO:0060164 18.2243
GO:0047200 12.2935
GO:0002255 18.2243
GO:0044238 0.6311
GO:0042542 8.8601
GO:1900240 16.2243
GO:1901697 15.0543
GO:0045927 9.0051
GO:0042568 16.2243
GO:0017059 14.4169
GO:0010431 12.3914
GO:0120192 11.6096
GO:0002252 6.5426
GO:0031434 13.5238
GO:0060231 14.6393
GO:0061548 13.8320
GO:0030205 15.2243
GO:0099243 14.0543
GO:0075520 17.2243
GO:0046651 8.8406
GO:0016462 4.1261
GO:0007057 15.9023
GO:0051259 6.9775
GO:0007143 12.1368
GO:1900189 14.6393
GO:0018708 16.2243
GO:0010871 15.4169
GO:1900408 11.3174
GO:0050585 17.2243
GO:0010451 16.2243
GO:0045859 7.3099
GO:0043059 15.9023
GO:0032686 16.6393
GO:0071953 16.2243
GO:0002309 16.6393
GO:0097338 18.2243
GO:0008703 12.8667
GO:0048820 15.0543
GO:0019749 18.2243
GO:0015882 18.2243
GO:1904533 16.6393
GO:0097747 7.2201
GO:0023052 inf
GO:1903518 16.2243
GO:0090283 18.2243
GO:0042054 9.6096
GO:0015843 16.2243
GO:0004834 8.9412
GO:0001939 16.6393
GO:0061392 14.9023
GO:0051046 7.4896
GO:0006024 6.3359
GO:0015844 11.1799
GO:0098664 13.9763
GO:0007455 14.4169
GO:0097453 18.2243
GO:0071955 16.6393
GO:0098596 16.6393
GO:0000117 15.6393
GO:0050550 16.6393
GO:0017158 11.8844
GO:0015277 13.7007
GO:0033687 12.5238
GO:0005178 10.0003
GO:0007171 15.0543
GO:0000242 13.3663
GO:0051552 13.0950
GO:0089721 15.9023
GO:0031750 16.6393
GO:0072375 15.6393
GO:0050711 12.8320
GO:0044011 12.0543
GO:0036011 14.9023
GO:1904091 17.2243
GO:0046604 15.6393
GO:0036440 11.7485
GO:0010915 14.4169
GO:0000405 14.7648
GO:0017128 14.9023
GO:0047020 16.2243
GO:0048703 13.7007
GO:0016592 9.6697
GO:0001884 17.2243
GO:0008912 16.6393
GO:0140030 9.7086
GO:0010413 13.6393
GO:1903428 10.9114
GO:0032267 16.6393
GO:1905962 18.2243
GO:0071548 11.4694
GO:0050912 12.7648
GO:0016699 11.0444
GO:0015670 10.9859
GO:0052526 18.2243
GO:0070310 18.2243
GO:1902806 10.0745
GO:0050565 17.2243
GO:1901918 14.7648
GO:0044826 12.1799
GO:0034356 13.5238
GO:1990066 15.4169
GO:0008340 10.5448
GO:0002027 11.4694
GO:0099185 18.2243
GO:0003155 18.2243
GO:0048691 14.7648
GO:0098883 13.4169
GO:0015577 18.2243
GO:0051180 10.1690
GO:0019706 12.3174
GO:0050894 18.2243
GO:0004053 12.1799
GO:0004561 16.6393
GO:0036469 17.2243
GO:0003332 15.9023
GO:1904867 17.2243
GO:0030201 12.0543
GO:0016454 13.4694
GO:0070432 16.6393
GO:1905883 18.2243
GO:0061164 16.2243
GO:1900386 16.6393
GO:0004706 15.0543
GO:0030285 13.7648
GO:1905015 18.2243
GO:0050815 12.9389
GO:0039713 15.4169
GO:0018740 16.6393
GO:0050872 13.7007
GO:0034638 13.0148
GO:0098727 10.3295
GO:0051443 11.7165
GO:1990038 16.6393
GO:0061295 18.2243
GO:1900673 11.7485
GO:0017162 14.9023
GO:0006701 16.2243
GO:0031069 13.8320
GO:0050211 15.4169
GO:0003096 15.9023
GO:0006582 11.4561
GO:0102703 16.2243
GO:0071347 9.7731
GO:0051383 11.1909
GO:0050746 13.6393
GO:1903407 17.2243
GO:0032110 18.2243
GO:0015172 13.5238
GO:0005094 13.1368
GO:0070144 17.2243
GO:0002660 17.2243
GO:0005899 16.2243
GO:1905532 15.6393
GO:0006007 9.7731
GO:0050358 16.2243
GO:0001692 14.2243
GO:1904056 17.2243
GO:0022029 12.4964
GO:0055095 16.6393
GO:0070733 13.2243
GO:0032413 11.1262
GO:0042701 15.0543
GO:0002069 14.2243
GO:0072300 16.2243
GO:0044216 11.1799
GO:0033732 13.3663
GO:0050081 15.0543
GO:0070228 10.9669
GO:0031060 10.8934
GO:0015611 12.0745
GO:0072081 16.2243
GO:1900081 16.6393
GO:1903844 11.3914
GO:0070425 17.2243
GO:0008454 16.6393
GO:0070776 13.8320
GO:1903028 17.2243
GO:0099537 7.8191
GO:0033157 9.2103
GO:0008888 14.5238
GO:0072659 9.3386
GO:0015708 18.2243
GO:0007432 17.2243
GO:0003852 10.2019
GO:0035787 15.6393
GO:0005502 12.3914
GO:0032548 18.2243
GO:0099587 11.2585
GO:0005141 15.9023
GO:1901911 15.4169
GO:0030288 8.3694
GO:0031896 18.2243
GO:1905523 12.2701
GO:0009880 10.4627
GO:0010029 12.3416
GO:0051967 14.1368
GO:0031722 17.2243
GO:0018836 15.0543
GO:0016533 15.9023
GO:0008968 11.3663
GO:0031135 14.2243
GO:0090625 15.2243
GO:0070202 13.8320
GO:0036251 15.9023
GO:0099016 16.6393
GO:0005681 8.2061
GO:0005901 11.1799
GO:0032653 11.9955
GO:0070291 14.4169
GO:0102757 18.2243
GO:0061756 11.8844
GO:0032550 5.1353
GO:0060471 15.4169
GO:0050235 16.2243
GO:0099174 12.7324
GO:1905534 17.2243
GO:0036307 16.2243
GO:1990572 18.2243
GO:0009264 8.7027
GO:0048533 18.2243
GO:0070539 16.2243
GO:0043434 8.3632
GO:0008688 16.6393
GO:0006728 16.6393
GO:0022408 9.5589
GO:0051153 10.6620
GO:0002568 16.6393
GO:0008692 11.9955
GO:0098676 14.9023
GO:0007368 10.8234
GO:0019634 11.0950
GO:0000164 13.4169
GO:0015950 14.4169
GO:0048513 5.5057
GO:0047724 14.7648
GO:0030101 10.8406
GO:0060195 14.3174
GO:0060857 15.2243
GO:0033010 13.4169
GO:1900168 17.2243
GO:0015920 11.8844
GO:0034005 15.2243
GO:0040022 15.9023
GO:0002825 11.9955
GO:0031997 14.2243
GO:1905613 16.2243
GO:0035789 15.6393
GO:0016985 11.7485
GO:0002192 18.2243
GO:0016324 9.2614
GO:0003747 8.6812
GO:0016416 12.8667
GO:0102995 18.2243
GO:0060602 11.8492
GO:0072038 18.2243
GO:0033677 13.8320
GO:0090182 16.2243
GO:0005590 18.2243
GO:0098791 8.6096
GO:0004311 11.2701
GO:0031155 18.2243
GO:0007018 8.4495
GO:0042536 14.3174
GO:0015724 16.2243
GO:0071600 14.2243
GO:0032116 15.4169
GO:0034279 18.2243
GO:0014061 14.3174
GO:0070325 11.8320
GO:1990248 17.2243
GO:0008960 16.2243
GO:0030493 11.3295
GO:1901881 12.2701
GO:0016616 5.7549
GO:0000992 13.7007
GO:0016079 10.7324
GO:0032176 17.2243
GO:0018107 10.1964
GO:0001701 9.7007
GO:0001569 13.7007
GO:0008679 15.9023
GO:0046857 10.0444
GO:0046832 16.2243
GO:0099001 13.4169
GO:0008585 10.2299
GO:0051133 13.8320
GO:0070853 15.9023
GO:1903864 18.2243
GO:0005790 12.6697
GO:0060911 14.3174
GO:0004591 12.2243
GO:1901028 12.4964
GO:0014809 14.4169
GO:0015729 16.6393
GO:0140312 inf
GO:0033148 16.6393
GO:0070849 11.5661
GO:0045154 16.2243
GO:0061033 15.9023
GO:0035712 15.9023
GO:0032010 13.6393
GO:1900245 15.9023
GO:0008065 16.2243
GO:0047620 17.2243
GO:0031274 15.0543
GO:0010825 13.9763
GO:0043211 10.9763
GO:1902668 12.6697
GO:0009314 7.3091
GO:0090693 11.9205
GO:0005726 15.6393
GO:0036034 17.2243
GO:0009630 12.8320
GO:0070673 13.7648
GO:0072107 16.2243
GO:0035733 15.0543
GO:0033033 12.5518
GO:0070489 15.6393
GO:1904813 9.9343
GO:0036496 18.2243
GO:0031666 13.1368
GO:0008252 9.3570
GO:1905406 17.2243
GO:0010371 15.0543
GO:0072313 16.6393
GO:0038188 17.2243
GO:0048094 17.2243
GO:0008784 10.0950
GO:0048441 14.9023
GO:0005326 11.7165
GO:1990120 14.2243
GO:0004667 13.7007
GO:1903711 11.5238
GO:0006583 14.3174
GO:0031385 18.2243
GO:1902116 12.1582
GO:0009080 11.9575
GO:1901875 16.6393
GO:0042044 10.8844
GO:0015138 15.4169
GO:0030964 9.6356
GO:0034220 5.1342
GO:0072555 15.0543
GO:0050279 18.2243
GO:1905529 18.2243
GO:0031994 13.1799
GO:0050592 18.2243
GO:0034657 13.3663
GO:0015802 12.6096
GO:1902114 18.2243
GO:0038030 15.0543
GO:0033734 18.2243
GO:0033679 17.2243
GO:0031597 9.2556
GO:0110116 14.6393
GO:0042181 7.7886
GO:0102706 18.2243
GO:0046784 15.2243
GO:0042000 18.2243
GO:0014857 14.5238
GO:0006027 8.6262
GO:0042287 11.9023
GO:0009070 7.2781
GO:0031406 6.9616
GO:0150072 16.6393
GO:1904274 18.2243
GO:0034723 12.9763
GO:0046631 10.1636
GO:0008308 11.8320
GO:0043371 12.5518
GO:0061066 15.6393
GO:0060765 12.9023
GO:0001507 14.7648
GO:1904629 18.2243
GO:0036228 14.3174
GO:1990239 14.0543
GO:0002636 14.9023
GO:1990538 15.2243
GO:0047315 15.6393
GO:0097473 18.2243
GO:1901071 9.3174
GO:0060211 12.0745
GO:0036159 13.3174
GO:0047436 16.2243
GO:1903954 17.2243
GO:0052416 14.6393
GO:0071461 15.9023
GO:1905910 17.2243
GO:0099634 11.4299
GO:0003848 12.5518
GO:0035026 18.2243
GO:0071314 18.2243
GO:0090696 11.2470
GO:0102285 17.2243
GO:0009399 9.4528
GO:0006644 5.5180
GO:0009646 12.9763
GO:1990243 18.2243
GO:1903318 11.9955
GO:0042109 15.6393
GO:2000477 18.2243
GO:0035711 15.9023
GO:1990512 18.2243
GO:1903897 15.4169
GO:2000662 14.1368
GO:0039508 13.0950
GO:0090365 16.6393
GO:0007161 17.2243
GO:0032428 15.4169
GO:0002639 11.2243
GO:0072249 16.6393
GO:1905154 15.6393
GO:0051957 13.7648
GO:0018695 18.2243
GO:0004121 13.9763
GO:0006059 11.0051
GO:0050051 15.6393
GO:0097581 11.0543
GO:0014051 16.6393
GO:1990971 18.2243
GO:0098743 inf
GO:0031473 18.2243
GO:0016878 8.6678
GO:0003281 12.6096
GO:0006051 11.8492
GO:0021921 18.2243
GO:0006170 16.2243
GO:0032377 13.8320
GO:0098976 16.2243
GO:1905932 17.2243
GO:0071632 16.6393
GO:0072615 14.9023
GO:0072040 18.2243
GO:1990813 17.2243
GO:0098645 14.7648
GO:0030684 8.7506
GO:0090346 13.8320
GO:0060268 15.6393
GO:0031555 18.2243
GO:0043188 17.2243
GO:0071452 17.2243
GO:0090277 11.1690
GO:1904570 18.2243
GO:0016810 5.2216
GO:0008662 14.4169
GO:0018962 12.6393
GO:0045780 10.9859
GO:0043987 14.3174
GO:0006939 10.6544
GO:0045808 14.7648
GO:0031279 11.4299
GO:0140021 16.2243
GO:0045943 12.3174
GO:0042062 17.2243
GO:0046594 17.2243
GO:1904876 16.6393
GO:0032966 14.4169
GO:0097543 15.4169
GO:0004662 13.9023
GO:0032456 11.4694
GO:0034605 8.7938
GO:0034396 15.9023
GO:0001609 13.1799
GO:1902572 14.2243
GO:0071594 18.2243
GO:0005261 6.2096
GO:0010510 14.1368
GO:0052903 14.7648
GO:0010368 17.2243
GO:0032093 16.2243
GO:0001573 12.6393
GO:0097545 14.9023
GO:0048643 13.5804
GO:0042303 10.9482
GO:0031433 17.2243
GO:0070062 6.7349
GO:0042989 12.4429
GO:1903650 15.2243
GO:0140059 14.9023
GO:0006814 9.2019
GO:0010185 14.7648
GO:0052333 13.3174
GO:0009420 11.7813
GO:0075139 17.2243
GO:0052933 14.2243
GO:1990648 18.2243
GO:0016471 11.8667
GO:0046552 13.2701
GO:0045951 16.6393
GO:0097414 17.2243
GO:1904743 16.2243
GO:0102359 17.2243
GO:0099576 15.9023
GO:0032386 8.6114
GO:0042710 10.4169
GO:0042555 12.1799
GO:1904880 14.7648
GO:0008489 16.6393
GO:0000768 11.2585
GO:0016757 5.3817
GO:0150098 15.9023
GO:0050463 13.1368
GO:0015667 14.3174
GO:0017091 11.8492
GO:1904154 16.2243
GO:0060063 18.2243
GO:0070122 14.3174
GO:2001169 12.7007
GO:0061101 14.9023
GO:0005528 12.7007
GO:0051058 11.0950
GO:0044855 13.5238
GO:0033951 15.0543
GO:0002081 15.4169
GO:0098562 9.0619
GO:0102977 18.2243
GO:0072248 16.2243
GO:0060290 14.1368
GO:0048899 17.2243
GO:0110149 11.3416
GO:0034056 16.2243
GO:0004033 10.4495
GO:0040035 14.4169
GO:1904173 18.2243
GO:0043536 11.6096
GO:1903726 13.2243
GO:0044772 7.8778
GO:0030658 9.3024
GO:0000706 14.0543
GO:0047152 17.2243
GO:0055015 14.4169
GO:0008748 18.2243
GO:0042589 13.5238
GO:0009099 8.5204
GO:0052342 17.2243
GO:0004425 9.9669
GO:0004592 9.5661
GO:0002756 12.5238
GO:0070585 9.2847
GO:0071395 11.7485
GO:1900238 16.6393
GO:0018636 14.6393
GO:0040017 8.1262
GO:0021772 13.9763
GO:0001068 17.2243
GO:0032621 15.2243
GO:0001579 18.2243
GO:0102522 15.4169
GO:0016755 9.4137
GO:1990390 18.2243
GO:0006851 12.6697
GO:0042601 14.7648
GO:0005960 9.8800
GO:0032942 15.4169
GO:0070633 13.0950
GO:0047889 18.2243
GO:0034357 6.7587
GO:0017182 10.4694
GO:0043101 7.8384
GO:1905524 18.2243
GO:0032194 18.2243
GO:0000152 10.9297
GO:0016528 10.9763
GO:1990070 14.4169
GO:0001198 16.6393
GO:0060537 9.1964
GO:1902948 14.6393
GO:0051917 12.7007
GO:0036514 16.6393
GO:0001771 13.9763
GO:1903741 18.2243
GO:0002652 16.6393
GO:0044087 6.8064
GO:0022904 7.3219
GO:0032000 14.2243
GO:0016993 14.1368
GO:0034629 10.6929
GO:0055073 14.7648
GO:0004458 16.6393
GO:0060993 10.7980
GO:0035438 11.7324
GO:0042125 14.4169
GO:0080097 16.2243
GO:1990458 18.2243
GO:0070933 12.1799
GO:0052883 14.5238
GO:0060443 12.5518
GO:0051599 15.9023
GO:0006102 12.0148
GO:1901158 17.2243
GO:0006337 12.4429
GO:0071621 9.6659
GO:0071166 9.1315
GO:0098999 16.6393
GO:0060529 17.2243
GO:0004598 15.2243
GO:0039574 16.2243
GO:0032813 10.6929
GO:0061339 12.8667
GO:0043740 13.9023
GO:0004324 10.4964
GO:0010872 13.4694
GO:0099580 16.6393
GO:1903384 13.9023
GO:1905226 16.6393
GO:0031353 17.2243
GO:0031128 11.7813
GO:0004155 14.2243
GO:2000074 14.7648
GO:0032729 11.1475
GO:0097428 10.2356
GO:0030667 10.1105
GO:0090242 16.2243
GO:0043673 18.2243
GO:0003256 17.2243
GO:2000866 15.0543
GO:0071244 13.9023
GO:0042480 18.2243
GO:0031352 17.2243
GO:0043366 14.5238
GO:0097360 17.2243
GO:0070456 18.2243
GO:0072501 12.6393
GO:0009113 8.7855
GO:1902412 12.3914
GO:2000142 9.6544
GO:1904059 16.6393
GO:0098615 18.2243
GO:1902544 16.2243
GO:0021824 18.2243
GO:0035783 15.6393
GO:0015782 17.2243
GO:0003729 7.3977
GO:0072328 14.2243
GO:0046608 16.2243
GO:0042840 13.7007
GO:0055025 11.5661
GO:0002776 17.2243
GO:0039539 16.6393
GO:0010090 12.8667
GO:0051585 18.2243
GO:0044003 7.5343
GO:0071553 18.2243
GO:0102913 18.2243
GO:0035209 15.2243
GO:0018493 14.6393
GO:0002361 14.9023
GO:0035608 15.0543
GO:0033005 12.7324
GO:0099160 15.6393
GO:0001848 12.1582
GO:0004831 9.5804
GO:0051291 10.1528
GO:0052921 18.2243
GO:0036119 14.1368
GO:0030747 18.2243
GO:0072059 18.2243
GO:1905225 17.2243
GO:0052588 15.4169
GO:0042430 7.1105
GO:1903391 11.2130
GO:0048766 15.9023
GO:0010720 8.4234
GO:0071946 18.2243
GO:0102059 18.2243
GO:0030125 12.1799
GO:0090329 10.2019
GO:0001810 16.6393
GO:0009535 7.6013
GO:0016796 7.7027
GO:0070329 12.3914
GO:0002371 14.4169
GO:0030110 18.2243
GO:0019875 15.6393
GO:0042163 16.6393
GO:0046636 11.7813
GO:0060205 8.6639
GO:0070993 9.7855
GO:0060120 15.6393
GO:0034349 11.9575
GO:0007346 7.6880
GO:0008200 9.8149
GO:0075109 10.3416
GO:0031163 8.4711
GO:0080034 18.2243
GO:0035973 14.6393
GO:1900242 13.5804
GO:0035921 18.2243
GO:0006363 12.8320
GO:0042726 8.4998
GO:0045992 12.8667
GO:0006624 13.9763
GO:0061504 15.0543
GO:0004679 13.7007
GO:0034988 16.6393
GO:1900425 13.1799
GO:0032132 17.2243
GO:0015960 13.3174
GO:0016939 17.2243
GO:1900441 18.2243
GO:0060318 16.6393
GO:0060462 15.6393
GO:0097501 11.9389
GO:0047280 14.7648
GO:0008770 16.2243
GO:0042286 9.5238
GO:1901423 18.2243
GO:0032877 14.6393
GO:0043326 14.5238
GO:0043167 1.2108
GO:1904688 15.6393
GO:0071160 17.2243
GO:0006753 3.6226
GO:0006722 11.8844
GO:0039586 13.7648
GO:1900155 16.2243
GO:0035690 8.0758
GO:0031393 18.2243
GO:0071682 11.6544
GO:0031494 14.9023
GO:0004328 12.5518
GO:0050252 18.2243
GO:0050126 15.9023
GO:2001014 13.5238
GO:0039584 12.3416
GO:0046105 15.6393
GO:0002890 14.0543
GO:0048016 11.9575
GO:0030541 13.5804
GO:0043602 14.1368
GO:0051902 15.0543
GO:0019707 12.3174
GO:0098782 17.2243
GO:0047987 14.4169
GO:0008897 9.5840
GO:0140034 10.9482
GO:0008517 15.6393
GO:0016612 12.6096
GO:0050149 16.6393
GO:0040007 inf
GO:0008786 16.6393
GO:0019757 11.6544
GO:0018506 15.4169
GO:0043890 15.9023
GO:0047527 16.2243
GO:0150052 14.4169
GO:0004611 9.6022
GO:0061953 15.2243
GO:0010030 14.1368
GO:1900750 10.9205
GO:0071952 13.6393
GO:0035002 15.6393
GO:0015055 16.6393
GO:0009957 15.2243
GO:0032405 13.3663
GO:1903849 18.2243
GO:1903911 13.4169
GO:0102223 18.2243
GO:0046585 18.2243
GO:0001697 18.2243
GO:0006627 12.1368
GO:0015974 13.6393
GO:0001954 11.7165
GO:0010695 14.9023
GO:0033907 14.0543
GO:1902363 15.4169
GO:0045899 12.2019
GO:0019779 13.7648
GO:0071698 15.6393
GO:0039696 11.9955
GO:0016115 11.6393
GO:0005776 10.2701
GO:0045123 11.1690
GO:0010055 17.2243
GO:0047316 15.6393
GO:0050916 14.4169
GO:0016308 13.4694
GO:0014801 18.2243
GO:1905927 17.2243
GO:0072278 18.2243
GO:0046346 15.6393
GO:0070632 17.2243
GO:1903845 11.9205
GO:0051698 15.9023
GO:0097367 2.2536
GO:1901780 14.7648
GO:0002130 14.9023
GO:1904623 16.2243
GO:0015962 16.6393
GO:0072610 12.7007
GO:0050904 14.9023
GO:0044206 9.5913
GO:0052386 13.4694
GO:0019761 12.8320
GO:2000326 17.2243
GO:0006895 12.7980
GO:0046217 14.4169
GO:0030975 13.4169
GO:0010213 17.2243
GO:0002651 18.2243
GO:0086089 16.6393
GO:0005053 15.9023
GO:0072388 11.7485
GO:0009120 11.0246
GO:0051255 12.9763
GO:2001054 16.6393
GO:0007553 15.9023
GO:1905419 18.2243
GO:1900039 14.3174
GO:0003203 13.5804
GO:0010831 11.8492
GO:0010749 15.4169
GO:0050392 18.2243
GO:0051202 12.0950
GO:0002467 14.3174
GO:0003181 14.2243
GO:0032931 15.9023
GO:1902583 11.0745
GO:0009087 15.2243
GO:0050208 16.6393
GO:0016029 18.2243
GO:0016259 9.0796
GO:0046178 18.2243
GO:1990624 18.2243
GO:0006015 9.8844
GO:0072175 10.8149
GO:0080044 12.4169
GO:0047710 13.9763
GO:0047275 17.2243
GO:0035938 14.4169
GO:0002028 11.4041
GO:0006022 5.8742
GO:0002363 12.7007
GO:0003073 10.8844
GO:0098984 9.6133
GO:1902949 15.6393
GO:0070983 15.2243
GO:1900533 17.2243
GO:0010020 14.5238
GO:0047298 15.2243
GO:0036415 15.9023
GO:0045685 11.5378
GO:0004733 10.3478
GO:0045872 16.6393
GO:0046076 15.9023
GO:0061899 18.2243
GO:0006574 12.6393
GO:0071222 9.1368
GO:0007533 12.7980
GO:0005350 14.9023
GO:0034705 10.6697
GO:0009071 8.3447
GO:0046314 12.0345
GO:0045117 12.2935
GO:0033553 12.7648
GO:0002713 14.0543
GO:0032817 14.4169
GO:0046031 6.2785
GO:0070645 18.2243
GO:1990246 14.5238
GO:1900066 18.2243
GO:0042197 15.4169
GO:0050737 15.6393
GO:0061774 17.2243
GO:1904608 17.2243
GO:0004634 9.1158
GO:0030253 14.3174
GO:0003100 15.2243
GO:0000971 13.9763
GO:1903971 15.6393
GO:0060065 13.9763
GO:0051063 16.6393
GO:0060315 12.4694
GO:0030054 6.9371
GO:0010852 16.6393
GO:0060194 14.2243
GO:0071616 8.0809
GO:0003321 15.9023
GO:0097536 17.2243
GO:0019073 14.6393
GO:1902809 15.2243
GO:0044065 14.6393
GO:0018960 14.9023
GO:0009389 16.2243
GO:0110014 18.2243
GO:0090646 12.2243
GO:1903910 18.2243
GO:0052717 13.0543
GO:0006056 12.4429
GO:0045430 12.6393
GO:0033252 15.6393
GO:0009757 13.3663
GO:0090566 16.6393
GO:0043982 13.3174
GO:0017112 11.8667
GO:0072070 15.2243
GO:1902974 16.6393
GO:0031089 14.7648
GO:0102113 15.6393
GO:0008993 13.9763
GO:0008813 12.6697
GO:0006003 13.0543
GO:0004064 10.9297
GO:1990583 15.9023
GO:0009074 8.1799
GO:0008894 13.5238
GO:0070167 11.3416
GO:0098958 16.6393
GO:0070339 13.7007
GO:0007501 13.3663
GO:1901440 12.4694
GO:0048817 15.9023
GO:0042884 16.2243
GO:1904801 15.6393
GO:0072233 16.6393
GO:0030427 8.8492
GO:0016705 6.8101
GO:0097733 10.3054
GO:0015996 14.2243
GO:2000873 17.2243
GO:0006376 11.4964
GO:0061366 16.6393
GO:0051884 15.9023
GO:1904751 18.2243
GO:0006544 7.5831
GO:0018873 13.5238
GO:0035845 14.3174
GO:0045518 15.9023
GO:0002689 12.4169
GO:1901956 18.2243
GO:0043248 11.2585
GO:0008017 8.3009
GO:0004333 11.5804
GO:0046510 18.2243
GO:1905011 18.2243
GO:1900141 17.2243
GO:0006240 16.6393
GO:0045654 14.9023
GO:0021521 16.2243
GO:0043395 12.7324
GO:1990743 15.4169
GO:1901343 10.6774
GO:0002018 15.2243
GO:0048823 15.6393
GO:0045761 13.2701
GO:0005368 13.5238
GO:0052203 10.7007
GO:0072350 9.9069
GO:0019858 13.2243
GO:1900180 9.9575
GO:0034446 10.7165
GO:0015298 11.2585
GO:0098827 11.9023
GO:0002838 15.6393
GO:0050575 18.2243
GO:0032433 12.9389
GO:0035746 16.2243
GO:0015386 14.0543
GO:1901620 13.7648
GO:0050667 11.2935
GO:2000794 15.9023
GO:0050865 7.7679
GO:1901703 16.2243
GO:0036006 14.0543
GO:0060698 12.2701
GO:0030011 12.6697
GO:1900147 17.2243
GO:0015046 15.9023
GO:0061627 17.2243
GO:0047964 14.2243
GO:0031522 13.4169
GO:1902616 16.2243
GO:0001931 14.5238
GO:0090063 15.2243
GO:0044870 15.4169
GO:1904323 17.2243
GO:0016515 18.2243
GO:0052905 13.6393
GO:0019748 7.2506
GO:0070939 14.6393
GO:0004063 12.8320
GO:0070564 15.9023
GO:0070418 16.6393
GO:0050757 17.2243
GO:0061605 13.3174
GO:0080090 3.5015
GO:0005874 7.8064
GO:0099106 9.3478
GO:0035173 12.3416
GO:0010170 17.2243
GO:0031226 6.1707
GO:0051649 7.8309
GO:0030501 12.3174
GO:1902506 18.2243
GO:0002474 10.1262
GO:0007532 16.2243
GO:0051601 12.7648
GO:0019614 11.6851
GO:0010491 17.2243
GO:0097756 11.1909
GO:1904506 15.4169
GO:1904758 18.2243
GO:0032145 16.2243
GO:0002864 13.4694
GO:0055071 13.2701
GO:0007088 9.2499
GO:1904253 14.7648
GO:0010920 17.2243
GO:0042429 17.2243
GO:0044352 13.7648
GO:0010639 8.1053
GO:0047435 18.2243
GO:0006425 11.6096
GO:0070300 12.7324
GO:0050626 14.3174
GO:1902844 18.2243
GO:0005451 12.9389
GO:0039687 13.4694
GO:1904450 18.2243
GO:2001061 11.3663
GO:0032616 12.6697
GO:0043576 14.3174
GO:0004022 9.9575
GO:0050790 5.3304
GO:0016581 13.4694
GO:0001070 12.7980
GO:0019357 14.1368
GO:0045477 18.2243
GO:1904467 12.4964
GO:0072084 18.2243
GO:0060057 15.9023
GO:0022602 11.4169
GO:0071466 8.5290
GO:0021553 16.2243
GO:0106112 18.2243
GO:0097484 13.0950
GO:0070469 7.2686
GO:0005220 15.9023
GO:0019065 10.6851
GO:0070435 18.2243
GO:0050714 8.9716
GO:1903676 18.2243
GO:0015835 15.6393
GO:0043442 16.6393
GO:0016779 5.3259
GO:0019966 13.1368
GO:2000568 16.2243
GO:0004466 14.7648
GO:0030691 16.6393
GO:0046085 12.1158
GO:0097524 14.9023
GO:0001745 11.4694
GO:0034514 15.6393
GO:0008412 16.6393
GO:0021800 15.6393
GO:0019313 15.4169
GO:0004793 13.9763
GO:0016651 6.3953
GO:0001570 12.2019
GO:0000942 13.1799
GO:0009851 12.7007
GO:1900110 16.2243
GO:1903353 17.2243
GO:1905821 15.4169
GO:0030526 18.2243
GO:0065009 5.0490
GO:0046429 10.3914
GO:0071367 12.0345
GO:0099173 10.5589
GO:0052882 15.4169
GO:0005684 9.4234
GO:0052692 12.0345
GO:0003274 18.2243
GO:0046219 7.4437
GO:1905610 17.2243
GO:0048648 18.2243
GO:0097730 9.9669
GO:0040015 14.5238
GO:0008933 10.9389
GO:1900208 17.2243
GO:1990416 15.4169
GO:0003837 14.9023
GO:0019862 14.1368
GO:0090711 18.2243
GO:0071218 11.1582
GO:0031399 6.0704
GO:0047507 16.2243
GO:0035592 7.4904
GO:0000274 13.9763
GO:0031499 14.2243
GO:0016972 12.2243
GO:0048256 10.3788
GO:0009411 9.3977
GO:0030204 12.2935
GO:0003924 5.8274
GO:1901800 10.7567
GO:0021692 14.6393
GO:0035291 18.2243
GO:0009171 16.2243
GO:0033727 17.2243
GO:0060513 18.2243
GO:0047529 18.2243
GO:1902099 10.1262
GO:0061896 18.2243
GO:0097060 9.2243
GO:0052042 12.8667
GO:0005713 17.2243
GO:0042208 15.9023
GO:0021528 18.2243
GO:0071668 17.2243
GO:0061168 17.2243
GO:1904573 18.2243
GO:0002732 14.9023
GO:0009216 13.9023
GO:0097629 16.6393
GO:0018452 18.2243
GO:0080008 11.4694
GO:0071542 12.8667
GO:0051501 15.9023
GO:1904604 18.2243
GO:0050248 16.2243
GO:0001934 7.1118
GO:0010507 10.6468
GO:0039525 13.5238
GO:0015232 10.9482
GO:0098532 14.9023
GO:0016642 9.9205
GO:0007507 8.4998
GO:0061337 11.3539
GO:0071214 8.1435
GO:1901919 14.5238
GO:1904141 14.7648
GO:1901683 14.6393
GO:0051131 12.0950
GO:0004552 18.2243
GO:0001586 18.2243
GO:0035965 14.9023
GO:0007371 18.2243
GO:0140321 12.7648
GO:0050324 17.2243
GO:0047590 14.0543
GO:0019322 14.5238
GO:0009392 17.2243
GO:0000139 7.5940
GO:0070702 16.6393
GO:0017196 13.0543
GO:0031217 17.2243
GO:1903555 9.9763
GO:0052738 15.2243
GO:0031619 18.2243
GO:0007183 14.0543
GO:0001890 10.0345
GO:1990316 12.4694
GO:0030186 13.4694
GO:0071520 15.6393
GO:0046849 10.1158
GO:0004668 12.0950
GO:0051083 13.1368
GO:0009722 18.2243
GO:0055050 17.2243
GO:0004734 18.2243
GO:0097200 12.0345
GO:0036185 18.2243
GO:1901601 15.0543
GO:0014717 17.2243
GO:0048650 18.2243
GO:0008817 13.5804
GO:1903252 18.2243
GO:0019869 14.6393
GO:0071641 15.2243
GO:0043185 17.2243
GO:0009341 11.9023
GO:0099517 13.3663
GO:0010219 16.6393
GO:1904564 15.4169
GO:0098609 7.3539
GO:0071306 18.2243
GO:0015749 9.6968
GO:0016191 15.4169
GO:0045225 16.2243
GO:1902270 15.4169
GO:0043486 10.6244
GO:0019338 18.2243
GO:0080023 16.6393
GO:0050115 17.2243
GO:0090443 15.9023
GO:0016648 18.2243
GO:0035401 18.2243
GO:2000196 14.2243
GO:2001215 17.2243
GO:0098968 18.2243
GO:0070163 15.9023
GO:0007498 10.5518
GO:0098911 13.9763
GO:1903327 15.9023
GO:0031249 17.2243
GO:0043565 6.0447
GO:0072284 17.2243
GO:0099137 17.2243
GO:0102527 18.2243
GO:0035358 13.1799
GO:0045638 11.0444
GO:0035508 17.2243
GO:0005168 17.2243
GO:0052320 16.2243
GO:0036218 17.2243
GO:0036464 8.4396
GO:0035890 8.6393
GO:0006336 11.6697
GO:1903077 13.1799
GO:0043452 18.2243
GO:0035090 14.4169
GO:0009810 15.9023
GO:0051084 10.2585
GO:1901421 12.7007
GO:0005298 18.2243
GO:0004455 9.6582
GO:0003247 18.2243
GO:0002625 16.2243
GO:0009855 10.5308
GO:0032076 15.0543
GO:0043126 16.6393
GO:0010148 15.6393
GO:0098787 12.2701
GO:0006563 8.2527
GO:0035165 17.2243
GO:0032298 13.9763
GO:0010898 14.2243
GO:0038039 16.2243
GO:0030769 18.2243
GO:0014743 11.7648
GO:0015483 14.5238
GO:0047296 15.6393
GO:0047039 15.9023
GO:0043654 14.2243
GO:1902855 13.7648
GO:0072671 13.9763
GO:1901844 14.4169
GO:0070265 11.1690
GO:0043000 15.0543
GO:0044211 11.5518
GO:0010759 12.5238
GO:1900057 15.6393
GO:0030486 17.2243
GO:0000448 13.4694
GO:0043914 16.6393
GO:0052362 14.9023
GO:0110156 11.5949
GO:0007060 15.0543
GO:0070194 16.6393
GO:0051494 9.4041
GO:0001067 6.9137
GO:0042448 12.3914
GO:0032299 12.2470
GO:0003953 13.1368
GO:0071256 14.9023
GO:0061651 18.2243
GO:0009223 9.8889
GO:0032901 17.2243
GO:1902799 18.2243
GO:0040025 11.9023
GO:0043138 10.9669
GO:0009272 11.5100
GO:0018933 13.9763
GO:0043578 15.2243
GO:0051507 17.2243
GO:0061439 15.9023
GO:0032647 12.7007
GO:0047215 15.9023
GO:0031359 16.2243
GO:0070482 8.5066
GO:0055052 11.2356
GO:0060338 10.1210
GO:1903386 18.2243
GO:0034432 14.9023
GO:1902758 15.6393
GO:0090650 14.3174
GO:0002951 15.9023
GO:1901161 12.2019
GO:0005248 13.6393
GO:0009131 13.5804
GO:1903524 11.5378
GO:0014063 14.3174
GO:1901238 15.4169
GO:1903067 16.6393
GO:0061118 15.0543
GO:0086039 17.2243
GO:0070394 11.9205
GO:0033902 16.6393
GO:0033355 16.6393
GO:0099012 16.6393
GO:0061604 13.8320
GO:0072509 11.5238
GO:1900691 18.2243
GO:0006713 15.4169
GO:0071995 17.2243
GO:0018459 17.2243
GO:1901066 18.2243
GO:0071689 15.4169
GO:0051386 14.5238
GO:0005667 8.2759
GO:1903976 15.2243
GO:0010753 14.9023
GO:0060957 18.2243
GO:0070197 14.5238
GO:0008144 2.3784
GO:0030798 12.7007
GO:0102905 18.2243
GO:0072234 13.7648
GO:0010811 10.5448
GO:0034120 14.5238
GO:1902852 18.2243
GO:1905618 15.2243
GO:0043288 12.8320
GO:1903278 15.4169
GO:1902188 14.2243
GO:0009540 15.6393
GO:0019144 14.5238
GO:0090606 16.6393
GO:0071726 14.2243
GO:0003318 16.6393
GO:1900112 13.9763
GO:0015049 14.1368
GO:1903779 12.3663
GO:0035672 10.8149
GO:0008266 11.6393
GO:0035287 15.2243
GO:0002638 14.3174
GO:0031224 3.6427
GO:0050308 9.5135
GO:1990599 15.2243
GO:0042276 11.8492
GO:0002822 9.6318
GO:0035477 18.2243
GO:0080154 11.7648
GO:0072311 14.1368
GO:0036352 15.9023
GO:0033673 9.2130
GO:0070091 14.5238
GO:0051803 17.2243
GO:0090731 18.2243
GO:0006040 7.4470
GO:0032387 11.2356
GO:0070345 14.9023
GO:0000380 10.4761
GO:0070507 9.3264
GO:0030247 9.6431
GO:0018095 13.7007
GO:0021847 15.9023
GO:0051299 12.2243
GO:0033689 15.0543
GO:0021685 17.2243
GO:0016100 12.9023
GO:0009862 14.1368
GO:0046054 16.6393
GO:0004822 11.2019
GO:1901935 18.2243
GO:0048333 12.6096
GO:1900781 17.2243
GO:0061393 15.2243
GO:0008184 12.6393
GO:0008839 9.5448
GO:0000801 14.9023
GO:0071614 15.6393
GO:1904541 16.2243
GO:0051146 9.1421
GO:0044548 11.4169
GO:0048485 14.0543
GO:0071874 17.2243
GO:0018249 16.6393
GO:0102485 13.4694
GO:0008519 10.6774
GO:0060625 17.2243
GO:1900575 18.2243
GO:0006407 13.0543
GO:1903602 15.9023
GO:0060062 16.6393
GO:0031216 13.7648
GO:0008964 10.9389
GO:0097161 18.2243
GO:0045728 17.2243
GO:0140289 14.4169
GO:0052695 14.9023
GO:0007023 13.1799
GO:0032907 16.2243
GO:0070867 18.2243
GO:2000558 16.2243
GO:0060631 12.3416
GO:0051124 12.1582
GO:2000870 16.2243
GO:0035994 12.6096
GO:2001117 15.6393
GO:1900748 15.2243
GO:0007285 18.2243
GO:1903706 8.3069
GO:0120080 18.2243
GO:0010452 11.8844
GO:1901382 17.2243
GO:0071148 18.2243
GO:0019992 14.1368
GO:0070476 9.1991
GO:0035011 14.4169
GO:0019571 13.7648
GO:1904831 15.9023
GO:0061700 13.7648
GO:0102443 16.6393
GO:0071232 18.2243
GO:0004139 10.5238
GO:0032827 13.8320
GO:0016576 14.7648
GO:0097398 15.0543
GO:0098949 18.2243
GO:0043494 15.9023
GO:0070445 14.9023
GO:0004090 12.8667
GO:0005035 13.3663
GO:0032270 6.2843
GO:0099602 13.6393
GO:0097221 16.6393
GO:0042618 12.4694
GO:0000800 13.9763
GO:2000016 17.2243
GO:0090028 18.2243
GO:0042461 11.4299
GO:0047192 15.4169
GO:0003828 15.4169
GO:0071365 10.6096
GO:0004837 13.2701
GO:0004117 15.6393
GO:0005523 12.8320
GO:0060566 16.2243
GO:0030934 16.2243
GO:0045482 14.6393
GO:0060999 12.4694
GO:0002250 7.6123
GO:0001626 17.2243
GO:0050968 16.6393
GO:0031017 14.0543
GO:0032728 12.5804
GO:0008551 15.2243
GO:0032383 13.9023
GO:0065004 8.3069
GO:0103047 13.9023
GO:0000399 14.4169
GO:0004447 14.6393
GO:0014858 17.2243
GO:0030735 15.2243
GO:0000160 7.6582
GO:0003713 9.1501
GO:0043957 15.4169
GO:0072189 14.9023
GO:2001261 18.2243
GO:0033999 17.2243
GO:0019785 17.2243
GO:0046372 13.7648
GO:0009860 11.6851
GO:0039532 13.9763
GO:0051961 9.1936
GO:0000430 13.7648
GO:0010894 12.2019
GO:0007445 18.2243
GO:0090188 17.2243
GO:0070610 16.6393
GO:0033821 16.6393
GO:0051204 10.8492
GO:0061077 9.3234
GO:0008890 13.9023
GO:0042668 18.2243
GO:0014912 12.9023
GO:0010288 11.8844
GO:0043569 16.2243
GO:0042488 18.2243
GO:0045646 11.1368
GO:1902235 12.2701
GO:0000733 12.9763
GO:0071987 15.9023
GO:1905806 15.4169
GO:0070370 14.1368
GO:0140025 18.2243
GO:0045820 13.0148
GO:0003855 9.5308
GO:0000022 12.3416
GO:0032029 16.6393
GO:1990726 12.4964
GO:0043956 17.2243
GO:0070302 9.5308
GO:0030369 15.6393
GO:0045174 13.2701
GO:0019439 5.1307
GO:0006744 8.9979
GO:2000100 15.0543
GO:0047130 16.2243
GO:0042838 12.2243
GO:0044106 6.5139
GO:0048474 14.1368
GO:0047935 16.6393
GO:0051757 15.9023
GO:0004726 13.4694
GO:0046940 7.4577
GO:0042675 15.6393
GO:0034142 12.4429
GO:2001244 11.0745
GO:0008935 14.1368
GO:1902337 14.2243
GO:1905302 18.2243
GO:0047121 18.2243
GO:0035967 9.4169
GO:0047733 16.6393
GO:1904473 18.2243
GO:0008671 15.6393
GO:0031053 12.7007
GO:0033647 7.6318
GO:1901962 17.2243
GO:1904328 18.2243
GO:0090139 18.2243
GO:0086077 16.6393
GO:1990111 14.4169
GO:1903351 11.4169
GO:0070317 13.7648
GO:0019564 17.2243
GO:0042066 16.6393
GO:0009376 9.5625
GO:0061162 12.9389
GO:0140278 14.3174
GO:0030579 15.6393
GO:0042864 15.9023
GO:0050178 12.9763
GO:0090333 13.9763
GO:0010922 12.2243
GO:0018011 16.2243
GO:1905572 18.2243
GO:0019297 14.7648
GO:0071797 14.0543
GO:0031005 13.9023
GO:0044060 12.2701
GO:0009986 6.9131
GO:0048576 17.2243
GO:0015141 14.9023
GO:0080115 17.2243
GO:0043819 16.6393
GO:0046386 9.0619
GO:0006298 8.3647
GO:0072549 17.2243
GO:0009501 12.2243
GO:0008140 15.9023
GO:1903489 14.2243
GO:0018023 11.3914
GO:0036070 11.4561
GO:0051699 17.2243
GO:0004358 10.7567
GO:0061673 14.3174
GO:0090378 16.6393
GO:0009056 3.2033
GO:0043650 6.2679
GO:0048302 12.9389
GO:1905290 18.2243
GO:0060560 8.8733
GO:0005606 16.2243
GO:0006404 13.4694
GO:0090122 16.2243
GO:0045063 13.4694
GO:0047001 16.6393
GO:1901836 14.3174
GO:0042582 9.6582
GO:0051944 16.6393
GO:0070837 15.4169
GO:0031638 10.2935
GO:2001028 13.7648
GO:0010021 14.5238
GO:0052757 15.6393
GO:0036498 12.2470
GO:0006790 4.8681
GO:0004156 12.4694
GO:0052851 14.1368
GO:0020015 11.7648
GO:0008404 18.2243
GO:0015199 15.6393
GO:0036099 14.5238
GO:0032462 13.8320
GO:1904715 15.4169
GO:0003129 16.2243
GO:0048017 9.7855
GO:0045624 12.8667
GO:0004337 11.2701
GO:0098821 15.4169
GO:0102670 16.2243
GO:0015445 18.2243
GO:0070431 14.6393
GO:1902268 15.6393
GO:0015833 5.0354
GO:0043062 9.1027
GO:0010868 17.2243
GO:0061642 17.2243
GO:0047862 13.7007
GO:0009082 7.2384
GO:0043210 17.2243
GO:1901658 9.2965
GO:0071457 16.2243
GO:0052035 16.2243
GO:0000418 14.7648
GO:0031014 14.5238
GO:0042380 15.6393
GO:0033851 18.2243
GO:0000958 14.9023
GO:0046287 15.4169
GO:2000317 13.3663
GO:1905245 14.5238
GO:0071625 13.7007
GO:0098508 16.6393
GO:0097413 15.0543
GO:0031649 12.3416
GO:2000766 13.3663
GO:2000049 15.4169
GO:0032353 14.6393
GO:0008137 8.0369
GO:0050871 9.5378
GO:0034856 17.2243
GO:0030728 12.0950
GO:0036459 9.6133
GO:0004789 10.2585
GO:0042130 10.7405
GO:0045360 14.0543
GO:0045824 9.7772
GO:0045465 15.6393
GO:0044786 10.0493
GO:0047486 15.9023
GO:0051896 9.7405
GO:0075044 12.6096
GO:0039592 12.5518
GO:0000285 15.4169
GO:0102279 17.2243
GO:0035407 17.2243
GO:0080118 15.9023
GO:0097278 12.9023
GO:0050998 14.3174
GO:0062091 15.6393
GO:0000717 13.8320
GO:0070649 13.9023
GO:0031935 10.8580
GO:2000437 15.4169
GO:0072581 18.2243
GO:0006469 9.3144
GO:0002836 14.4169
GO:0048139 16.6393
GO:0009868 18.2243
GO:0005827 14.4169
GO:0050294 13.4694
GO:0038145 14.7648
GO:0016529 11.1158
GO:0050811 13.5238
GO:0007427 14.3174
GO:0043144 10.6318
GO:0042220 12.9763
GO:0039519 11.8149
GO:1902084 16.6393
GO:0015026 11.6244
GO:0047159 16.6393
GO:0046655 10.1799
GO:0009408 7.5527
GO:0001763 9.9907
GO:0051923 12.4169
GO:0044874 10.7896
GO:0009265 7.7445
GO:0051769 11.8844
GO:0051346 7.3432
GO:1990544 16.2243
GO:0045462 18.2243
GO:0085020 13.9763
GO:0046520 13.2243
GO:0048714 12.8320
GO:0001016 12.7324
GO:0045600 11.4694
GO:0005778 10.7980
GO:0052419 14.6393
GO:0031276 15.4169
GO:0052880 12.9023
GO:0072164 11.0148
GO:0061733 9.9669
GO:0001018 14.5238
GO:0000961 16.6393
GO:0009511 18.2243
GO:0038020 18.2243
GO:0055002 9.9205
GO:0006020 10.2759
GO:1904680 9.7007
GO:0071971 17.2243
GO:0090341 17.2243
GO:0035473 14.9023
GO:1902227 16.2243
GO:0048564 15.2243
GO:1901001 14.6393
GO:0001840 15.2243
GO:0016866 6.6520
GO:0043891 10.0197
GO:0002666 15.9023
GO:0046300 16.2243
GO:0032488 13.3174
GO:0052573 15.9023
GO:0045671 12.2935
GO:1905405 15.9023
GO:0004098 15.4169
GO:0000488 18.2243
GO:0034031 12.1368
GO:0042350 12.8667
GO:0014709 18.2243
GO:0032933 13.2701
GO:0034221 14.5238
GO:0051875 13.1368
GO:0018623 17.2243
GO:0043895 12.7324
GO:0061445 18.2243
GO:0010270 18.2243
GO:0042020 17.2243
GO:1900071 18.2243
GO:0034179 18.2243
GO:0002374 12.0745
GO:0050569 16.6393
GO:0034971 15.4169
GO:2000850 15.2243
GO:0050992 9.8363
GO:1904589 10.7567
GO:2000359 14.0543
GO:0033678 16.2243
GO:0051776 16.6393
GO:0050583 15.6393
GO:1900749 15.4169
GO:0048755 14.6393
GO:0016216 14.7648
GO:0005095 14.3174
GO:0007000 13.7648
GO:0071356 9.2527
GO:0090355 16.2243
GO:0033847 15.4169
GO:0000906 9.6356
GO:0032793 14.0543
GO:0033263 15.0543
GO:0043115 11.7324
GO:0005965 13.6393
GO:0016560 13.1799
GO:2000403 11.5378
GO:0002477 12.7007
GO:0099002 13.8320
GO:0016209 inf
GO:0035208 18.2243
GO:1903540 14.1368
GO:0036093 13.0950
GO:0045931 9.5913
GO:0097248 18.2243
GO:0060448 15.6393
GO:0008213 7.8096
GO:0000777 9.4364
GO:0048065 15.6393
GO:0009001 12.6393
GO:0070301 9.9114
GO:0001181 14.3174
GO:0052574 18.2243
GO:0051879 11.2356
GO:0046916 8.4153
GO:0032060 14.0543
GO:0098735 15.9023
GO:0022001 18.2243
GO:0043876 17.2243
GO:0044820 16.2243
GO:0007369 9.8978
GO:0001667 8.6639
GO:0070829 14.7648
GO:0002882 16.6393
GO:0047256 17.2243
GO:0031329 7.3570
GO:1900046 10.2075
GO:0050057 18.2243
GO:0004409 14.3174
GO:0071792 15.0543
GO:0086059 18.2243
GO:0061927 17.2243
GO:0045998 16.2243
GO:0008038 11.0148
GO:1901262 17.2243
GO:0010558 5.9305
GO:0034702 9.2356
GO:0050561 17.2243
GO:0045208 18.2243
GO:0004349 10.1528
GO:0043164 15.4169
GO:0019504 18.2243
GO:0102973 18.2243
GO:0061552 16.2243
GO:1902478 17.2243
GO:0030343 14.9023
GO:0090066 7.8117
GO:0030325 14.0543
GO:0050377 16.6393
GO:0046683 9.9343
GO:0106141 13.0148
GO:0102740 16.6393
GO:0009926 12.8320
GO:0032015 18.2243
GO:0060355 15.6393
GO:0140042 17.2243
GO:0061930 17.2243
GO:0061025 8.1690
GO:1902893 12.9763
GO:2000234 14.4169
GO:0032347 16.6393
GO:0060501 15.9023
GO:0015115 18.2243
GO:1990170 15.0543
GO:0071558 13.8320
GO:0032994 10.8234
GO:1990911 15.6393
GO:0051172 5.2508
GO:0043874 11.2019
GO:0071205 15.4169
GO:0032943 8.8384
GO:0003777 9.6244
GO:1904080 18.2243
GO:0002953 13.0950
GO:1990845 10.0100
GO:0015760 17.2243
GO:0048581 11.7324
GO:0004998 14.4169
GO:0005030 14.6393
GO:0042900 14.1368
GO:0030980 15.2243
GO:0014808 12.1799
GO:0015415 10.3416
GO:0038024 inf
GO:0102974 18.2243
GO:0051381 13.6393
GO:0071799 14.9023
GO:1990573 12.3914
GO:0050691 12.4169
GO:1901986 15.6393
GO:0010870 15.0543
GO:0046673 16.2243
GO:0036123 14.2243
GO:1904523 16.6393
GO:0052793 15.4169
GO:0052014 16.6393
GO:0052681 17.2243
GO:0021955 13.7648
GO:0010332 11.2243
GO:0043051 14.4169
GO:0019341 16.6393
GO:0071807 17.2243
GO:0044873 10.3851
GO:0051719 17.2243
GO:0008984 10.6851
GO:0043132 17.2243
GO:0003958 11.7980
GO:0098951 18.2243
GO:1905121 17.2243
GO:2000560 17.2243
GO:0014029 13.0148
GO:0071451 8.8889
GO:0015014 14.5238
GO:1901564 1.1196
GO:0005751 11.9389
GO:0032951 14.0543
GO:0031431 15.4169
GO:0001730 13.7648
GO:1901300 15.2243
GO:0052542 14.3174
GO:1902776 14.4169
GO:0098589 8.7710
GO:0072298 15.9023
GO:0014802 14.1368
GO:0019493 14.0543
GO:0003069 18.2243
GO:0015137 17.2243
GO:0001533 13.1799
GO:0051254 6.0679
GO:0071271 15.6393
GO:0060898 18.2243
GO:0019213 8.9979
GO:0046595 17.2243
GO:0005930 10.3478
GO:0098021 13.7007
GO:0019836 13.3663
GO:0006486 8.5986
GO:1901885 17.2243
GO:0034407 13.8320
GO:0071561 13.6393
GO:1904603 18.2243
GO:1902173 17.2243
GO:0036409 15.9023
GO:0035124 18.2243
GO:0008670 14.1368
GO:0048449 13.7007
GO:2000219 15.6393
GO:0009742 12.0543
GO:0014804 16.6393
GO:0104004 8.1435
GO:0071637 12.6393
GO:0010713 13.8320
GO:0000407 9.7855
GO:0090666 15.9023
GO:0035262 13.7007
GO:0018401 13.3174
GO:0000747 10.7896
GO:0046445 15.9023
GO:1905064 15.6393
GO:0097681 15.6393
GO:0032107 11.6544
GO:0002139 15.6393
GO:0035837 14.2243
GO:0010193 13.2701
GO:0043334 16.2243
GO:0031525 16.6393
GO:0048846 11.9575
GO:0015501 14.5238
GO:0032227 14.4169
GO:0034274 12.6697
GO:0019959 15.4169
GO:0030172 14.7648
GO:0007267 6.7051
GO:0015880 15.6393
GO:0106014 17.2243
GO:0008930 11.3788
GO:0070162 15.9023
GO:0006697 16.6393
GO:0099181 17.2243
GO:0071628 16.2243
GO:0003127 16.6393
GO:0022607 4.4134
GO:0097750 17.2243
GO:0070204 11.1158
GO:0007602 9.7648
GO:0018549 15.4169
GO:1901569 12.9763
GO:0140013 8.7066
GO:0071918 13.7007
GO:1905908 17.2243
GO:0006178 13.9023
GO:0033145 15.4169
GO:0034127 15.9023
GO:0007220 13.6393
GO:0097531 13.4694
GO:0086027 14.9023
GO:0009219 7.6861
GO:0051143 13.1799
GO:0004365 10.0950
GO:0048798 18.2243
GO:0098751 12.1368
GO:0009167 6.1724
GO:0006279 14.3174
GO:0007376 18.2243
GO:0010572 15.2243
GO:0001960 9.7324
GO:0019042 11.3054
GO:0032476 17.2243
GO:0030026 13.4694
GO:0010201 18.2243
GO:0009887 7.2470
GO:0050857 13.2701
GO:0102402 18.2243
GO:0039516 10.7813
GO:0052891 14.9023
GO:0010212 9.5378
GO:0110089 16.6393
GO:0004392 12.1799
GO:0071888 13.7007
GO:2000780 12.2701
GO:2000136 14.2243
GO:0061195 17.2243
GO:0030371 11.4828
GO:0110032 14.4169
GO:1904009 15.4169
GO:0021798 15.6393
GO:0050299 18.2243
GO:0033702 15.9023
GO:0005121 17.2243
GO:0072492 18.2243
GO:0034314 11.0745
GO:0002923 13.5804
GO:0048076 17.2243
GO:2000508 14.6393
GO:0051547 14.2243
GO:0070106 15.9023
GO:0043004 15.9023
GO:0043596 10.1475
GO:0060022 16.2243
GO:0050614 18.2243
GO:2000804 16.6393
GO:0003682 8.0771
GO:0006725 1.5066
GO:0047705 17.2243
GO:0052706 18.2243
GO:0047479 16.6393
GO:0010847 12.4694
GO:0033468 10.2935
GO:0086044 18.2243
GO:0051798 14.9023
GO:0060034 17.2243
GO:1900723 16.6393
GO:0015091 12.7324
GO:0001652 15.0543
GO:0051461 16.6393
GO:0010460 13.8320
GO:0046529 15.9023
GO:0006839 8.6563
GO:0045182 inf
GO:0045323 18.2243
GO:0098953 15.4169
GO:0006756 17.2243
GO:0052369 18.2243
GO:0002386 14.9023
GO:0009084 6.4652
GO:0100045 18.2243
GO:0085018 15.2243
GO:0008911 14.3174
GO:0035095 14.4169
GO:0009212 8.1812
GO:0007554 16.2243
GO:0060570 18.2243
GO:0046939 6.1047
GO:0090727 15.6393
GO:1990034 14.9023
GO:0090431 18.2243
GO:0080073 18.2243
GO:0030990 12.0745
GO:0050074 16.6393
GO:0050650 12.9763
GO:0019876 15.2243
GO:0050764 9.9435
GO:0060125 15.9023
GO:0055076 7.9505
GO:0031166 14.7648
GO:0060446 14.2243
GO:0008474 12.4429
GO:1905843 18.2243
GO:0005641 12.8667
GO:0060707 13.8320
GO:0072163 11.0148
GO:0061409 18.2243
GO:0080026 15.9023
GO:0015366 15.9023
GO:0042608 14.7648
GO:0051546 13.5804
GO:0000301 14.3174
GO:1900145 15.6393
GO:0070644 15.4169
GO:0042134 13.7007
GO:0018414 18.2243
GO:2001315 18.2243
GO:1903056 18.2243
GO:0036216 14.6393
GO:1904306 18.2243
GO:0031265 15.6393
GO:0002707 11.7007
GO:0039615 13.6393
GO:0032221 14.0543
GO:0031306 11.5378
GO:1904346 18.2243
GO:1901304 15.9023
GO:0102482 14.9023
GO:0032216 18.2243
GO:1901492 16.6393
GO:1903797 18.2243
GO:0014916 14.7648
GO:1990799 18.2243
GO:0034701 11.9023
GO:0071554 5.5732
GO:0070212 13.3663
GO:0016877 8.3401
GO:0047243 18.2243
GO:0042979 13.7007
GO:0006096 6.3103
GO:0071963 12.3663
GO:0060321 15.4169
GO:0010672 16.2243
GO:0015776 18.2243
GO:0031111 12.2243
GO:0035009 18.2243
GO:0140066 18.2243
GO:0003796 8.4845
GO:0009424 12.8320
GO:0060175 18.2243
GO:0002444 8.2215
GO:0050928 15.4169
GO:0042018 16.6393
GO:0030892 15.4169
GO:0014028 15.9023
GO:0048484 14.0543
GO:0090103 14.1368
GO:0035251 9.0976
GO:0090338 15.4169
GO:2001276 18.2243
GO:0032690 16.6393
GO:0047912 17.2243
GO:0090071 13.1799
GO:0015994 9.0822
GO:1904322 13.0950
GO:0097012 13.0148
GO:1900744 12.5518
GO:0034090 15.2243
GO:0001709 11.7485
GO:1901950 13.9763
GO:1901748 15.6393
GO:0034987 10.2527
GO:0038172 15.6393
GO:0046514 11.5378
GO:0103111 15.9023
GO:0102265 15.9023
GO:0008701 11.3416
GO:0044214 14.0543
GO:0007516 16.2243
GO:0102042 14.5238
GO:1903509 6.7772
GO:0008973 11.1475
GO:0042203 12.5518
GO:0032396 18.2243
GO:0019336 10.9205
GO:0034603 14.1368
GO:0055063 18.2243
GO:0060045 12.0543
GO:0098872 18.2243
GO:1902577 18.2243
GO:0031647 8.5679
GO:2000038 15.4169
GO:0047405 15.6393
GO:0035481 16.6393
GO:0050123 17.2243
GO:0043427 14.7648
GO:1901223 13.3174
GO:0021682 16.6393
GO:0032815 13.3663
GO:0090158 13.9763
GO:1901428 18.2243
GO:0072348 9.6281
GO:0070404 12.5238
GO:0042398 7.0587
GO:2000538 16.2243
GO:0046789 9.5100
GO:0071663 15.2243
GO:0004115 12.6096
GO:0022613 4.7356
GO:0050508 15.4169
GO:1900107 15.2243
GO:0031382 15.9023
GO:1904536 18.2243
GO:1902175 11.8320
GO:0060584 18.2243
GO:0140074 17.2243
GO:0000795 11.9955
GO:0004579 12.4694
GO:0001996 15.9023
GO:0047605 14.4169
GO:0051730 16.6393
GO:1903626 14.9023
GO:0000427 18.2243
GO:0032615 11.3416
GO:0070678 16.2243
GO:0050720 13.7007
GO:0018882 12.8320
GO:0050620 13.2701
GO:1903853 17.2243
GO:0046248 16.6393
GO:0004742 13.3174
GO:1990116 14.2243
GO:1900404 18.2243
GO:0005848 16.6393
GO:0031592 16.6393
GO:0019087 11.9575
GO:1901706 17.2243
GO:0043067 6.4998
GO:1904684 16.2243
GO:1901837 16.6393
GO:0071900 7.9435
GO:0055067 9.2818
GO:2000386 14.7648
GO:1904026 15.9023
GO:0070722 17.2243
GO:0098964 15.9023
GO:0052863 9.9069
GO:0008775 13.5238
GO:0001674 15.0543
GO:0015804 12.3914
GO:0042084 13.0950
GO:0072137 16.2243
GO:1990606 17.2243
GO:1901682 10.4105
GO:0005640 12.1582
GO:0045819 14.9023
GO:0018626 18.2243
GO:0036381 10.0644
GO:0016591 9.4462
GO:0010717 11.8320
GO:0071604 12.2019
GO:0032753 12.8667
GO:0009110 5.5081
GO:0050082 17.2243
GO:0140212 14.5238
GO:0006217 16.2243
GO:0031000 13.0543
GO:0030049 13.2243
GO:0075341 17.2243
GO:0010145 18.2243
GO:0071025 10.2995
GO:0000492 12.4169
GO:0080042 18.2243
GO:0002312 10.8844
GO:2000316 12.4429
GO:0008686 11.2130
GO:0004766 11.1475
GO:2000805 16.6393
GO:0042487 15.4169
GO:0034633 14.1368
GO:0051266 11.7165
GO:0071281 11.4561
GO:0032014 16.6393
GO:0046997 14.6393
GO:0046112 6.7891
GO:0034641 1.1307
GO:0004347 9.5696
GO:0055039 15.6393
GO:0000489 18.2243
GO:0047073 18.2243
GO:0010648 6.6654
GO:0033968 16.2243
GO:0006521 10.7731
GO:0016482 9.5625
GO:0071370 11.8844
GO:0048039 12.5518
GO:0046952 13.3663
GO:1901550 13.0543
GO:0003419 14.0543
GO:1905676 18.2243
GO:0004534 12.1799
GO:0061302 13.5238
GO:0034096 17.2243
GO:0045150 13.4169
GO:0046988 17.2243
GO:0043213 12.5238
GO:0045478 15.4169
GO:1901299 13.0148
GO:0032679 16.6393
GO:0010605 4.8946
GO:0032118 17.2243
GO:0035695 15.0543
GO:1905303 15.4169
GO:1990315 15.9023
GO:0015836 15.6393
GO:0031087 12.8320
GO:0001949 17.2243
GO:0019655 14.1368
GO:0042767 18.2243
GO:1902563 14.2243
GO:0031643 14.4169
GO:0033198 11.4561
GO:0034784 15.6393
GO:0004819 11.6244
GO:0099504 9.9622
GO:1990467 14.6393
GO:1905181 17.2243
GO:0071346 9.8667
GO:0075506 16.2243
GO:0033603 15.4169
GO:0102453 18.2243
GO:0047338 17.2243
GO:0005665 11.3914
GO:0015367 17.2243
GO:0102797 17.2243
GO:0106147 18.2243
GO:1990752 11.9575
GO:0031323 3.4412
GO:0046656 11.0444
GO:0031695 18.2243
GO:0030206 13.2701
GO:0035307 11.9205
GO:1901585 17.2243
GO:0015213 16.2243
GO:0016703 11.9575
GO:0044222 17.2243
GO:2000202 17.2243
GO:0019107 12.7648
GO:0035163 17.2243
GO:0009203 15.2243
GO:0034770 13.2243
GO:0090598 12.3663
GO:2000393 18.2243
GO:0030196 18.2243
GO:0000779 9.3355
GO:0042409 13.7007
GO:0001980 16.6393
GO:0043901 8.5518
GO:0005250 15.9023
GO:0052227 14.3174
GO:0050760 18.2243
GO:0043768 11.1909
GO:0000295 12.3914
GO:0070284 18.2243
GO:0031726 14.0543
GO:0097443 15.6393
GO:0016607 8.8085
GO:0001910 10.5448
GO:0042779 10.4828
GO:0090150 7.9823
GO:0019321 8.9091
GO:0047267 18.2243
GO:0071062 16.2243
GO:0000751 18.2243
GO:0050974 12.6697
GO:0000967 9.5804
GO:0032553 2.3009
GO:0005201 10.2075
GO:1903624 13.7007
GO:0031232 13.4694
GO:0050464 13.3663
GO:0045720 18.2243
GO:0009032 10.4627
GO:0040001 10.9669
GO:0016673 13.2701
GO:0031103 11.3663
GO:2000516 12.1158
GO:1905478 18.2243
GO:0150001 17.2243
GO:0007398 13.5238
GO:0006573 8.3478
GO:1903790 18.2243
GO:1901764 15.6393
GO:0035810 15.4169
GO:0060525 15.4169
GO:0042033 13.2701
GO:0033342 16.6393
GO:1990890 15.9023
GO:0005254 10.6851
GO:0039690 17.2243
GO:1904429 16.2243
GO:0030218 9.8934
GO:0051962 8.5679
GO:0043230 6.6837
GO:1990851 15.9023
GO:0039641 15.6393
GO:0048600 17.2243
GO:0043310 18.2243
GO:0019585 10.9114
GO:0046226 15.6393
GO:0018819 16.6393
GO:0061579 13.3663
GO:0090556 17.2243
GO:0008175 7.3401
GO:1905033 16.6393
GO:0032189 15.4169
GO:0010606 13.5804
GO:1900602 16.6393
GO:1990810 16.6393
GO:0044545 17.2243
GO:1904810 15.9023
GO:0015797 14.0543
GO:0047713 16.6393
GO:0002841 18.2243
GO:1905276 14.7648
GO:0102080 18.2243
GO:1901946 18.2243
GO:0006848 17.2243
GO:0031333 9.4964
GO:1902196 18.2243
GO:0006435 9.5204
GO:0070862 15.6393
GO:2000072 16.2243
GO:0022603 5.6757
GO:0002552 18.2243
GO:1903725 10.8064
GO:0006721 6.5629
GO:0061008 10.0950
GO:0030588 15.2243
GO:0016412 12.6393
GO:0039593 17.2243
GO:0033926 13.9763
GO:0061215 18.2243
GO:0030647 11.3539
GO:0008915 11.1368
GO:0044088 11.1909
GO:0000730 12.6096
GO:0016610 12.4694
GO:0071908 16.2243
GO:1905937 13.8320
GO:0102353 18.2243
GO:0097068 15.9023
GO:0005883 14.5238
GO:0009040 17.2243
GO:0072512 12.7007
GO:0051611 15.9023
GO:0072344 13.4169
GO:0033764 11.0745
GO:0055082 6.9859
GO:0008544 9.1717
GO:1903722 15.0543
GO:0103046 15.4169
GO:1904700 17.2243
GO:0048219 16.6393
GO:0000767 14.1368
GO:0019197 15.4169
GO:1901269 7.4711
GO:0046548 14.7648
GO:0004585 10.1053
GO:0001752 13.4169
GO:0031085 16.2243
GO:0031660 17.2243
GO:0004521 6.5670
GO:0051012 13.2243
GO:1905515 11.8492
GO:0071424 9.1663
GO:1901019 10.9482
GO:0060397 14.0543
GO:0042766 13.0950
GO:0042395 15.6393
GO:0042761 13.9023
GO:2000836 17.2243
GO:0017103 15.9023
GO:0070229 11.6096
GO:0050422 17.2243
GO:0052093 18.2243
GO:1902912 14.4169
GO:0060084 16.6393
GO:0030856 10.5238
GO:0051900 13.3663
GO:0035651 15.4169
GO:0042091 15.4169
GO:0003829 14.5238
GO:0090672 14.3174
GO:0031284 12.9763
GO:0043032 12.7324
GO:0032832 16.2243
GO:0033265 13.1799
GO:0071316 12.2701
GO:0007315 12.5804
GO:0060444 14.5238
GO:0004080 17.2243
GO:0030544 10.3977
GO:0004317 9.7244
GO:0042737 6.2002
GO:0009505 11.0745
GO:0017117 15.4169
GO:0043507 11.9023
GO:0070761 14.9023
GO:0035391 16.6393
GO:2000521 16.2243
GO:0048794 16.2243
GO:0031426 18.2243
GO:0031694 14.9023
GO:2000909 13.8320
GO:0090185 14.2243
GO:1905796 18.2243
GO:1902724 18.2243
GO:0031354 16.2243
GO:0018730 16.2243
GO:0010777 16.6393
GO:0008617 15.0543
GO:0045937 6.9159
GO:1904348 18.2243
GO:0032369 12.2243
GO:0045061 12.9389
GO:0032823 13.1368
GO:0047196 16.6393
GO:0016122 13.9023
GO:0033336 16.6393
GO:0002634 14.7648
GO:0019523 15.9023
GO:0031251 12.4964
GO:0021590 16.6393
GO:0002606 15.6393
GO:0044796 12.9389
GO:0070436 18.2243
GO:0018260 18.2243
GO:0000338 11.8844
GO:0005919 18.2243
GO:0042338 15.4169
GO:0036491 14.9023
GO:0035050 11.7165
GO:0071332 14.0543
GO:0006662 10.0796
GO:0005916 15.9023
GO:0044393 15.2243
GO:0009435 8.2144
GO:1902496 18.2243
GO:1902204 18.2243
GO:0060027 13.6393
GO:0010613 12.5518
GO:0047708 15.4169
GO:0030870 13.0950
GO:0010997 13.7007
GO:0010333 10.0695
GO:1902732 13.5238
GO:0003380 16.6393
GO:0060145 15.9023
GO:0100001 17.2243
GO:1904232 16.2243
GO:1900805 18.2243
GO:0004326 11.9389
GO:1904514 16.6393
GO:1901378 12.9763
GO:0010496 12.7980
GO:0102106 15.9023
GO:0045945 14.5238
GO:0018277 10.7405
GO:1903936 14.9023
GO:0000832 14.6393
GO:0017176 15.9023
GO:0022889 17.2243
GO:1990667 15.2243
GO:0051352 15.2243
GO:0006642 15.9023
GO:1900582 16.6393
GO:0030742 13.2701
GO:0099620 13.7648
GO:0007210 13.8320
GO:0110113 18.2243
GO:0042474 14.5238
GO:0033949 17.2243
GO:0002447 14.9023
GO:0047046 14.9023
GO:0030857 12.8667
GO:0039637 14.9023
GO:0061049 12.6697
GO:0006400 5.4868
GO:0032564 16.6393
GO:0060174 14.9023
GO:0032980 16.6393
GO:1905871 15.6393
GO:1904313 17.2243
GO:1905799 15.9023
GO:0042151 12.7324
GO:0004362 11.7648
GO:0005691 16.2243
GO:0015753 14.0543
GO:0060963 18.2243
GO:0097551 15.0543
GO:0008921 16.6393
GO:1905762 16.6393
GO:0030951 13.9023
GO:0051815 15.2243
GO:0006948 16.6393
GO:1903265 14.5238
GO:0045399 16.2243
GO:0030570 11.6244
GO:0036303 13.5804
GO:0048647 18.2243
GO:0050421 11.7648
GO:1990935 15.0543
GO:0008242 10.3416
GO:0045977 15.6393
GO:0019499 14.1368
GO:0044816 18.2243
GO:0048593 10.9482
GO:0010912 14.7648
GO:0070077 16.2243
GO:0050873 11.6096
GO:1903935 14.2243
GO:1990126 12.4964
GO:0060605 16.2243
GO:1904709 18.2243
GO:0060017 15.9023
GO:1900430 12.9763
GO:0090725 18.2243
GO:0006557 11.5100
GO:0050501 15.0543
GO:1990929 16.6393
GO:0036492 14.9023
GO:2000820 18.2243
GO:0060737 17.2243
GO:0061919 7.5117
GO:1990417 14.7648
GO:0045004 13.0148
GO:0010946 17.2243
GO:0043228 3.0046
GO:0010518 11.4694
GO:0008126 13.3663
GO:0018668 17.2243
GO:0060964 11.0345
GO:0008587 14.7648
GO:1990435 18.2243
GO:0050693 17.2243
GO:0090345 13.7648
GO:0036055 12.0950
GO:0061450 13.8320
GO:0060324 12.1799
GO:0047714 14.4169
GO:0071565 13.7007
GO:0031233 12.0148
GO:0010768 17.2243
GO:0030536 14.9023
GO:0038199 14.2243
GO:0003856 9.6393
GO:1902232 16.2243
GO:0033711 11.8149
GO:0042575 10.2527
GO:1990168 14.9023
GO:0140362 16.2243
GO:2000896 14.4169
GO:0035035 13.5238
GO:0016836 5.7254
GO:0017119 12.0148
GO:0002100 12.9389
GO:0046456 10.5732
GO:1990678 18.2243
GO:0019471 14.1368
GO:0047238 15.2243
GO:0019367 16.2243
GO:0030170 6.3302
GO:0045333 6.1495
GO:2000494 17.2243
GO:0019636 17.2243
GO:0030010 9.5483
GO:0001671 10.5448
GO:1904695 15.0543
GO:0005592 16.2243
GO:0046480 17.2243
GO:0098797 7.0148
GO:0045606 13.1368
GO:0070820 9.5554
GO:0030890 11.4429
GO:0001561 13.7648
GO:0052552 15.6393
GO:0052777 14.7648
GO:0005687 12.3174
GO:0010345 16.6393
GO:0000978 8.6487
GO:1902463 15.0543
GO:0016233 11.0543
GO:0031952 12.0543
GO:0072560 18.2243
GO:0004553 5.9681
GO:0001990 11.9955
GO:0045540 10.7086
GO:0036455 17.2243
GO:0006000 10.9575
GO:0006276 12.3416
GO:0060914 13.7648
GO:0060379 16.2243
GO:0035215 14.0543
GO:0070901 14.6393
GO:0019400 8.6133
GO:2000451 15.9023
GO:0035429 18.2243
GO:0086100 14.6393
GO:0004823 9.3632
GO:0140131 12.5238
GO:0035825 10.0246
GO:0051231 12.1582
GO:1902128 16.6393
GO:1905292 16.2243
GO:1904046 14.4169
GO:0072310 14.6393
GO:0006060 13.3663
GO:0008719 16.6393
GO:0008713 14.7648
GO:0007173 10.7648
GO:0030554 2.5368
GO:0042095 13.2243
GO:1990756 14.5238
GO:2000583 15.9023
GO:0035788 15.6393
GO:0047982 15.0543
GO:2000690 18.2243
GO:0051972 11.8667
GO:0032213 15.9023
GO:0044359 9.5378
GO:0090699 15.9023
GO:0032747 14.0543
GO:0021663 18.2243
GO:0098543 12.9389
GO:0043363 15.6393
GO:0003986 13.1799
GO:0060936 17.2243
GO:0003952 10.7485
GO:2000407 15.0543
GO:0097344 14.7648
GO:0047022 17.2243
GO:0050470 16.6393
GO:0052887 15.6393
GO:0006952 5.2851
GO:0097183 16.2243
GO:0038131 16.6393
GO:1905477 10.6468
GO:0051454 14.2243
GO:0003229 12.2243
GO:0001974 12.7007
GO:0036461 16.2243
GO:0033543 17.2243
GO:0045003 12.1582
GO:0016230 17.2243
GO:0019236 11.0745
GO:1904025 18.2243
GO:0002372 15.0543
GO:0031469 14.0543
GO:0002169 17.2243
GO:0051566 18.2243
GO:0070274 15.4169
GO:0050599 15.6393
GO:0043984 12.7980
GO:0050437 18.2243
GO:0097046 16.2243
GO:0004560 13.4169
GO:0098518 13.0543
GO:0008310 12.1799
GO:0061166 17.2243
GO:0098837 14.9023
GO:0051817 7.3655
GO:0048489 11.6851
GO:0016741 4.5925
GO:0031564 9.5066
GO:0006501 11.9575
GO:1990169 12.2701
GO:1900825 15.2243
GO:0098843 13.4169
GO:0050613 15.9023
GO:0008275 14.7648
GO:0034466 17.2243
GO:0004066 13.2243
GO:0004106 11.9205
GO:0009132 5.8637
GO:0039650 14.9023
GO:0071733 15.4169
GO:1905312 18.2243
GO:0032970 8.1355
GO:0072382 17.2243
GO:0016995 14.7648
GO:0045739 10.8755
GO:1902224 12.2470
GO:0016603 13.0950
GO:0016759 12.4694
GO:0039580 12.9389
GO:0002083 16.2243
GO:0033108 10.0898
GO:0000914 18.2243
GO:0009717 15.4169
GO:0016447 11.1690
GO:0086028 15.2243
GO:0102803 18.2243
GO:0047980 18.2243
GO:1902415 14.7648
GO:0004174 14.3174
GO:0090074 15.2243
GO:0048067 14.9023
GO:0002642 17.2243
GO:0008204 10.7896
GO:0120154 17.2243
GO:0007385 17.2243
GO:0071270 15.6393
GO:1904646 12.2019
GO:0043661 16.6393
GO:0051808 18.2243
GO:0001741 14.6393
GO:0034593 12.3663
GO:0035518 12.8667
GO:0019905 11.3054
GO:1905320 17.2243
GO:0006006 6.6258
GO:0035798 18.2243
GO:0015691 13.5238
GO:1902601 17.2243
GO:1903329 17.2243
GO:0035794 11.8492
GO:0032754 13.9763
GO:0000436 13.4694
GO:0060293 10.8755
GO:1902326 15.9023
GO:0050385 13.4169
GO:0000256 11.7980
GO:0000209 9.1079
GO:0017087 13.2701
GO:2000584 17.2243
GO:0010876 7.3593
GO:0046296 15.0543
GO:0045346 13.0148
GO:0060840 11.9023
GO:0045663 11.7324
GO:2000772 11.3295
GO:0030586 15.9023
GO:0003843 15.0543
GO:0003912 14.7648
GO:1901074 13.7007
GO:0071313 14.1368
GO:0050189 16.6393
GO:0097058 18.2243
GO:0010650 18.2243
GO:0102960 18.2243
GO:1904595 17.2243
GO:0039591 16.6393
GO:0030750 18.2243
GO:0051734 13.7007
GO:0043219 15.6393
GO:0035197 13.1799
GO:0103067 16.2243
GO:0031893 15.9023
GO:0006971 13.5238
GO:0035213 18.2243
GO:1990927 18.2243
GO:0009152 4.8948
GO:0014005 17.2243
GO:0090382 12.3663
GO:0008234 7.5967
GO:0000335 15.9023
GO:0052226 16.2243
GO:0072008 17.2243
GO:0061192 18.2243
GO:0000288 9.7731
GO:0098573 10.3914
GO:0031088 18.2243
GO:0036042 13.7007
GO:1903981 12.5518
GO:0043332 10.9575
GO:0043506 11.3054
GO:0006188 7.4290
GO:0015322 15.9023
GO:0034462 13.7648
GO:0086048 16.6393
GO:0050432 12.2470
GO:0044121 15.4169
GO:0019806 16.6393
GO:0019371 12.6393
GO:0018890 17.2243
GO:0047924 18.2243
GO:0051988 13.0950
GO:0046580 11.2818
GO:0015228 15.6393
GO:0097136 13.9763
GO:0031179 15.6393
GO:0044684 18.2243
GO:0018581 16.6393
GO:0030268 14.1368
GO:0000271 6.8574
GO:0019033 12.1582
GO:0051446 11.8492
GO:0045575 15.0543
GO:0035523 14.9023
GO:2000121 12.5238
GO:0010677 10.9023
GO:0002031 12.8667
GO:0005694 5.8816
GO:0042136 8.1772
GO:0000711 15.4169
GO:0051691 14.4169
GO:1901021 11.6393
GO:0110097 18.2243
GO:0030698 10.7731
GO:0035153 16.6393
GO:0015295 12.2019
GO:0098729 17.2243
GO:0075519 12.2701
GO:0031419 10.4364
GO:0019285 11.2019
GO:0032695 13.5804
GO:0008092 6.5510
GO:1901168 17.2243
GO:0072353 14.3174
GO:0033713 16.2243
GO:0009583 9.4364
GO:0043648 5.5743
GO:0034771 18.2243
GO:0033559 9.3882
GO:0009791 7.6374
GO:0007313 15.9023
GO:0046658 10.4364
GO:0035605 14.4169
GO:1905294 18.2243
GO:0036457 15.4169
GO:0140275 18.2243
GO:0036021 15.4169
GO:0046983 5.6839
GO:0090447 17.2243
GO:0045277 10.4627
GO:0008199 9.2556
GO:0003171 14.2243
GO:0055011 15.4169
GO:0015147 14.5238
GO:0044409 7.6861
GO:0036176 14.5238
GO:0050548 15.2243
GO:0042289 13.9023
GO:0070461 11.3174
GO:0030246 6.5949
GO:0030270 13.9763
GO:1903069 14.4169
GO:0002237 8.3804
GO:0007462 17.2243
GO:0090282 15.9023
GO:0120029 13.7007
GO:0007129 11.2243
GO:0090368 16.2243
GO:0010844 16.6393
GO:2000156 17.2243
GO:0031261 11.5238
GO:0002518 16.6393
GO:0047798 15.9023
GO:0033736 17.2243
GO:0015990 12.5804
GO:1903902 11.3788
GO:0030904 12.1158
GO:1904386 15.6393
GO:1903423 14.0543
GO:0060682 18.2243
GO:0005034 14.2243
GO:1901193 18.2243
GO:1905725 14.5238
GO:0080059 18.2243
GO:1902667 11.6244
GO:0008815 14.7648
GO:0110035 18.2243
GO:0034651 15.0543
GO:1900212 18.2243
GO:0007580 18.2243
GO:0050564 15.6393
GO:0010931 18.2243
GO:0030618 18.2243
GO:0002094 11.7648
GO:0060180 14.3174
GO:0002168 14.0543
GO:0030946 16.6393
GO:0038185 18.2243
GO:0071681 16.6393
GO:0004833 12.0345
GO:0017102 15.4169
GO:0036086 15.9023
GO:0106111 18.2243
GO:0050832 9.3946
GO:0098957 16.2243
GO:0004499 11.8149
GO:0046692 15.0543
GO:0009150 4.3479
GO:0048520 12.5518
GO:0090164 16.6393
GO:0005476 17.2243
GO:0042973 11.7813
GO:1902499 15.6393
GO:0016057 18.2243
GO:0002429 8.6968
GO:0043931 12.6096
GO:1904976 16.6393
GO:0110011 15.2243
GO:0043408 7.6262
GO:0045637 9.1528
GO:0018126 11.7648
GO:0007211 16.6393
GO:0018424 15.2243
GO:0016689 15.2243
GO:0005004 15.6393
GO:0034474 16.2243
GO:0050136 7.5369
GO:0097642 13.3174
GO:0002134 15.2243
GO:0036067 17.2243
GO:0098029 17.2243
GO:1901934 18.2243
GO:0050215 15.2243
GO:0043540 16.6393
GO:0005272 11.5518
GO:0106091 18.2243
GO:0030519 17.2243
GO:0015424 10.7086
GO:0042756 13.9763
GO:0032109 12.7980
GO:0009112 6.3902
GO:0090084 15.6393
GO:1902618 17.2243
GO:0008202 7.6506
GO:0050795 10.6544
GO:0003978 11.7980
GO:0031703 15.6393
GO:0022898 9.3977
GO:1902560 11.9023
GO:0072283 14.6393
GO:0061031 15.9023
GO:0016296 14.6393
GO:2000542 15.2243
GO:0031427 12.4169
GO:0031929 9.8106
GO:0072179 18.2243
GO:0004568 10.6022
GO:0098597 16.6393
GO:0008540 11.8844
GO:0032770 11.4694
GO:1900790 18.2243
GO:0008420 12.5238
GO:0005092 11.8149
GO:0044697 15.2243
GO:0098591 16.2243
GO:0072570 16.6393
GO:0001006 14.7648
GO:0005165 14.5238
GO:0061178 11.8320
GO:0060549 14.9023
GO:0006366 5.7613
GO:0042577 14.7648
GO:0008401 13.4694
GO:0010696 15.2243
GO:0072531 12.8320
GO:1903277 18.2243
GO:0044398 16.6393
GO:0016107 13.9763
GO:0034024 18.2243
GO:0043585 17.2243
GO:0018205 6.9931
GO:0043271 10.1421
GO:0033813 17.2243
GO:0052433 10.6929
GO:0004776 13.9023
GO:0102195 18.2243
GO:1903672 10.8320
GO:0032367 12.4429
GO:0010228 10.9114
GO:0006950 3.4953
GO:0019279 11.3914
GO:0045569 15.0543
GO:0008685 9.8064
GO:0050807 9.6022
GO:0070960 13.4694
GO:0005865 11.8844
GO:1903322 10.1854
GO:0045684 12.5238
GO:0042888 12.6697
GO:0046041 14.7648
GO:0009804 12.6697
GO:0044800 8.8800
GO:0007620 13.0543
GO:0004829 9.4794
GO:0010818 12.7648
GO:0015245 13.9023
GO:0015818 15.0543
GO:1904908 17.2243
GO:0019191 17.2243
GO:0003344 15.9023
GO:0033692 6.9297
GO:0047696 14.7648
GO:0018206 12.2935
GO:0046425 9.7813
GO:0045963 15.6393
GO:0047491 18.2243
GO:1903038 9.8492
GO:0010267 14.9023
GO:0045352 16.2243
GO:1990986 16.2243
GO:0033755 16.6393
GO:0070924 16.2243
GO:0050732 11.9389
GO:0003416 12.1582
GO:0097051 16.2243
GO:0006050 11.8492
GO:0006149 17.2243
GO:0043985 13.5238
GO:0032873 11.5100
GO:0048587 15.2243
GO:0080016 17.2243
GO:1990763 14.6393
GO:0002440 8.6225
GO:0035879 18.2243
GO:0021812 18.2243
GO:0044406 8.6525
GO:0051971 14.6393
GO:0048686 14.2243
GO:0061357 16.2243
GO:0102062 18.2243
GO:0036422 15.9023
GO:0033251 15.9023
GO:0004903 18.2243
GO:1902426 15.0543
GO:0001992 16.6393
GO:0099044 16.2243
GO:0046035 16.6393
GO:0046417 7.1092
GO:1990819 14.5238
GO:0046886 12.6697
GO:0071612 18.2243
GO:1903891 16.6393
GO:0030038 10.8667
GO:0047913 18.2243
GO:0010604 5.0984
GO:0022834 9.0051
GO:0006963 14.4169
GO:0035873 18.2243
GO:0042497 18.2243
GO:0060668 18.2243
GO:0034385 12.1582
GO:0071446 12.4694
GO:0015668 17.2243
GO:0001866 14.6393
GO:0003917 11.4041
GO:1904381 16.6393
GO:1990641 14.1368
GO:0052095 18.2243
GO:0042100 10.0950
GO:0034681 17.2243
GO:0004486 9.0619
GO:2000226 18.2243
GO:0071394 15.0543
GO:0010793 14.4169
GO:2000471 17.2243
GO:0030327 15.9023
GO:1904172 16.2243
GO:0090671 14.3174
GO:0102491 13.4169
GO:0044326 15.9023
GO:0016049 8.0657
GO:1903487 13.8320
GO:0006824 11.2019
GO:0033329 16.6393
GO:0007260 10.7086
GO:0046968 16.2243
GO:0009826 10.6393
GO:1902373 11.0444
GO:0000217 11.5661
GO:1900368 13.4694
GO:0043618 9.9907
GO:1902458 16.6393
GO:1900069 15.2243
GO:0009840 15.0543
GO:0075733 10.4828
GO:0030141 7.6013
GO:1905474 18.2243
GO:0002937 14.7648
GO:0000784 9.9205
GO:0010609 16.2243
GO:0048845 15.4169
GO:0051723 10.5378
GO:0030213 14.0543
GO:0008440 15.0543
GO:0050649 13.9023
GO:0035613 14.1368
GO:0102598 18.2243
GO:0016070 2.6487
GO:0008655 9.4299
GO:0007121 13.9023
GO:0003382 12.5238
GO:0019810 15.0543
GO:0004379 12.9763
GO:0000704 15.9023
GO:0071341 14.5238
GO:0045175 16.6393
GO:0019540 12.9389
GO:0043805 15.9023
GO:0009702 18.2243
GO:0010884 13.5238
GO:0098783 15.0543
GO:0034395 14.4169
GO:0042359 12.4964
GO:0033210 14.3174
GO:0000479 10.7813
GO:0048240 12.3663
GO:1904415 14.6393
GO:0071875 12.4964
GO:0004500 14.9023
GO:0032196 9.5135
GO:1903745 17.2243
GO:0032526 10.9955
GO:0002862 14.5238
GO:0060615 18.2243
GO:0004468 13.9763
GO:0050419 18.2243
GO:0016622 17.2243
GO:0004515 10.2643
GO:0070360 16.6393
GO:0018307 10.6929
GO:2000355 16.6393
GO:0018706 17.2243
GO:0044789 17.2243
GO:0010686 16.6393
GO:0016926 13.3663
GO:0016203 14.1368
GO:1901987 8.2585
GO:0008859 12.2243
GO:0005801 11.4828
GO:0032033 18.2243
GO:0047614 18.2243
GO:1990247 14.6393
GO:0033912 18.2243
GO:1902394 14.9023
GO:1902846 14.6393
GO:0001307 18.2243
GO:0055012 14.2243
GO:0015714 15.4169
GO:0010991 16.2243
GO:0005130 15.0543
GO:0009588 16.6393
GO:0000772 17.2243
GO:0002727 14.7648
GO:0003401 11.6697
GO:1902159 17.2243
GO:1990714 18.2243
GO:0035255 13.7648
GO:0050440 13.9023
GO:0006078 14.7648
GO:0051762 12.5804
GO:0046566 17.2243
GO:0043963 17.2243
GO:1905209 13.1368
GO:0032768 10.9205
GO:0051382 11.5804
GO:0043375 18.2243
GO:0030151 10.6318
GO:0030131 11.8667
GO:0034258 16.6393
GO:0086016 14.9023
GO:0006706 11.4561
GO:0006590 13.7007
GO:0004163 13.4694
GO:1901160 11.3788
GO:0007110 16.6393
GO:2000815 14.6393
GO:0006066 6.5541
GO:0120163 11.9575
GO:0033918 18.2243
GO:0042690 16.6393
GO:0002479 11.7648
GO:1904245 18.2243
GO:0021524 18.2243
GO:0061051 13.9763
GO:0002644 17.2243
GO:0090037 14.0543
GO:0045159 13.5238
GO:0003053 18.2243
GO:0019058 6.4274
GO:0009629 11.8320
GO:0018823 18.2243
GO:1903792 12.2701
GO:0071264 14.9023
GO:0051588 10.2759
GO:1900760 18.2243
GO:0045232 14.1368
GO:0002761 9.9528
GO:0048655 15.4169
GO:0047295 16.6393
GO:0033194 12.6393
GO:2000612 18.2243
GO:0009975 10.1105
GO:0072593 7.0550
GO:0010477 17.2243
GO:0032449 15.9023
GO:0005783 5.9171
GO:0061928 14.5238
GO:0021846 13.0950
GO:0000286 13.9763
GO:0021569 16.2243
GO:0010395 15.9023
GO:0034595 13.0148
GO:0034201 15.2243
GO:0006543 10.6851
GO:0043865 14.0543
GO:1903513 12.6393
GO:0071072 13.5238
GO:0048515 10.0197
GO:1904093 18.2243
GO:0097507 16.2243
GO:0035148 10.6169
GO:0070543 15.0543
GO:0071965 16.6393
GO:0002121 15.9023
GO:0039613 12.3416
GO:0050712 16.6393
GO:0046128 7.0512
GO:0042626 6.8191
GO:0004652 9.6318
GO:0005958 15.6393
GO:0000796 13.4169
GO:0035194 9.8106
GO:0015751 13.5804
GO:0032330 12.2935
GO:0008108 13.5238
GO:2000152 13.4169
GO:0060774 17.2243
GO:0043689 17.2243
GO:0072553 14.1368
GO:0031904 11.9023
GO:0045301 17.2243
GO:0070449 13.7007
GO:0047100 13.9023
GO:0016712 9.7689
GO:0051473 17.2243
GO:0004839 13.9763
GO:0045837 14.1368
GO:0099011 15.2243
GO:0001905 13.9763
GO:0001655 8.8800
GO:0047701 14.4169
GO:1904735 17.2243
GO:1902340 15.9023
GO:0022611 12.0345
GO:1903055 13.0543
GO:0030971 11.2356
GO:0034110 12.3174
GO:0032409 9.3601
GO:0010232 15.4169
GO:0038096 10.7896
GO:0016064 9.0124
GO:0045027 13.3663
GO:1990077 10.5378
GO:1900815 15.9023
GO:2000685 18.2243
GO:2001012 16.2243
GO:0008411 18.2243
GO:0003697 7.8800
GO:0070831 13.7007
GO:1901867 18.2243
GO:0044560 18.2243
GO:0047024 15.4169
GO:0046218 9.7648
GO:0006359 12.5518
GO:0043402 14.9023
GO:0016668 8.9001
GO:0008874 16.6393
GO:0007306 13.0950
GO:1904171 18.2243
GO:0000345 18.2243
GO:0060141 16.6393
GO:1903004 16.2243
GO:0038041 16.6393
GO:0061669 15.2243
GO:1900369 15.2243
GO:0033587 17.2243
GO:1903216 18.2243
GO:0060590 8.8043
GO:0003186 16.6393
GO:0008094 6.8558
GO:0010150 11.9575
GO:0019277 9.7648
GO:0031568 18.2243
GO:0045966 16.2243
GO:0035718 18.2243
GO:0033018 13.3663
GO:1900078 12.7324
GO:0032581 16.6393
GO:0072218 16.2243
GO:0031566 14.6393
GO:0015113 15.9023
GO:0004714 9.9907
GO:0002684 6.7470
GO:0098927 11.7980
GO:0020002 8.5572
GO:0070245 15.6393
GO:0021776 16.6393
GO:0015218 16.2243
GO:0009684 15.0543
GO:0010073 11.6851
GO:0010128 17.2243
GO:0097583 18.2243
GO:0070373 11.4964
GO:0071033 12.6697
GO:0062125 12.0745
GO:0060053 16.6393
GO:0070176 15.9023
GO:0035778 17.2243
GO:1901642 13.2701
GO:1900127 15.6393
GO:0034965 13.8320
GO:0051030 13.3663
GO:0048363 15.9023
GO:0003935 11.3295
GO:0042827 14.4169
GO:0061296 18.2243
GO:0044300 17.2243
GO:0018280 18.2243
GO:0008707 15.9023
GO:0042127 6.6544
GO:0000304 14.6393
GO:0098909 15.6393
GO:0004565 10.5032
GO:1990402 15.2243
GO:2000778 12.3663
GO:0032365 11.5100
GO:0051986 18.2243
GO:1990237 18.2243
GO:0002566 12.7324
GO:0016163 10.7405
GO:0060374 14.6393
GO:0008959 12.9023
GO:0034080 12.4964
GO:0030899 14.7648
GO:0051016 11.2130
GO:0036506 16.2243
GO:0019226 11.3788
GO:0042074 13.2243
GO:2000852 15.9023
GO:0098670 13.2243
GO:0007585 12.0148
GO:0035880 18.2243
GO:0010835 13.6393
GO:0032650 15.4169
GO:0061556 18.2243
GO:0000035 12.9389
GO:0097205 13.7007
GO:0099152 16.2243
GO:0045087 6.7917
GO:1902117 10.6774
GO:0030546 7.4153
GO:0009960 13.1368
GO:0036493 15.6393
GO:0061988 14.0543
GO:0016236 8.4577
GO:0050233 13.3663
GO:0060606 11.2356
GO:0030511 13.5804
GO:0050192 18.2243
GO:0010540 16.6393
GO:0019255 15.2243
GO:0006593 14.5238
GO:0042995 5.8964
GO:0046961 9.8106
GO:0045656 14.3174
GO:0051092 9.8580
GO:0071037 15.6393
GO:0008589 11.0051
GO:0030628 13.0950
GO:0009768 13.3174
GO:0048619 14.2243
GO:0042493 6.0695
GO:0031966 6.1902
GO:0010828 11.6851
GO:0071405 18.2243
GO:0071635 15.0543
GO:0019116 16.2243
GO:1902430 13.7648
GO:0044769 9.8106
GO:0071317 15.4169
GO:0016041 18.2243
GO:0006203 12.7980
GO:0042464 15.2243
GO:0000987 8.5049
GO:0036509 16.6393
GO:0060306 12.9389
GO:0016631 11.2818
GO:0003174 15.2243
GO:0090481 14.9023
GO:0046069 14.3174
GO:0002706 9.6393
GO:0071076 15.0543
GO:0014707 17.2243
GO:0018674 16.6393
GO:0042073 11.5949
GO:0060316 13.2243
GO:0014891 15.2243
GO:0030222 15.6393
GO:0001751 12.0745
GO:0033044 8.1210
GO:0072714 16.6393
GO:0098734 12.5238
GO:0001743 17.2243
GO:0102210 14.2243
GO:1902997 18.2243
GO:0097574 14.5238
GO:0016094 12.4169
GO:0045764 13.3663
GO:0045955 14.5238
GO:0071969 14.4169
GO:0046717 9.0100
GO:0007508 17.2243
GO:2000347 15.9023
GO:0031446 15.4169
GO:0034306 14.0543
GO:0004353 11.9023
GO:0051540 5.3682
GO:0061827 14.4169
GO:0048232 8.2950
GO:0110136 15.0543
GO:1901640 15.4169
GO:0044094 11.3174
GO:0008694 11.9205
GO:1904809 14.6393
GO:0006398 13.9023
GO:1904814 13.9763
GO:0042320 18.2243
GO:1903796 13.3174
GO:1903837 18.2243
GO:0042796 14.9023
GO:0045838 13.5804
GO:0036087 18.2243
GO:2000448 17.2243
GO:0017056 10.9297
GO:0033080 15.6393
GO:0004397 11.2701
GO:0000812 11.5518
GO:0009202 8.1528
GO:0010254 17.2243
GO:0090528 18.2243
GO:0071650 15.4169
GO:0034451 11.6697
GO:1903363 11.0345
GO:0044798 8.7244
GO:0051466 17.2243
GO:0102891 18.2243
GO:0043155 14.6393
GO:0099513 7.2943
GO:0016721 9.1315
GO:0052629 14.2243
GO:1904999 16.6393
GO:0035925 12.6697
GO:0150031 15.6393
GO:0030842 15.9023
GO:2000899 14.0543
GO:0019075 14.1368
GO:0090231 12.2935
GO:0004413 10.1528
GO:0001631 18.2243
GO:0008961 10.4828
GO:0004760 13.5238
GO:2000878 11.1909
GO:0080144 14.6393
GO:0090102 12.6096
GO:1990049 15.9023
GO:0002863 13.0950
GO:0048765 12.3914
GO:0055090 11.7165
GO:1905771 16.6393
GO:1902670 15.4169
GO:0071556 12.6697
GO:0043418 13.5238
GO:0060044 14.1368
GO:0060547 13.7648
GO:0034104 13.3663
GO:0055105 14.5238
GO:0061344 18.2243
GO:1901672 16.6393
GO:0019877 7.8934
GO:0004014 11.2935
GO:0045299 16.2243
GO:0051409 11.4561
GO:0048514 8.0669
GO:0089720 13.7007
GO:1900443 13.8320
GO:0008398 13.6393
GO:0035914 12.0345
GO:0047782 16.6393
GO:0046038 14.9023
GO:1900095 18.2243
GO:0061003 13.7007
GO:0072548 17.2243
GO:0097582 17.2243
GO:0034606 16.2243
GO:0044666 13.1368
GO:0051385 12.6393
GO:0050096 15.0543
GO:0072274 17.2243
GO:0045016 13.9023
GO:0034776 14.1368
GO:0000214 13.5238
GO:0003379 16.6393
GO:2001158 18.2243
GO:1904707 12.7980
GO:0004510 14.7648
GO:0048283 18.2243
GO:0070509 11.1368
GO:1903201 10.6851
GO:1904394 18.2243
GO:0005503 15.9023
GO:0008510 15.2243
GO:0060385 15.4169
GO:0061794 13.2701
GO:1901348 15.6393
GO:0032445 14.7648
GO:0061593 15.9023
GO:0061629 9.4462
GO:0072429 15.4169
GO:0072471 16.6393
GO:0080105 17.2243
GO:0072493 18.2243
GO:0035869 11.8320
GO:0070522 14.5238
GO:0034128 16.6393
GO:0009585 12.5238
GO:1990682 15.6393
GO:0070625 17.2243
GO:1904100 15.6393
GO:2001308 15.9023
GO:0016856 11.7648
GO:0032307 16.6393
GO:0071993 17.2243
GO:0052550 14.0543
GO:0052187 17.2243
GO:0007307 15.2243
GO:0046402 11.5949
GO:0007426 15.9023
GO:0015506 18.2243
GO:0018624 16.2243
GO:0003700 5.6126
GO:0070775 13.3174
GO:0034973 17.2243
GO:0033211 14.6393
GO:0062076 18.2243
GO:0080046 16.2243
GO:0055049 17.2243
GO:0006037 13.6393
GO:0008278 12.7324
GO:0043129 13.5804
GO:0036472 18.2243
GO:0008424 15.6393
GO:0009900 14.1368
GO:1902954 18.2243
GO:0002781 16.6393
GO:0006264 12.6096
GO:0008428 10.9297
GO:0046077 12.7980
GO:0046487 9.7772
GO:0061476 14.7648
GO:0072257 14.9023
GO:0004825 9.8844
GO:1905232 15.9023
GO:0043470 10.9859
GO:0060967 13.0148
GO:0010495 17.2243
GO:0090386 15.9023
GO:0008902 13.2701
GO:0010064 18.2243
GO:1904510 18.2243
GO:0005267 9.6431
GO:0047808 15.9023
GO:0034766 10.5877
GO:2000830 18.2243
GO:0043162 11.3788
GO:0045330 11.5949
GO:0051156 8.1079
GO:1905332 12.9389
GO:0034144 15.6393
GO:0019660 13.4694
GO:0022406 9.7938
GO:2000539 16.6393
GO:0007112 13.7648
GO:0070863 13.0148
GO:0050951 13.5238
GO:0051305 14.6393
GO:0098833 14.4169
GO:1901146 18.2243
GO:0032672 15.9023
GO:0016027 15.6393
GO:0090169 12.7648
GO:0034280 18.2243
GO:0010205 14.6393
GO:0017157 9.6735
GO:0004616 12.4169
GO:0018895 15.9023
GO:1905605 18.2243
GO:0039680 18.2243
GO:1903532 8.5858
GO:0042594 8.3930
GO:1904338 14.9023
GO:0001765 13.7648
GO:0060023 15.6393
GO:0004124 11.3416
GO:0033234 13.4169
GO:0098932 14.1368
GO:1900102 14.2243
GO:0033555 11.9575
GO:0070160 10.4169
GO:2000639 16.2243
GO:0042476 10.2643
GO:0140331 18.2243
GO:0015145 10.6929
GO:0019104 8.3914
GO:0003877 14.9023
GO:0019340 18.2243
GO:0102069 18.2243
GO:0051128 4.8089
GO:1905397 15.9023
GO:0039644 13.0543
GO:0014831 15.9023
GO:0060906 18.2243
GO:0032571 15.9023
GO:0051462 15.6393
GO:0010769 9.0619
GO:0034450 13.0950
GO:0007124 12.4964
GO:0010918 14.0543
GO:0090324 14.1368
GO:0050483 17.2243
GO:0031409 13.4694
GO:0032199 18.2243
GO:0007231 12.6393
GO:0030920 14.0543
GO:0010309 11.4299
GO:1903568 16.6393
GO:0006536 8.3993
GO:0046133 11.3295
GO:0050450 17.2243
GO:0102588 18.2243
GO:0050113 14.5238
GO:0010178 14.1368
GO:0099625 13.2701
GO:0045936 7.8833
GO:0016499 15.9023
GO:0061951 10.9955
GO:2000158 15.2243
GO:1904840 18.2243
GO:0015210 15.9023
GO:1990037 15.9023
GO:0048040 15.2243
GO:1900193 13.7007
GO:0008334 12.1582
GO:0004649 13.7007
GO:0036369 15.6393
GO:1905561 16.2243
GO:0000785 7.1249
GO:0042123 13.6393
GO:0019114 12.9023
GO:0002379 17.2243
GO:1902299 12.2019
GO:0098654 15.9023
GO:0045677 17.2243
GO:0072007 17.2243
GO:0042169 13.1368
GO:0007416 9.9575
GO:0120117 17.2243
GO:0035561 13.3663
GO:1902636 17.2243
GO:0005990 11.6393
GO:0039526 10.7567
GO:0045487 14.6393
GO:0051992 10.2187
GO:0008287 10.8320
GO:0003150 17.2243
GO:1990852 18.2243
GO:0018762 16.6393
GO:0006739 7.7557
GO:0051692 14.5238
GO:0006729 10.1909
GO:0072526 11.8320
GO:0043379 13.9763
GO:0044184 13.1799
GO:0034260 12.4694
GO:0061300 15.9023
GO:0008838 16.2243
GO:2000758 12.1582
GO:0005356 16.6393
GO:0051129 7.3953
GO:0006464 3.7504
GO:0061098 11.9763
GO:0036166 13.7007
GO:2000357 18.2243
GO:0019543 11.9763
GO:0003301 12.6697
GO:0015441 14.1368
GO:0000932 9.5949
GO:2001106 14.1368
GO:0050019 15.4169
GO:0033853 15.6393
GO:0047288 16.6393
GO:0010117 16.2243
GO:0036214 14.3174
GO:0007094 10.9023
GO:0006968 12.2243
GO:0050486 13.7648
GO:0048073 16.6393
GO:0072221 16.2243
GO:0044703 6.8427
GO:0016229 10.7813
GO:1900367 15.9023
GO:0019135 12.9389
GO:1901724 14.9023
GO:0018551 14.5238
GO:0045480 15.4169
GO:0072684 16.6393
GO:0015591 12.0745
GO:2000026 6.1338
GO:0005639 13.5238
GO:2000678 13.2243
GO:0090036 13.4169
GO:0046977 13.3663
GO:0007435 12.0950
GO:1990454 14.9023
GO:0035081 16.2243
GO:0007227 16.6393
GO:0012510 12.9763
GO:0043215 16.6393
GO:0072536 17.2243
GO:1904238 17.2243
GO:0000827 15.2243
GO:0043076 15.9023
GO:0097347 16.2243
GO:0050829 9.2187
GO:0000272 7.3539
GO:0016676 9.6356
GO:0032878 11.5804
GO:0043111 13.2243
GO:0031867 18.2243
GO:0006991 13.1368
GO:0009419 17.2243
GO:0090226 16.6393
GO:0034486 15.9023
GO:0044347 9.5169
GO:0033843 15.4169
GO:0103039 10.8064
GO:0047496 11.7324
GO:0004939 13.0543
GO:0051932 10.7896
GO:0070692 16.2243
GO:1901053 15.6393
GO:1904045 17.2243
GO:1905706 15.9023
GO:0050510 14.9023
GO:1901166 15.6393
GO:0043552 13.1799
GO:0007212 12.1158
GO:1900407 10.3539
GO:1902606 17.2243
GO:1900108 15.6393
GO:1905906 13.7007
GO:0099577 18.2243
GO:0051041 18.2243
GO:0044089 7.9775
GO:0017153 14.5238
GO:0061054 16.6393
GO:0009019 9.4661
GO:0070981 12.0148
GO:0006995 11.2818
GO:0009699 10.1690
GO:0044828 15.2243
GO:0035280 14.4169
GO:0099628 15.4169
GO:0010886 15.6393
GO:0008831 13.9763
GO:0120200 15.6393
GO:0030314 15.6393
GO:0030378 14.4169
GO:0071428 10.6697
GO:0060088 12.2470
GO:0071914 17.2243
GO:0032848 18.2243
GO:0102521 14.5238
GO:0071821 13.5238
GO:0032816 13.5238
GO:0061198 17.2243
GO:0070009 13.7007
GO:0050347 14.6393
GO:0048075 18.2243
GO:0061696 12.8667
GO:0000127 14.3174
GO:0046019 14.4169
GO:0015921 15.6393
GO:0043268 12.0950
GO:0009718 12.1799
GO:0019956 12.6096
GO:0016015 14.1368
GO:0070279 6.3287
GO:0007518 17.2243
GO:0009496 12.9023
GO:0015628 11.4299
GO:0048194 10.3234
GO:0005861 12.6393
GO:0071399 16.6393
GO:0010082 14.5238
GO:0003826 13.9763
GO:0032391 12.7007
GO:0060153 11.7007
GO:0090561 16.6393
GO:0050268 17.2243
GO:0031285 14.9023
GO:0051103 10.7086
GO:1905838 16.6393
GO:0072576 13.1799
GO:0046831 12.7324
GO:0070857 13.7007
GO:0098599 12.4429
GO:0080146 12.4694
GO:0050776 6.7959
GO:0032276 14.6393
GO:1903340 15.0543
GO:0102313 16.2243
GO:0055070 11.3054
GO:0045339 15.6393
GO:0098809 10.8320
GO:0010135 15.2243
GO:0032277 15.6393
GO:0090441 15.0543
GO:0001580 13.4169
GO:0045589 12.5804
GO:0061818 18.2243
GO:1902757 15.6393
GO:0102804 17.2243
GO:0008774 11.2356
GO:0016793 11.9023
GO:0004780 15.4169
GO:0060052 12.2470
GO:1904828 17.2243
GO:0036001 15.4169
GO:0046890 8.9740
GO:2000729 18.2243
GO:2000237 18.2243
GO:1903906 14.2243
GO:0015473 12.7648
GO:0014066 10.8406
GO:0004972 15.4169
GO:0010340 9.8064
GO:0005858 13.2243
GO:0003827 16.2243
GO:0043190 8.8320
GO:0033293 8.7731
GO:0033791 16.2243
GO:0045467 15.4169
GO:0097013 14.4169
GO:0005021 12.9763
GO:0036025 16.6393
GO:0044682 18.2243
GO:0003390 17.2243
GO:0046215 18.2243
GO:0047816 18.2243
GO:0018676 18.2243
GO:0009932 11.4299
GO:0016750 10.7648
GO:0070146 18.2243
GO:0030768 18.2243
GO:0060989 18.2243
GO:1900399 18.2243
GO:0032119 15.9023
GO:0006561 8.6812
GO:0005381 11.6393
GO:0080056 18.2243
GO:0061511 14.9023
GO:0061824 18.2243
GO:0002143 10.7813
GO:0050196 17.2243
GO:0005791 10.6468
GO:0032231 10.7813
GO:2001022 10.4627
GO:0006941 10.2935
GO:0042783 15.4169
GO:0102121 13.9763
GO:0042716 11.4828
GO:0035021 15.9023
GO:0052367 17.2243
GO:0021782 10.5308
GO:0010215 17.2243
GO:0004170 9.7445
GO:0008583 18.2243
GO:1900617 18.2243
GO:0034404 6.1057
GO:1903206 11.8320
GO:0030368 14.5238
GO:0048925 14.7648
GO:0033177 8.1854
GO:2000425 12.8667
GO:0001661 17.2243
GO:1901628 15.0543
GO:0034156 18.2243
GO:1905695 18.2243
GO:0001825 13.1799
GO:0051262 8.1881
GO:0014742 12.5518
GO:0098015 11.3295
GO:0009644 12.7324
GO:0001923 16.6393
GO:0036292 15.2243
GO:0036385 16.2243
GO:0047355 14.7648
GO:0051861 12.5518
GO:0019631 16.6393
GO:0000749 12.1368
GO:1903284 18.2243
GO:0002436 16.6393
GO:1900766 18.2243
GO:0030061 13.7648
GO:0050129 16.6393
GO:0004475 12.7007
GO:0036200 14.7648
GO:0070426 17.2243
GO:0052601 18.2243
GO:0002285 9.6544
GO:0032909 17.2243
GO:0051108 15.6393
GO:0004104 12.3174
GO:2000821 16.2243
GO:0015747 15.6393
GO:0032190 14.9023
GO:0060676 15.9023
GO:0061769 15.9023
GO:0071483 12.7324
GO:0006878 11.5661
GO:0002805 14.0543
GO:0002135 15.6393
GO:0016243 15.6393
GO:1904798 14.4169
GO:0098704 15.2243
GO:1905915 16.2243
GO:0046051 9.2413
GO:0004935 12.7324
GO:0090615 14.4169
GO:0042360 13.9763
GO:0008419 14.2243
GO:0043370 11.5518
GO:1990909 14.9023
GO:0007320 13.9763
GO:2001009 18.2243
GO:0045944 6.7896
GO:0009988 11.2130
GO:1903026 14.7648
GO:0072025 16.2243
GO:0051864 12.2470
GO:0052026 11.2130
GO:0050961 13.8320
GO:0035186 14.4169
GO:0052701 13.6393
GO:0036332 18.2243
GO:1990747 18.2243
GO:0014813 18.2243
GO:0044364 7.8922
GO:0000393 12.1368
GO:0031320 13.0543
GO:0048298 14.6393
GO:1902875 14.5238
GO:0102412 18.2243
GO:0002888 12.0950
GO:0047433 14.9023
GO:0009107 9.5483
GO:1904170 15.9023
GO:0005587 14.7648
GO:1900281 16.6393
GO:0016495 18.2243
GO:0045471 9.7567
GO:0033014 6.5334
GO:0110090 17.2243
GO:0036195 17.2243
GO:0036151 13.2243
GO:0046703 14.1368
GO:0007436 18.2243
GO:0000110 13.9763
GO:0060416 12.4169
GO:2000329 16.2243
GO:0099184 16.2243
GO:0039648 11.2470
GO:2001058 12.3663
GO:0046660 10.1158
GO:0090113 12.9023
GO:0007444 10.5949
GO:0098847 11.8844
GO:0035599 15.2243
GO:0016934 16.2243
GO:0047589 15.4169
GO:0036526 13.9763
GO:0051701 6.5243
GO:0036029 16.2243
GO:0019752 2.5867
GO:0033984 15.9023
GO:0043599 15.9023
GO:0050538 15.2243
GO:0007563 16.6393
GO:0043224 13.7648
GO:1905262 18.2243
GO:0046620 10.4041
GO:0001976 14.4169
GO:0047286 14.4169
GO:0046320 12.3663
GO:0051418 13.4694
GO:1901509 11.9205
GO:0006422 9.3725
GO:0007349 12.4429
GO:0070085 7.8601
GO:2000503 13.2243
GO:0032263 13.2243
GO:0046653 7.3151
GO:0006919 11.3663
GO:0005869 12.6697
GO:0050783 13.7648
GO:0006629 4.2062
GO:0052645 11.3788
GO:0033084 15.6393
GO:0009200 7.6497
GO:0005638 15.2243
GO:0072524 6.8406
GO:0080165 16.6393
GO:0006881 16.6393
GO:1900126 15.9023
GO:0005967 13.7648
GO:0010375 14.9023
GO:0000732 18.2243
GO:0006405 9.0345
GO:0048024 10.1475
GO:1903466 14.9023
GO:0061298 14.6393
GO:0110077 17.2243
GO:0071265 8.2313
GO:0031547 16.2243
GO:0071674 10.3539
GO:2000631 16.6393
GO:1902348 17.2243
GO:1901536 18.2243
GO:0006351 4.0354
GO:0050931 12.4694
GO:0046910 12.1582
GO:1901534 15.2243
GO:0042177 10.2935
GO:1901725 16.2243
GO:0032637 10.6393
GO:0030770 18.2243
GO:2001225 11.1475
GO:1990048 15.0543
GO:1904723 17.2243
GO:0042937 15.2243
GO:0016643 18.2243
GO:0051272 8.2328
GO:0009793 10.3295
GO:0051351 14.5238
GO:0008389 16.2243
GO:1990357 14.3174
GO:0047388 12.0148
GO:0031302 16.2243
GO:0003345 16.6393
GO:1901047 18.2243
GO:1903786 17.2243
GO:0035640 13.6393
GO:0005754 14.9023
GO:0090547 17.2243
GO:0048747 11.4828
GO:0035234 14.2243
GO:0036221 17.2243
GO:0031437 16.2243
GO:0080082 18.2243
GO:0014908 15.6393
GO:0045355 17.2243
GO:1905421 14.2243
GO:0045177 8.6281
GO:0061634 14.7648
GO:0061187 14.2243
GO:0022009 17.2243
GO:0043774 15.9023
GO:0010308 12.1582
GO:0007632 12.7324
GO:0000215 15.4169
GO:0016006 16.2243
GO:0036212 14.6393
GO:0021501 17.2243
GO:0010485 12.0543
GO:0007517 9.0493
GO:1990134 18.2243
GO:0005849 10.9482
GO:0046871 15.6393
GO:0070986 13.5238
GO:0044736 15.4169
GO:0047441 15.9023
GO:0047251 18.2243
GO:0060710 16.6393
GO:0048319 16.2243
GO:2001240 12.0745
GO:0044207 17.2243
GO:0016307 12.5804
GO:0052832 12.3416
GO:0050049 15.9023
GO:0004690 12.1158
GO:0050197 15.4169
GO:0010957 16.2243
GO:0097694 18.2243
GO:0052751 14.7648
GO:0071241 8.7506
GO:0046113 9.3694
GO:0004854 15.4169
GO:0032579 18.2243
GO:0021586 18.2243
GO:2000325 15.0543
GO:0002902 12.0950
GO:0022038 15.2243
GO:0032693 13.2701
GO:0042541 13.9763
GO:0003389 17.2243
GO:1902953 15.0543
GO:0052910 15.4169
GO:0055074 8.6851
GO:1990406 15.4169
GO:0062034 16.2243
GO:0062094 17.2243
GO:1904670 16.6393
GO:1900150 12.2701
GO:0043493 15.0543
GO:1905819 10.7813
GO:0050846 16.6393
GO:1990578 16.6393
GO:1901097 18.2243
GO:0031983 8.6620
GO:0071589 18.2243
GO:0014850 13.0950
GO:0007208 18.2243
GO:0098996 16.6393
GO:0004147 18.2243
GO:1904578 16.6393
GO:0002406 17.2243
GO:0010688 15.9023
GO:0090104 18.2243
GO:0005749 12.5804
GO:0034979 10.3977
GO:2000398 18.2243
GO:0010581 15.9023
GO:0019118 15.9023
GO:0045982 16.2243
GO:0043879 18.2243
GO:0016153 11.7648
GO:0004642 9.9159
GO:0090356 18.2243
GO:0031729 15.0543
GO:0106143 14.4169
GO:0036310 13.7648
GO:0099079 15.6393
GO:0033060 14.5238
GO:0001207 14.7648
GO:0033165 14.3174
GO:0016570 7.5049
GO:0046385 7.7445
GO:0005251 13.0148
GO:0030692 15.4169
GO:0097720 11.8149
GO:1902181 18.2243
GO:1901336 12.1582
GO:0036199 13.7648
GO:1904479 15.0543
GO:0003831 15.2243
GO:0042717 11.7007
GO:0061043 14.5238
GO:0071838 15.0543
GO:0097272 16.2243
GO:0018231 13.9763
GO:0009579 6.6611
GO:0010710 14.3174
GO:0051731 12.9389
GO:0015459 12.2470
GO:1904649 16.2243
GO:0033269 16.6393
GO:0035166 14.0543
GO:0016024 12.6697
GO:0060375 16.2243
GO:0010729 16.2243
GO:0006101 12.1158
GO:0140058 13.6393
GO:0050524 12.3914
GO:1901271 7.4736
GO:1901805 15.0543
GO:0035708 16.6393
GO:0048852 18.2243
GO:0033982 14.3174
GO:1903377 13.7007
GO:1905822 15.6393
GO:1902546 16.6393
GO:1903379 14.4169
GO:1902774 15.2243
GO:0044380 11.0847
GO:0071692 7.4744
GO:0006099 7.4669
GO:0003724 8.1131
GO:0016638 8.2130
GO:0043398 15.9023
GO:0046508 15.9023
GO:0070494 18.2243
GO:0033259 18.2243
GO:1903564 13.5238
GO:0035737 13.7007
GO:1905049 14.7648
GO:1990838 14.9023
GO:0035790 15.4169
GO:0018530 17.2243
GO:0005385 12.9389
GO:0090737 14.5238
GO:0010457 13.5238
GO:1901183 16.2243
GO:2000381 14.7648
GO:0038147 17.2243
GO:2001179 14.2243
GO:0042204 13.5238
GO:0031149 13.9763
GO:0042175 6.6601
GO:2000980 15.6393
GO:0007430 15.2243
GO:1905413 17.2243
GO:0047712 18.2243
GO:0044302 15.6393
GO:1903071 14.7648
GO:1904492 15.6393
GO:0031724 16.2243
GO:0086024 18.2243
GO:0008865 11.8149
GO:0009446 10.9205
GO:0140192 17.2243
GO:0042164 16.2243
GO:0046534 15.2243
GO:0010498 7.3002
GO:0086001 12.0148
GO:0047844 13.3663
GO:0006385 16.6393
GO:1905492 18.2243
GO:0031256 10.2935
GO:1990575 14.9023
GO:0032701 16.6393
GO:1905157 18.2243
GO:2001163 15.2243
GO:2000551 12.5238
GO:0046711 15.6393
GO:0003180 14.0543
GO:0042326 8.2950
GO:0015662 9.3325
GO:0051292 13.3174
GO:0042640 15.9023
GO:1990359 16.6393
GO:0050767 7.8043
GO:0044174 11.1262
GO:0018344 12.7648
GO:1903644 14.4169
GO:0046549 14.4169
GO:1903952 17.2243
GO:2001045 17.2243
GO:1904693 17.2243
GO:1900911 16.2243
GO:0090320 16.6393
GO:0099031 17.2243
GO:0044416 14.2243
GO:0070736 15.4169
GO:0051726 6.4425
GO:0051401 16.6393
GO:0042769 13.0950
GO:1904621 16.2243
GO:0097435 7.1663
GO:0002903 12.6096
GO:0072055 18.2243
GO:0090272 17.2243
GO:0044228 15.0543
GO:1902633 17.2243
GO:0042560 14.5238
GO:1900004 14.7648
GO:1904440 15.4169
GO:0099515 15.2243
GO:0035668 16.2243
GO:0071046 11.6244
GO:0043800 15.4169
GO:0042356 17.2243
GO:0007111 18.2243
GO:0030957 15.4169
GO:0070574 13.7007
GO:0007051 8.9482
GO:0055007 11.1368
GO:0052658 15.6393
GO:0008361 9.4561
GO:1903740 18.2243
GO:2000779 10.7980
GO:0004756 12.8320
GO:0019840 9.7567
GO:0019373 11.9205
GO:1903292 14.6393
GO:0009782 18.2243
GO:1990023 12.6096
GO:1901016 11.8492
GO:0046519 12.6393
GO:1903073 13.9763
GO:1905511 18.2243
GO:0045773 12.0543
GO:2000831 13.3174
GO:1903597 15.9023
GO:1903818 14.3174
GO:0033184 14.5238
GO:0047057 18.2243
GO:0072277 18.2243
GO:0036446 18.2243
GO:1902927 18.2243
GO:0016485 8.3694
GO:0010866 13.3174
GO:1901113 15.9023
GO:0060123 14.7648
GO:0005009 14.7648
GO:0061075 16.2243
GO:1905809 12.9763
GO:0050813 16.6393
GO:0102933 15.6393
GO:0002347 13.0543
GO:2000025 17.2243
GO:0043187 18.2243
GO:0032661 15.6393
GO:0031516 18.2243
GO:0098693 11.2243
GO:0018210 10.1002
GO:0070139 14.7648
GO:0033551 15.6393
GO:0014904 12.4429
GO:0043362 16.2243
GO:0070150 15.0543
GO:0046596 12.0950
GO:0031412 14.3174
GO:0010521 14.7648
GO:0070358 15.0543
GO:2000111 15.6393
GO:0018208 8.0063
GO:0008192 12.2701
GO:0003157 14.0543
GO:0019552 14.1368
GO:0033619 11.2470
GO:0046912 9.1079
GO:0000323 7.3764
GO:0002664 13.7648
GO:0010124 12.1799
GO:0018240 18.2243
GO:0004908 13.5804
GO:0010640 13.0148
GO:0047540 17.2243
GO:0071105 17.2243
GO:0055129 8.7066
GO:0002715 12.0543
GO:0032394 15.4169
GO:0008777 13.4169
GO:0043603 2.6538
GO:0009165 4.0705
GO:0010591 12.2019
GO:0071931 13.5804
GO:1904772 18.2243
GO:0021843 15.6393
GO:0007072 16.6393
GO:0050731 9.6206
GO:0045298 14.5238
GO:0071030 14.6393
GO:2000243 9.6059
GO:0072176 15.0543
GO:0071291 15.4169
GO:0035839 15.6393
GO:0010626 18.2243
GO:0004401 12.5238
GO:1902988 17.2243
GO:0050321 13.5804
GO:0071599 13.6393
GO:0021696 13.3663
GO:0051890 15.2243
GO:0070628 12.0345
GO:0006639 10.0100
GO:0070850 18.2243
GO:0043543 8.4446
GO:0050654 12.1368
GO:0015807 11.2130
GO:0021694 15.6393
GO:0032955 10.4561
GO:0035639 2.3482
GO:0034218 17.2243
GO:1990757 15.6393
GO:0045254 12.2701
GO:0001501 8.7772
GO:0034388 13.7648
GO:1900584 16.6393
GO:0008691 14.4169
GO:0071403 16.6393
GO:1904733 17.2243
GO:0050220 14.2243
GO:0000480 11.7007
GO:0051802 16.2243
GO:1901259 15.2243
GO:0009398 11.6544
GO:0043633 11.4041
GO:0045914 15.6393
GO:0060334 12.2935
GO:0000950 18.2243
GO:0150005 14.7648
GO:0046951 13.5238
GO:1990700 18.2243
GO:0031681 13.0543
GO:0008906 16.2243
GO:0031783 18.2243
GO:0098581 12.3914
GO:0060099 12.5518
GO:1904923 13.9763
GO:1901654 9.3264
GO:0016861 6.7531
GO:0071472 11.7324
GO:0002837 13.9023
GO:1904717 18.2243
GO:0032069 10.9205
GO:0098684 15.0543
GO:0051657 12.5238
GO:0015159 12.7007
GO:0007029 9.9763
GO:1990920 14.7648
GO:0061522 13.9023
GO:0004301 11.9023
GO:0043412 3.2093
GO:1904428 16.2243
GO:0038165 14.6393
GO:1904953 15.2243
GO:1900010 18.2243
GO:0002757 8.1381
GO:0090087 7.4862
GO:0004729 13.6393
GO:0045228 16.6393
GO:0016844 15.0543
GO:0008970 12.6096
GO:0030914 15.6393
GO:0045273 11.8149
GO:0031501 14.6393
GO:2001288 17.2243
GO:0044793 13.3663
GO:0051141 18.2243
GO:0045880 12.0148
GO:0002582 18.2243
GO:1903432 11.3295
GO:0004076 9.7813
GO:0001308 16.2243
GO:0043948 16.6393
GO:0008753 15.2243
GO:0020007 14.6393
GO:0090735 12.6096
GO:0009026 17.2243
GO:0007034 8.8667
GO:2000109 13.8320
GO:0034698 12.4964
GO:0051991 9.5273
GO:0031970 8.6659
GO:0019766 18.2243
GO:0047963 16.6393
GO:0000154 6.5079
GO:0052591 13.3174
GO:0033481 17.2243
GO:0007424 12.2243
GO:0002484 14.7648
GO:2000501 12.8320
GO:0061654 15.4169
GO:0034134 13.4169
GO:0005432 14.7648
GO:0001844 13.1368
GO:0047936 12.7648
GO:0050560 9.9528
GO:1990165 14.4169
GO:0038127 10.4495
GO:0032241 13.4694
GO:0004099 15.4169
GO:0044861 17.2243
GO:0004031 15.2243
GO:2001237 10.5308
GO:0015450 11.1475
GO:0044613 12.4429
GO:0032265 10.9482
GO:0019666 12.2019
GO:0046279 12.3914
GO:0061641 12.2701
GO:1903664 14.0543
GO:0005588 16.6393
GO:2000973 15.0543
GO:0036064 10.5100
GO:0010133 12.6096
GO:0110022 17.2243
GO:0006283 11.2243
GO:0090156 16.2243
GO:0071209 16.6393
GO:2001023 10.2701
GO:0030582 14.9023
GO:1905034 15.9023
GO:0050789 inf
GO:0016012 16.2243
GO:1902751 12.0745
GO:0044294 15.4169
GO:1902325 18.2243
GO:0050694 17.2243
GO:0031977 11.2130
GO:0071482 9.4462
GO:0032499 18.2243
GO:0050403 16.6393
GO:0047876 16.6393
GO:0044111 13.9023
GO:0015673 18.2243
GO:0000310 10.9669
GO:0098793 8.6487
GO:0090269 13.6393
GO:0006675 15.4169
GO:0070483 17.2243
GO:0090722 16.6393
GO:1903367 17.2243
GO:1901652 8.1210
GO:0090207 12.0745
GO:0097283 15.9023
GO:0019889 15.6393
GO:0035947 14.5238
GO:0009759 15.6393
GO:0044399 15.6393
GO:0090658 16.6393
GO:0060038 11.6244
GO:1903476 15.9023
GO:0003011 15.6393
GO:0110017 18.2243
GO:1903059 15.9023
GO:0072389 16.2243
GO:0045814 9.0518
GO:0016880 9.2643
GO:0090241 14.7648
GO:0070973 13.6393
GO:0046351 10.3725
GO:0035376 12.5804
GO:0016827 12.7007
GO:0044577 17.2243
GO:0004905 15.4169
GO:0033573 15.4169
GO:0061124 16.6393
GO:0002181 7.9194
GO:0032045 13.8320
GO:0008036 18.2243
GO:0033197 12.7648
GO:0010968 14.5238
GO:0042399 11.8844
GO:0007304 12.9023
GO:0009326 13.5238
GO:0008111 16.2243
GO:1902979 16.6393
GO:0036261 16.2243
GO:0005221 13.5238
GO:0033629 13.5238
GO:0072547 17.2243
GO:0019799 13.2243
GO:0001695 14.6393
GO:0035821 6.9069
GO:0071869 11.1053
GO:0048136 18.2243
GO:0015106 13.3174
GO:0010427 11.5100
GO:0090251 16.2243
GO:0010675 9.7324
GO:0051044 13.4694
GO:0003707 9.9069
GO:0050237 18.2243
GO:0018104 14.3174
GO:0033298 14.5238
GO:0072368 15.2243
GO:0044277 15.0543
GO:0006344 14.6393
GO:0071139 15.0543
GO:0005769 9.1475
GO:0035815 14.7648
GO:2000727 13.4169
GO:2001235 9.9859
GO:0043826 16.6393
GO:0072611 13.9763
GO:0048085 15.0543
GO:0035963 14.7648
GO:0052622 15.4169
GO:1903614 16.2243
GO:0009125 11.4964
GO:0010718 13.0148
GO:0007608 10.7813
GO:1904048 16.6393
GO:0033164 16.2243
GO:0090179 15.4169
GO:0032173 16.2243
GO:0030727 15.4169
GO:0016275 17.2243
GO:0004518 5.0331
GO:0039553 15.0543
GO:0102458 18.2243
GO:2000616 15.4169
GO:0051353 10.8667
GO:0015822 14.4169
GO:0060971 16.6393
GO:0045029 18.2243
GO:0006187 14.7648
GO:0031115 13.7648
GO:0008142 13.9763
GO:0071051 11.9575
GO:0034278 18.2243
GO:0060795 12.6393
GO:0051107 16.6393
GO:0002539 18.2243
GO:0051881 10.7007
GO:0042588 13.0543
GO:0004322 10.2759
GO:0031945 18.2243
GO:1903221 18.2243
GO:1905215 18.2243
GO:0008591 18.2243
GO:0090617 18.2243
GO:0030091 9.3632
GO:0070531 13.4169
GO:0004838 12.2470
GO:0001196 16.2243
GO:0019312 18.2243
GO:0071941 7.6440
GO:0036473 10.4299
GO:0004698 16.6393
GO:0047386 18.2243
GO:0097009 13.0148
GO:1903666 15.4169
GO:0016110 16.6393
GO:0047391 14.2243
GO:2000292 15.6393
GO:0048830 15.6393
GO:0000814 13.0543
GO:0005982 11.0847
GO:0042662 16.6393
GO:0106019 13.1799
GO:0038162 14.9023
GO:1901332 16.2243
GO:0007411 9.2470
GO:1901334 12.1158
GO:0120035 7.9740
GO:0090168 15.4169
GO:0034497 12.0950
GO:0004845 9.6582
GO:1990051 14.7648
GO:0019401 12.0950
GO:0021519 18.2243
GO:0032266 10.7405
GO:0030235 14.7648
GO:0036326 18.2243
GO:0099522 12.9763
GO:0035212 15.2243
GO:0120017 13.0950
GO:0006075 13.2243
GO:0030595 9.0771
GO:1902221 9.7165
GO:0071515 16.2243
GO:1903243 16.2243
GO:1903515 16.2243
GO:0051602 12.3416
GO:1902441 16.6393
GO:0036348 16.6393
GO:0038184 18.2243
GO:0032150 16.6393
GO:0050922 10.9205
GO:0043716 11.0745
GO:0030681 12.3416
GO:0097177 13.2701
GO:0010101 12.9023
GO:0086092 18.2243
GO:0032436 11.1582
GO:0006523 9.2299
GO:1904903 16.2243
GO:1905913 16.6393
GO:0004622 11.4561
GO:0007613 10.9575
GO:0043718 17.2243
GO:0039636 17.2243
GO:1904399 16.2243
GO:1903202 11.3295
GO:0004105 15.2243
GO:0045223 16.2243
GO:1904950 9.5625
GO:0050124 15.9023
GO:0002326 18.2243
GO:0016339 11.7813
GO:0016480 14.1368
GO:0008116 15.6393
GO:0008143 10.7980
GO:0046485 13.8320
GO:0005462 18.2243
GO:0048488 11.4429
GO:0021695 12.4169
GO:0006349 12.8667
GO:0003415 16.2243
GO:0019253 9.5032
GO:1901030 12.7980
GO:0090141 13.1799
GO:0098553 12.6393
GO:0042366 17.2243
GO:0070382 9.8022
GO:0051456 17.2243
GO:1901778 14.7648
GO:0018153 16.6393
GO:1901135 3.0261
GO:0019303 11.1368
GO:0050660 6.5113
GO:0004966 15.9023
GO:1900034 12.2701
GO:0110064 17.2243
GO:0036413 14.0543
GO:0030377 15.0543
GO:0098534 11.2585
GO:0097198 13.3663
GO:0097535 17.2243
GO:1902129 17.2243
GO:0070796 18.2243
GO:1903744 15.6393
GO:1901606 6.3690
GO:0035257 10.5169
GO:0032342 14.6393
GO:2000238 17.2243
GO:0110050 17.2243
GO:0004676 17.2243
GO:0007510 16.6393
GO:1990147 18.2243
GO:0019551 14.6393
GO:0039621 12.8667
GO:0098746 18.2243
GO:0102334 18.2243
GO:0150007 18.2243
GO:1900365 15.2243
GO:0047513 18.2243
GO:0097168 18.2243
GO:0098870 14.9023
GO:0071545 11.8492
GO:0050255 16.6393
GO:0060343 12.9023
GO:0046536 16.6393
GO:0036033 16.2243
GO:0005729 15.9023
GO:1902930 10.3725
GO:0034287 15.2243
GO:0045356 14.7648
GO:0015938 15.2243
GO:0043691 12.4429
GO:0010837 12.9763
GO:0009557 16.2243
GO:0031361 11.5100
GO:0070979 11.9205
GO:0033563 14.7648
GO:1902775 15.0543
GO:0044193 18.2243
GO:0070861 12.7324
GO:0098919 16.6393
GO:0044057 8.3694
GO:0045722 13.9023
GO:0045607 15.9023
GO:0071656 17.2243
GO:0006826 8.5066
GO:0043373 12.9763
GO:0001707 11.3663
GO:0010324 9.5840
GO:0004197 8.5895
GO:0060370 16.6393
GO:0010891 18.2243
GO:0019896 13.7648
GO:0001186 17.2243
GO:0006068 12.0543
GO:0010697 17.2243
GO:0005854 14.1368
GO:0052638 17.2243
GO:1902998 18.2243
GO:0098641 13.5804
GO:0030030 6.4841
GO:0097734 13.7007
GO:0015825 16.6393
GO:0048656 16.2243
GO:0039667 17.2243
GO:0033904 15.2243
GO:0006122 8.6755
GO:0061123 18.2243
GO:0005712 15.4169
GO:0035759 18.2243
GO:0010999 15.9023
GO:0042110 8.1144
GO:0043714 14.6393
GO:0001919 12.4429
GO:0052009 13.7648
GO:0060799 18.2243
GO:0006691 12.2243
GO:0030744 15.9023
GO:0050032 14.0543
GO:0120077 18.2243
GO:0042392 18.2243
GO:0021687 16.6393
GO:2000286 17.2243
GO:0072329 7.6234
GO:2000816 10.8234
GO:0048568 8.9412
GO:0090596 9.3024
GO:0033531 15.6393
GO:0035586 12.1368
GO:0035710 10.7485
GO:0098691 16.2243
GO:0044753 18.2243
GO:0001708 10.4964
GO:0008079 8.6697
GO:0016872 10.1854
GO:0006002 9.9811
GO:0048025 12.9763
GO:0032898 15.9023
GO:0032028 15.9023
GO:0071348 17.2243
GO:0001704 10.8406
GO:0098732 9.4073
GO:0051002 14.6393
GO:0072582 15.0543
GO:0051300 12.6697
GO:0017169 15.0543
GO:0044041 12.5238
GO:0070039 12.9763
GO:0021526 18.2243
GO:0048831 10.9482
GO:0102560 18.2243
GO:0033182 13.3174
GO:0060352 13.6393
GO:0102335 18.2243
GO:0061964 17.2243
GO:0016817 4.0882
GO:0038031 15.0543
GO:0090204 14.0543
GO:0009227 15.6393
GO:0034669 16.6393
GO:0046344 18.2243
GO:0007528 11.4299
GO:0009273 6.3009
GO:0034517 14.9023
GO:1901969 18.2243
GO:0071942 15.0543
GO:2000814 18.2243
GO:0004850 11.2019
GO:0055055 17.2243
GO:0035410 14.6393
GO:0055081 10.9575
GO:0033254 15.6393
GO:0006700 12.4169
GO:0046943 9.6318
GO:0071896 15.2243
GO:0042314 11.7485
GO:0036068 10.1421
GO:0050502 17.2243
GO:0019583 13.7007
GO:0030070 17.2243
GO:0042938 10.8492
GO:0035203 16.2243
GO:0030743 16.6393
GO:0019350 11.3295
GO:0072244 16.2243
GO:1901186 12.6393
GO:0050060 17.2243
GO:0099579 18.2243
GO:1905330 10.2075
GO:0045250 17.2243
GO:0071917 15.2243
GO:0035898 16.6393
GO:0002827 12.2935
GO:0099146 12.2935
GO:0110159 14.9023
GO:0072681 17.2243
GO:0045142 16.6393
GO:0006664 7.2527
GO:0052200 8.7027
GO:1902168 15.9023
GO:0099510 18.2243
GO:0051109 15.6393
GO:0044319 12.6697
GO:0070179 14.5238
GO:0031400 7.8833
GO:0042059 12.3174
GO:0001973 12.4169
GO:0015045 15.2243
GO:0015191 16.6393
GO:0047738 16.2243
GO:1990144 14.9023
GO:0102571 14.9023
GO:0097746 9.9907
GO:0045036 13.2701
GO:0006591 7.8558
GO:0031290 13.7648
GO:0033812 15.9023
GO:0070027 18.2243
GO:0036465 11.2243
GO:0052736 12.9763
GO:0001806 18.2243
GO:0034093 14.7648
GO:1901131 14.7648
GO:0098799 11.2935
GO:0060035 18.2243
GO:0019187 13.9763
GO:0043269 7.7224
GO:0033046 10.6851
GO:0019478 9.5448
GO:0070865 15.6393
GO:0046665 17.2243
GO:0004030 10.0100
GO:0150066 16.6393
GO:0047087 18.2243
GO:1905885 18.2243
GO:1902217 16.6393
GO:0033645 10.6393
GO:1902869 16.6393
GO:1901140 18.2243
GO:0090310 15.2243
GO:1901586 18.2243
GO:0009266 7.2222
GO:0031838 11.0950
GO:0034162 13.0148
GO:0033041 15.0543
GO:0043666 9.7772
GO:0051968 12.5518
GO:0046415 11.8320
GO:0035989 15.6393
GO:0071748 16.6393
GO:0032071 13.9763
GO:0051606 8.4201
GO:0042941 16.2243
GO:0004088 9.9435
GO:0048752 15.2243
GO:0048211 14.4169
GO:0061325 17.2243
GO:0042509 10.7813
GO:0015299 11.5518
GO:0032720 11.6697
GO:0002562 10.8755
GO:0030160 17.2243
GO:0009746 9.3114
GO:0031461 9.3325
GO:0032640 9.9907
GO:0010592 13.0148
GO:0000120 13.8320
GO:0070858 15.9023
GO:1905185 18.2243
GO:1904996 12.7980
GO:0051832 8.9645
GO:1900220 16.6393
GO:1990267 16.2243
GO:0006622 13.1799
GO:0070889 17.2243
GO:0008791 14.9023
GO:0090415 16.6393
GO:0090194 18.2243
GO:0000734 17.2243
GO:1903347 16.2243
GO:0000228 6.9412
GO:1903382 16.6393
GO:0043649 10.1909
GO:1900232 15.4169
GO:0052852 13.9023
GO:1905348 8.4446
GO:1901253 15.6393
GO:0008272 11.1475
GO:1990884 13.9023
GO:0051482 13.2243
GO:0021761 11.2356
GO:0070552 14.0543
GO:1902866 14.9023
GO:1990044 18.2243
GO:0097646 14.4169
GO:0001750 10.5732
GO:0002066 10.3539
GO:1902902 14.5238
GO:1900159 13.7007
GO:0018733 16.6393
GO:0002711 11.1158
GO:0017080 9.8934
GO:0000729 12.4694
GO:0000282 13.1368
GO:0060998 11.5949
GO:0043922 13.4694
GO:0045221 16.6393
GO:2001255 15.0543
GO:0001676 9.7244
GO:0097078 15.0543
GO:0032364 16.2243
GO:0048469 9.3570
GO:0110150 13.1799
GO:1900080 18.2243
GO:0097342 14.9023
GO:1905801 18.2243
GO:0031425 14.0543
GO:0042823 8.7364
GO:0061564 8.3371
GO:0047849 15.4169
GO:0061110 16.6393
GO:0052677 18.2243
GO:0000177 11.4694
GO:0052195 15.9023
GO:0016018 11.4041
GO:0045172 15.2243
GO:0006670 13.2701
GO:0032253 13.9763
GO:0006718 16.2243
GO:1990015 18.2243
GO:0070072 15.2243
GO:1902604 17.2243
GO:1903334 14.9023
GO:0061436 13.0950
GO:1900045 14.7648
GO:0034014 16.2243
GO:0003289 18.2243
GO:0010712 12.3174
GO:0018057 14.5238
GO:0019372 12.9763
GO:1901407 13.1368
GO:0036054 12.0950
GO:0032137 14.3174
GO:0035012 18.2243
GO:0072230 17.2243
GO:1903147 14.7648
GO:0001936 10.5448
GO:0007293 13.0543
GO:0098887 14.9023
GO:0071973 9.7896
GO:0006738 14.6393
GO:0072185 17.2243
GO:0030913 16.2243
GO:0052678 16.2243
GO:0030337 11.3416
GO:0046075 8.5378
GO:0098868 11.8667
GO:0045503 14.6393
GO:0071357 9.7980
GO:1900264 14.6393
GO:1905665 15.6393
GO:1900183 18.2243
GO:2000358 18.2243
GO:1990031 17.2243
GO:0046740 12.4694
GO:0018198 8.9907
GO:0042854 18.2243
GO:0039502 10.4561
GO:1904970 15.2243
GO:0098890 14.7648
GO:0071704 0.4891
GO:0042836 12.2243
GO:0102202 13.6393
GO:0090533 13.0543
GO:0071863 15.6393
GO:0010455 13.1799
GO:0032867 16.6393
GO:0047021 15.2243
GO:0031408 11.6544
GO:0046556 11.7165
GO:1902947 13.7648
GO:0010691 16.2243
GO:0043505 14.9023
GO:0004595 9.5169
GO:0052353 17.2243
GO:2000346 14.6393
GO:0008810 10.2585
GO:0004376 15.0543
GO:0010172 13.0543
GO:0008740 13.7007
GO:0000741 12.5518
GO:0097731 10.2935
GO:0043991 16.2243
GO:0039671 17.2243
GO:0035259 13.7648
GO:2000392 13.7648
GO:0018625 15.9023
GO:0019773 10.5877
GO:0071623 18.2243
GO:0034367 11.2243
GO:0045022 11.8149
GO:0018479 14.0543
GO:0047619 18.2243
GO:0033721 14.3174
GO:0004298 8.8106
GO:0050231 14.7648
GO:0009867 12.1582
GO:0001004 14.7648
GO:0043495 12.1158
GO:0030429 12.2243
GO:0021796 17.2243
GO:0060675 11.2818
GO:0034751 14.7648
GO:0046855 11.9205
GO:0110155 14.9023
GO:0034099 15.4169
GO:0099631 15.9023
GO:0034242 15.6393
GO:0014045 15.9023
GO:1903355 18.2243
GO:0046390 4.4553
GO:0071044 13.0543
GO:0032273 9.5840
GO:0004045 9.2788
GO:0009710 15.6393
GO:0015099 14.6393
GO:0010116 17.2243
GO:0031968 8.5256
GO:0043229 1.9390
GO:0008479 10.1210
GO:0009104 16.2243
GO:1902262 15.2243
GO:1905407 17.2243
GO:0102041 18.2243
GO:0005671 12.8667
GO:1902233 17.2243
GO:0034103 10.2995
GO:0055079 18.2243
GO:0102659 18.2243
GO:0047972 17.2243
GO:0060412 13.4169
GO:0018774 14.4169
GO:0046174 8.7896
GO:0090094 17.2243
GO:0046935 13.9023
GO:0032588 11.9763
GO:0070298 14.9023
GO:0030970 12.6393
GO:0035247 11.8492
GO:0045227 11.8320
GO:0003880 13.4169
GO:2000657 18.2243
GO:0102254 18.2243
GO:0030417 14.6393
GO:0000050 11.4694
GO:1901522 12.3914
GO:0017005 15.4169
GO:0043697 14.5238
GO:0102170 18.2243
GO:1904409 17.2243
GO:0070257 14.2243
GO:0052544 14.5238
GO:0070884 12.4694
GO:0071333 10.1053
GO:0019251 13.9763
GO:0046726 15.6393
GO:0097301 18.2243
GO:0110118 16.6393
GO:0033879 18.2243
GO:0044395 15.6393
GO:0019652 15.9023
GO:0031593 11.0644
GO:0016407 7.1819
GO:0030200 14.3174
GO:0030683 9.2075
GO:0006611 8.7304
GO:0086078 17.2243
GO:0060332 14.7648
GO:0001957 17.2243
GO:0043750 15.0543
GO:0033990 12.9389
GO:1903561 6.7130
GO:0047595 18.2243
GO:0016632 17.2243
GO:0042824 12.0345
GO:0045098 14.3174
GO:0098943 15.6393
GO:0005506 5.6274
GO:0002692 13.9763
GO:1990638 18.2243
GO:0007405 11.7648
GO:0050362 15.2243
GO:0061377 14.6393
GO:0008425 10.2187
GO:0090432 17.2243
GO:0072608 13.5238
GO:0000726 9.8492
GO:0005929 7.8623
GO:0006286 14.4169
GO:0009257 13.8320
GO:0003871 10.9114
GO:0061811 16.2243
GO:2000116 9.3054
GO:0043899 17.2243
GO:1902527 14.9023
GO:0010424 14.0543
GO:0008081 8.3694
GO:0004638 12.5518
GO:0005913 10.8406
GO:0009065 8.3819
GO:0018683 13.1799
GO:2000343 13.0950
GO:0035082 10.9389
GO:0045505 13.0148
GO:0007305 18.2243
GO:0031080 12.1799
GO:0061981 16.2243
GO:1902038 17.2243
GO:0030720 15.4169
GO:0008882 11.9763
GO:0005509 6.2958
GO:0072109 14.5238
GO:0019177 15.4169
GO:0004675 10.7244
GO:0019519 14.7648
GO:0043279 10.4627
GO:0019853 12.1582
GO:0009608 13.4694
GO:0007252 13.7007
GO:0006295 13.5238
GO:0006545 8.7834
GO:0031394 14.0543
GO:0071008 13.1368
GO:0005093 14.6393
GO:0070650 14.4169
GO:0005515 2.9289
GO:0015430 12.7324
GO:0035807 15.6393
GO:0098802 9.2130
GO:1903098 15.2243
GO:0050302 16.6393
GO:1900169 16.6393
GO:0070195 15.6393
GO:0033038 17.2243
GO:0010438 15.4169
GO:1901004 15.2243
GO:1990027 18.2243
GO:0042300 12.1582
GO:0007063 12.1368
GO:1903645 15.9023
GO:0001534 15.9023
GO:0006388 10.4896
GO:0051057 11.3539
GO:0097322 14.3174
GO:0042165 10.7244
GO:0070547 12.2243
GO:0017126 15.4169
GO:0008660 12.9389
GO:0050803 9.4761
GO:0045283 12.2935
GO:0060003 14.5238
GO:0031537 14.4169
GO:0034473 13.8320
GO:0090239 13.7648
GO:0070976 14.5238
GO:0008211 12.4169
GO:0016340 18.2243
GO:0032824 13.8320
GO:0048087 14.6393
GO:0002038 18.2243
GO:2000382 14.5238
GO:0099619 13.6393
GO:0015889 11.1158
GO:0035878 14.9023
GO:0060667 16.6393
GO:2001238 12.0745
GO:0070623 16.2243
GO:0006771 8.6318
GO:0046499 11.4964
GO:0042637 17.2243
GO:0000775 8.5221
GO:0016715 13.3174
GO:0009902 13.6393
GO:0043778 15.2243
GO:0072425 13.1799
GO:0032400 13.1799
GO:0080027 14.2243
GO:0044773 10.6468
GO:0034461 17.2243
GO:0001504 12.0148
GO:0016056 11.6393
GO:0090317 11.6851
GO:0061437 13.6393
GO:0018867 16.6393
GO:0036351 15.9023
GO:0043584 14.4169
GO:0030416 13.9763
GO:0045876 14.4169
GO:0007058 18.2243
GO:0015671 8.0307
GO:0071889 12.6697
GO:0017190 16.6393
GO:0000465 15.9023
GO:0048730 13.3174
GO:0042754 12.7007
GO:0047957 18.2243
GO:0070666 14.7648
GO:0045188 13.9023
GO:0007274 11.9205
GO:1990468 14.6393
GO:0071031 13.5804
GO:0006424 8.8064
GO:0032005 12.7980
GO:0048671 14.3174
GO:0051148 12.5804
GO:0098689 14.6393
GO:0016774 7.6939
GO:0018965 13.5238
GO:0071526 11.2935
GO:0090022 11.9763
GO:0035779 18.2243
GO:1900194 14.7648
GO:0110053 8.6871
GO:0060333 11.0847
GO:0016886 8.4611
GO:0017159 15.0543
GO:0030330 10.9297
GO:0061177 17.2243
GO:0008532 16.6393
GO:0008403 16.6393
GO:0030193 10.2187
GO:1902615 18.2243
GO:0048343 18.2243
GO:0034057 15.9023
GO:0106145 18.2243
GO:0047884 17.2243
GO:0018484 18.2243
GO:0030505 15.9023
GO:0004361 15.0543
GO:0002215 14.9023
GO:0002581 12.7648
GO:0031489 13.4169
GO:0032425 16.6393
GO:0047044 14.4169
GO:1900226 14.1368
GO:0042133 7.0295
GO:0072708 14.7648
GO:0061508 16.6393
GO:0090541 17.2243
GO:0046324 11.3054
GO:0042207 17.2243
GO:0047627 15.6393
GO:0033192 13.7007
GO:0047949 17.2243
GO:0021560 17.2243
GO:0022010 13.8320
GO:0000806 15.6393
GO:0070327 11.9205
GO:0052901 14.3174
GO:0009206 6.2271
GO:0001916 11.7648
GO:0003072 14.1368
GO:0044315 16.6393
GO:0034105 10.7405
GO:0019012 inf
GO:1903892 18.2243
GO:0102698 14.4169
GO:0043860 17.2243
GO:0003422 13.3174
GO:0036022 16.6393
GO:0046120 15.6393
GO:1990937 17.2243
GO:0030159 12.9023
GO:0043218 12.9023
GO:0034334 14.4169
GO:0045231 16.6393
GO:0004501 18.2243
GO:0016031 15.9023
GO:0051903 12.4694
GO:0035275 15.0543
GO:0060275 18.2243
GO:0042547 15.9023
GO:0003823 9.5238
GO:0098845 14.4169
GO:0102883 18.2243
GO:0031234 10.0003
GO:0005137 14.2243
GO:0003158 10.4041
GO:0048683 17.2243
GO:2000380 13.2243
GO:0060080 13.8320
GO:2001013 15.2243
GO:0042215 18.2243
GO:0047919 15.9023
GO:0006509 11.6096
GO:0097500 14.5238
GO:0044654 18.2243
GO:1904586 18.2243
GO:0001401 15.4169
GO:1901679 13.7007
GO:0005477 18.2243
GO:0015204 13.6393
GO:0019228 13.1368
GO:0089714 14.9023
GO:1903490 13.2243
GO:0031299 17.2243
GO:1990009 15.9023
GO:0047545 14.6393
GO:1905040 18.2243
GO:0006513 10.7086
GO:0048236 13.8320
GO:0019085 17.2243
GO:2001190 15.4169
GO:0036094 1.8548
GO:0042454 10.3977
GO:0070138 15.2243
GO:1905778 14.5238
GO:0110127 16.6393
GO:0034607 17.2243
GO:0007483 15.4169
GO:0032211 13.1368
GO:1902318 15.9023
GO:0015935 6.3930
GO:0043406 9.2243
GO:0005513 13.4169
GO:0005518 11.0847
GO:0046102 12.5804
GO:0032880 7.1112
GO:0048880 8.7855
GO:0009103 7.9811
GO:0060229 11.7485
GO:0072431 12.7980
GO:0070874 13.7007
GO:0043544 16.6393
GO:0060284 7.4761
GO:0006869 7.4315
GO:0060771 16.6393
GO:0015862 15.2243
GO:0033562 18.2243
GO:1900727 17.2243
GO:1900000 18.2243
GO:0071345 7.0828
GO:0046974 13.7648
GO:0042337 15.6393
GO:0009174 6.9464
GO:0009440 13.7648
GO:0071960 16.6393
GO:0008114 16.6393
GO:0001013 14.0543
GO:1905155 13.0950
GO:0036523 18.2243
GO:0110024 18.2243
GO:0046541 13.7007
GO:1902514 14.5238
GO:0022409 9.1636
GO:0005041 14.2243
GO:0022616 10.0594
GO:0001162 13.9023
GO:0036391 15.2243
GO:1903356 14.7648
GO:0035891 8.6393
GO:1900611 17.2243
GO:0051189 8.6244
GO:0071897 7.6309
GO:0014878 15.9023
GO:0050917 15.4169
GO:0033283 10.5308
GO:0036203 18.2243
GO:0047895 17.2243
GO:0021856 18.2243
GO:0030099 8.4201
GO:0031459 17.2243
GO:0009310 9.0100
GO:0015767 15.0543
GO:0030612 13.4694
GO:0090297 14.9023
GO:0046565 16.6393
GO:0061028 11.9389
GO:0016266 12.6096
GO:0019484 18.2243
GO:0045578 16.6393
GO:1904068 18.2243
GO:0051623 18.2243
GO:0010366 16.6393
GO:2000372 12.7007
GO:1904090 12.9763
GO:0031145 11.2243
GO:0043752 15.2243
GO:0047580 12.7007
GO:0019662 13.9763
GO:0009390 18.2243
GO:0016900 18.2243
GO:0047326 15.6393
GO:0005245 12.2019
GO:0039023 18.2243
GO:0051067 18.2243
GO:0045425 15.9023
GO:0042417 11.3174
GO:0009139 9.4299
GO:0003195 17.2243
GO:0009931 11.6544
GO:2001024 11.5238
GO:0060302 15.9023
GO:0035226 18.2243
GO:0034631 16.6393
GO:0047584 17.2243
GO:0003205 11.0644
GO:0018969 14.7648
GO:0009745 18.2243
GO:0002728 17.2243
GO:0018108 8.5290
GO:0042731 17.2243
GO:0018980 17.2243
GO:1904659 10.5032
GO:0051130 6.7633
GO:0098965 18.2243
GO:0021503 17.2243
GO:0099240 10.8580
GO:0018802 15.4169
GO:0061015 14.1368
GO:0008299 6.4976
GO:0001711 14.2243
GO:0016992 9.6890
GO:0001834 16.6393
GO:1902003 11.5378
GO:0043173 7.6151
GO:1903429 12.2470
GO:2000232 12.8667
GO:2000082 16.2243
GO:0034762 8.0911
GO:0098576 12.2701
GO:1905881 13.3663
GO:2001264 17.2243
GO:0036111 16.6393
GO:0043242 10.1799
GO:0032769 14.6393
GO:1903117 17.2243
GO:0006940 11.0148
GO:0009670 17.2243
GO:0008825 14.6393
GO:2001294 15.6393
GO:0010732 15.0543
GO:0031510 13.5804
GO:0044002 16.6393
GO:0031680 14.2243
GO:0050709 10.0394
GO:0080030 11.2585
GO:0035171 16.2243
GO:0032602 10.6620
GO:0002663 18.2243
GO:0021882 18.2243
GO:0070895 15.9023
GO:1905599 15.0543
GO:0047451 9.6659
GO:0006565 11.8320
GO:1902693 16.2243
GO:0016206 13.9763
GO:0044648 15.4169
GO:0047350 17.2243
GO:0015813 13.0148
GO:0004363 12.0543
GO:0003014 10.4964
GO:0061518 14.5238
GO:0008687 18.2243
GO:0007162 9.0873
GO:0016723 12.2935
GO:0012505 4.6633
GO:0051668 10.3601
GO:0030241 13.9763
GO:0044351 13.5238
GO:0043303 12.0950
GO:0098025 12.8667
GO:0071695 9.2614
GO:0090069 12.1368
GO:0006678 13.7007
GO:2001181 15.0543
GO:0071909 17.2243
GO:0097118 16.6393
GO:0051733 13.9763
GO:0046642 13.7007
GO:1904796 14.1368
GO:0099528 12.2470
GO:0032986 12.3416
GO:0032002 15.6393
GO:0052354 17.2243
GO:0097711 12.7007
GO:0045933 11.8492
GO:0009119 6.4723
GO:1990334 18.2243
GO:1903601 15.9023
GO:0045725 13.9023
GO:0015205 14.2243
GO:0042340 14.6393
GO:0043932 15.0543
GO:0021894 16.2243
GO:0046345 15.2243
GO:0070234 13.1799
GO:0030797 16.6393
GO:0072498 14.3174
GO:0004890 13.3663
GO:1902812 18.2243
GO:0030476 13.7648
GO:0010559 12.5518
GO:0050439 15.2243
GO:0031056 9.9435
GO:0023026 13.4694
GO:1904843 18.2243
GO:0042144 11.8492
GO:0045901 11.7324
GO:0050671 10.0543
GO:0034991 15.6393
GO:0000349 13.4169
GO:0033820 17.2243
GO:0102487 13.4694
GO:0010006 18.2243
GO:0045910 10.3539
GO:0046263 14.6393
GO:0046467 7.2406
GO:0045861 7.6516
GO:1903409 9.4661
GO:0018583 14.9023
GO:0033530 15.2243
GO:1903712 16.2243
GO:0003057 16.2243
GO:0061826 18.2243
GO:1901750 15.6393
GO:0046228 17.2243
GO:0038033 16.6393
GO:0008772 12.5238
GO:0038055 18.2243
GO:1903053 11.9575
GO:1904668 13.1368
GO:0033115 13.1799
GO:0060740 14.2243
GO:1901610 14.9023
GO:0051495 8.9228
GO:0046103 13.1799
GO:2000559 17.2243
GO:0097431 12.6393
GO:0034643 12.8667
GO:0031211 14.4169
GO:1903424 13.0950
GO:0033120 11.8149
GO:0045613 16.2243
GO:0051445 10.2187
GO:0070187 13.3663
GO:1900029 13.7007
GO:1990964 15.0543
GO:0009937 13.2701
GO:0036115 16.6393
GO:0003209 14.3174
GO:2000626 15.6393
GO:0097027 13.4694
GO:1902473 13.5238
GO:0008830 13.0543
GO:0033633 17.2243
GO:0072110 14.5238
GO:0046995 13.2243
GO:0004982 18.2243
GO:0070116 15.4169
GO:0016941 14.6393
GO:0080112 15.0543
GO:0033364 17.2243
GO:0071927 17.2243
GO:0010450 17.2243
GO:0008009 10.3851
GO:0003910 10.8064
GO:0034672 16.6393
GO:0005773 6.6328
GO:0040020 10.9763
GO:0009428 15.6393
GO:0019447 18.2243
GO:1905255 18.2243
GO:0043168 2.0181
GO:1903955 13.2701
GO:0009626 12.4169
GO:0030611 12.5518
GO:0060858 18.2243
GO:0098563 12.9389
GO:0008195 14.5238
GO:0015451 15.6393
GO:0090299 16.6393
GO:0030697 11.5949
GO:0030154 4.9872
GO:0002737 17.2243
GO:0044407 12.9023
GO:0046990 16.2243
GO:0031753 15.4169
GO:0005149 12.0148
GO:0050083 15.2243
GO:1904636 15.4169
GO:0016724 10.2759
GO:0000445 13.6393
GO:0031732 16.2243
GO:0120113 14.9023
GO:1904781 14.5238
GO:1905191 17.2243
GO:0051214 18.2243
GO:0033856 10.6697
GO:1900551 17.2243
GO:1904886 15.2243
GO:0018021 15.6393
GO:0070453 15.4169
GO:0006942 11.0745
GO:1990777 10.8844
GO:0061590 15.4169
GO:0006399 4.1381
GO:0051767 11.8844
GO:0071638 13.0950
GO:0032471 14.3174
GO:0034154 14.0543
GO:1903831 11.3416
GO:1903176 13.9763
GO:0031420 9.8844
GO:0044878 14.7648
GO:0045095 11.6244
GO:0060394 14.5238
GO:1903521 15.9023
GO:0004310 12.1582
GO:1990481 12.6697
GO:0072660 16.6393
GO:0016488 14.7648
GO:0050348 13.5804
GO:0072546 14.5238
GO:0016157 13.2243
GO:0052231 17.2243
GO:0017110 12.3914
GO:0002724 10.9389
GO:0005345 14.7648
GO:0072091 11.6096
GO:2001021 10.6851
GO:1905578 18.2243
GO:1905012 16.6393
GO:0035266 12.9389
GO:0035178 17.2243
GO:0060030 16.6393
GO:0016980 15.9023
GO:0042473 13.8320
GO:0004985 14.1368
GO:0052775 16.2243
GO:0042908 10.5032
GO:2000557 16.2243
GO:0042565 14.9023
GO:0016754 18.2243
GO:0051095 11.9389
GO:0055065 7.2068
GO:0048573 11.8492
GO:0010165 11.4561
GO:0070293 11.9575
GO:1903530 7.6041
GO:0009375 12.7007
GO:0019072 12.5238
GO:0070207 10.6851
GO:0042051 13.1799
GO:1903438 13.2701
GO:0061782 18.2243
GO:0006209 15.6393
GO:0070991 14.3174
GO:0007323 14.9023
GO:0097354 12.1799
GO:0110104 14.9023
GO:0048254 14.4169
GO:0061000 14.5238
GO:0021699 16.6393
GO:0032515 10.7896
GO:0030847 13.9023
GO:0031915 13.9763
GO:0008963 10.1854
GO:1905637 18.2243
GO:1902104 15.6393
GO:0045158 11.4561
GO:0008741 14.0543
GO:0097621 17.2243
GO:1902958 13.9023
GO:0009263 7.5904
GO:2001055 18.2243
GO:0000146 13.0148
GO:0019527 15.6393
GO:1990613 15.6393
GO:0003105 18.2243
GO:0098962 14.7648
GO:0009148 6.9985
GO:0035975 13.6393
GO:0045304 14.6393
GO:0035059 17.2243
GO:0010846 18.2243
GO:0031641 12.6393
GO:0035324 15.9023
GO:0150074 16.2243
GO:0071880 13.0950
GO:0032940 6.4368
GO:0015341 16.6393
GO:0018858 14.7648
GO:0003977 9.5732
GO:0002034 14.1368
GO:1902080 16.6393
GO:0102867 14.6393
GO:0004457 10.0695
GO:0052735 16.2243
GO:0006801 8.5536
GO:0014883 14.4169
GO:0051316 13.2701
GO:0071287 13.6393
GO:0110102 15.9023
GO:0045289 13.8320
GO:0043614 12.3416
GO:2000683 18.2243
GO:0002232 16.2243
GO:0061798 10.9114
GO:0050177 14.9023
GO:0016742 7.3547
GO:0034471 8.4981
GO:0018024 9.9955
GO:0009807 14.0543
GO:0001519 16.2243
GO:0001085 11.7648
GO:0032890 11.1690
GO:0050763 15.9023
GO:0032331 14.4169
GO:0018775 17.2243
GO:0010563 7.8833
GO:0102457 18.2243
GO:0046921 15.6393
GO:0035283 15.2243
GO:1904597 17.2243
GO:0034759 15.0543
GO:0007207 16.6393
GO:0044339 16.6393
GO:1905949 16.6393
GO:0051732 14.7648
GO:0031625 9.1936
GO:0004645 10.6393
GO:0052805 9.3882
GO:0036009 11.6851
GO:0005087 14.0543
GO:0047209 16.6393
GO:0010971 12.4429
GO:0099020 16.2243
GO:0090721 18.2243
GO:0061496 15.4169
GO:0005978 8.7445
GO:0044090 12.7007
GO:0043152 13.9023
GO:0046271 10.8492
GO:0097144 15.6393
GO:0042715 18.2243
GO:0001109 15.4169
GO:0006527 9.0924
GO:0001217 9.5877
GO:0046657 15.4169
GO:0090407 3.4547
GO:0010656 13.3663
GO:0005992 11.0950
GO:0008321 15.6393
GO:0070173 18.2243
GO:0015930 14.7648
GO:0031440 11.9575
GO:0003849 12.3914
GO:0010361 17.2243
GO:0007156 9.6244
GO:0040003 14.3174
GO:0000144 14.7648
GO:0032489 15.4169
GO:0097214 15.9023
GO:0051670 17.2243
GO:0051039 15.4169
GO:0019500 16.2243
GO:0052228 16.6393
GO:0048609 7.1826
GO:0060744 17.2243
GO:0015423 13.5804
GO:0089722 15.9023
GO:0071174 10.8149
GO:0032556 16.6393
GO:0047517 17.2243
GO:1905342 13.9023
GO:0010992 12.7007
GO:0060161 16.2243
GO:0016328 11.9955
GO:0030410 14.6393
GO:0004377 15.9023
GO:0072574 13.3663
GO:0070242 13.3174
GO:0005534 11.2935
GO:0004398 14.3174
GO:0046440 12.1582
GO:0009312 7.1840
GO:0018364 11.4964
GO:0045737 11.9575
GO:0120193 11.5518
GO:0050893 16.2243
GO:0015212 16.2243
GO:0033520 17.2243
GO:0050342 17.2243
GO:0032760 10.8064
GO:0006661 11.1799
GO:0033152 13.9763
GO:0001208 17.2243
GO:0006890 10.6851
GO:1905071 17.2243
GO:0004504 15.2243
GO:0007265 8.1475
GO:0004914 17.2243
GO:1904528 15.6393
GO:0070592 11.7007
GO:0035384 8.0809
GO:0009316 10.1854
GO:0106030 12.0345
GO:1902344 18.2243
GO:1990418 15.4169
GO:0000808 12.1582
GO:1905239 17.2243
GO:1900803 18.2243
GO:0090588 18.2243
GO:0008934 12.1582
GO:0031782 18.2243
GO:1905595 15.0543
GO:0052929 10.9023
GO:0016123 14.3174
GO:0033646 6.8872
GO:0060291 11.4429
GO:1903371 15.4169
GO:0035184 13.9023
GO:0061181 18.2243
GO:0045809 18.2243
GO:1902371 15.9023
GO:0019157 18.2243
GO:0045085 15.0543
GO:0051066 10.0295
GO:0018478 13.4169
GO:0007280 15.0543
GO:0000023 12.4429
GO:1903233 16.2243
GO:2000042 13.3174
GO:0042462 11.9023
GO:0099144 14.2243
GO:1902805 15.6393
GO:0010829 13.0543
GO:1990519 16.2243
GO:0045494 12.4169
GO:2001216 18.2243
GO:0016692 14.9023
GO:2000255 13.8320
GO:0060393 12.4169
GO:1904588 17.2243
GO:0070154 18.2243
GO:0001540 11.0246
GO:0018022 9.2556
GO:1902475 11.6096
GO:1905957 11.7813
GO:0004492 17.2243
GO:0016623 13.7007
GO:0060081 13.1799
GO:0052934 15.9023
GO:1905099 16.2243
GO:0030653 10.3788
GO:0046460 11.2701
GO:0010132 17.2243
GO:0009780 17.2243
GO:0016437 11.3054
GO:0035445 16.6393
GO:0018511 18.2243
GO:0010199 15.4169
GO:1901377 15.6393
GO:0000716 14.1368
GO:0044683 16.6393
GO:0045818 16.6393
GO:0072341 8.8558
GO:0030155 7.8277
GO:0051028 8.8471
GO:0045632 18.2243
GO:0019776 12.3416
GO:0070287 15.6393
GO:0060147 10.8320
GO:0052332 13.6393
GO:0046573 13.1368
GO:0070732 16.6393
GO:0022402 5.7049
GO:0015824 17.2243
GO:1902760 18.2243
GO:0061570 18.2243
GO:0032222 14.4169
GO:0030884 15.0543
GO:0046053 16.2243
GO:1902414 13.7007
GO:0021937 18.2243
GO:0030007 13.3663
GO:0120020 12.2470
GO:0051177 13.0543
GO:0071262 14.9023
GO:0042663 15.6393
GO:0035093 14.4169
GO:0090197 13.3174
GO:1903416 18.2243
GO:0035502 16.2243
GO:0106075 18.2243
GO:0090305 5.0838
GO:0032281 13.0148
GO:0061469 14.3174
GO:0032361 14.9023
GO:0010817 7.4347
GO:0019897 9.1002
GO:0021532 12.5518
GO:0021578 16.2243
GO:0044657 13.6393
GO:0045805 18.2243
GO:0033284 10.7086
GO:0035578 9.8623
GO:0036289 14.4169
GO:0019306 16.6393
GO:2000244 17.2243
GO:0006233 9.5413
GO:0007056 14.9023
GO:0090215 16.2243
GO:0048209 12.6697
GO:0034146 15.9023
GO:0061502 18.2243
GO:0005222 13.9023
GO:0086017 16.2243
GO:0001080 18.2243
GO:0018064 15.4169
GO:0006116 12.6096
GO:0033595 15.9023
GO:0001124 17.2243
GO:0014733 13.9763
GO:0042475 10.6318
GO:0046562 15.6393
GO:0045414 13.3663
GO:0050733 16.2243
GO:0034410 13.1368
GO:0009197 9.5308
GO:1900370 15.9023
GO:0016078 11.7813
GO:0051882 13.2701
GO:0050851 9.0669
GO:0036213 12.7648
GO:0030185 12.5804
GO:0039623 13.5238
GO:2000589 15.6393
GO:0050638 18.2243
GO:0098816 16.6393
GO:0000112 13.5238
GO:0015467 14.2243
GO:0043467 9.2271
GO:0034729 13.0148
GO:0008800 9.6022
GO:1904902 16.6393
GO:0050243 17.2243
GO:0005756 14.5238
GO:0046434 7.1131
GO:0030149 11.0745
GO:0043711 11.2130
GO:0061836 15.4169
GO:0005161 14.2243
GO:0000453 12.3914
GO:0009303 11.3054
GO:2000172 15.9023
GO:0090464 17.2243
GO:0019098 10.9482
GO:0035931 14.7648
GO:0033967 12.9389
GO:0080009 11.4694
GO:1905602 14.7648
GO:2000057 18.2243
GO:0009018 15.2243
GO:0060279 14.0543
GO:0008616 8.2570
GO:0060478 13.8320
GO:0007296 15.0543
GO:0060238 15.4169
GO:1903629 15.9023
GO:0036065 12.2470
GO:2000348 15.6393
GO:0042139 18.2243
GO:0031748 14.7648
GO:0017183 10.4694
GO:0007370 15.4169
GO:0009291 18.2243
GO:0043480 17.2243
GO:0006540 15.6393
GO:0030130 13.1799
GO:0090715 13.9763
GO:0018904 9.7324
GO:0016743 7.7896
GO:0009211 7.7824
GO:0008458 15.4169
GO:0060019 13.8320
GO:0110025 14.1368
GO:0080045 16.6393
GO:0047310 18.2243
GO:0042616 14.2243
GO:0046817 15.9023
GO:0034051 17.2243
GO:0102290 18.2243
GO:0033013 6.4677
GO:0036069 18.2243
GO:0010242 13.9763
GO:0000375 7.7597
GO:0003911 9.0745
GO:0060701 11.7813
GO:0015080 17.2243
GO:0004861 11.9205
GO:0009641 14.7648
GO:1902596 18.2243
GO:0010564 7.0860
GO:0008843 14.9023
GO:0034293 11.0345
GO:1901338 13.7007
GO:0008240 15.0543
GO:0071652 16.2243
GO:0009114 15.4169
GO:0019867 7.1758
GO:0080186 15.2243
GO:0061781 17.2243
GO:0072594 7.1690
GO:0015692 17.2243
GO:0055077 15.6393
GO:0031010 13.0950
GO:0033526 14.6393
GO:0045924 14.9023
GO:0000755 15.2243
GO:0052696 15.9023
GO:0071450 8.8889
GO:0015188 15.9023
GO:0010838 14.1368
GO:0042809 14.9023
GO:0046062 16.6393
GO:0035091 8.7145
GO:2001171 13.4169
GO:0006113 10.9482
GO:0052908 9.6697
GO:0031617 11.6544
GO:1905017 18.2243
GO:0072003 15.9023
GO:2000256 16.2243
GO:1901210 18.2243
GO:0070661 8.7066
GO:0019722 9.1555
GO:0061326 10.7244
GO:0035373 16.2243
GO:0004630 12.9763
GO:0071817 15.2243
GO:1903431 13.7007
GO:0033750 10.9114
GO:0099624 15.2243
GO:0046327 13.8320
GO:0050812 13.9763
GO:0030389 17.2243
GO:0061713 12.6393
GO:0047179 14.9023
GO:0019730 9.1909
GO:0030332 11.9575
GO:0036019 13.9763
GO:0045332 13.0543
GO:0010888 13.2701
GO:0090669 15.6393
GO:1901685 11.9205
GO:0008392 12.0345
GO:0050958 16.2243
GO:0018913 17.2243
GO:0001845 13.3663
GO:0036367 15.4169
GO:1904064 9.8536
GO:0097378 17.2243
GO:0001907 9.1826
GO:0070611 14.7648
GO:0046684 15.2243
GO:0015123 17.2243
GO:0016334 15.2243
GO:0051476 18.2243
GO:0002585 18.2243
GO:0050702 11.3663
GO:0031086 12.7648
GO:0000025 14.3174
GO:1904515 14.9023
GO:2001154 18.2243
GO:0034986 14.3174
GO:0015200 16.2243
GO:0010253 15.9023
GO:0038084 12.4169
GO:0048498 18.2243
GO:0034092 16.2243
GO:0016744 8.3234
GO:0010599 16.2243
GO:0090334 15.4169
GO:0035868 15.4169
GO:0016892 10.4694
GO:2001239 11.7485
GO:0009628 5.7204
GO:0002687 9.8711
GO:0006846 17.2243
GO:0072575 13.3663
GO:0035076 14.7648
GO:0047462 16.2243
GO:0006080 12.8320
GO:0030860 18.2243
GO:0008690 10.2243
GO:0045065 14.9023
GO:0042271 15.6393
GO:0004996 17.2243
GO:0009073 5.3671
GO:1900554 17.2243
GO:2001259 11.0644
GO:0046672 17.2243
GO:0032872 9.5483
GO:0102568 9.6169
GO:0016898 13.5238
GO:0008269 17.2243
GO:1900705 15.6393
GO:0045839 10.5518
GO:0033922 16.2243
GO:0042724 7.5840
GO:0101030 10.1475
GO:2000095 14.4169
GO:0045769 16.6393
GO:2000282 13.2243
GO:0099114 15.2243
GO:0043305 14.6393
GO:0002249 14.1368
GO:1904681 17.2243
GO:0017186 13.2243
GO:0035196 11.2130
GO:0032667 13.3174
GO:0034271 13.8320
GO:0031991 13.5238
GO:0016143 11.6544
GO:1904754 13.9763
GO:0016936 13.4169
GO:0035822 13.2243
GO:0045500 14.7648
GO:1905772 14.9023
GO:0004032 11.1053
GO:1904829 15.9023
GO:0080058 14.3174
GO:1902198 18.2243
GO:0044531 10.5589
GO:0015616 12.7324
GO:0047792 18.2243
GO:0031466 14.5238
GO:2000739 16.2243
GO:0034704 11.4694
GO:0052889 18.2243
GO:0047971 16.2243
GO:0034123 12.7980
GO:0033627 11.0051
GO:0005499 13.1368
GO:0046214 18.2243
GO:0015794 12.5238
GO:0061414 15.9023
GO:0120047 18.2243
GO:0000247 16.6393
GO:0046337 11.3295
GO:0001666 8.7105
GO:0045582 10.7980
GO:0015669 7.8558
GO:0061650 10.3539
GO:0050297 16.6393
GO:1905156 14.5238
GO:0016154 10.8580
GO:0002945 18.2243
GO:0061686 18.2243
GO:0000928 15.4169
GO:0005371 16.6393
GO:0021570 15.4169
GO:0033797 15.2243
GO:1904959 15.2243
GO:0019542 15.9023
GO:0033073 16.6393
GO:0090043 14.9023
GO:0035744 12.8667
GO:0016325 15.0543
GO:0001672 12.0345
GO:0036170 12.6393
GO:0010068 18.2243
GO:0048309 13.2243
GO:0051082 6.5430
GO:0019299 11.0745
GO:0009396 8.9001
GO:0036230 8.3114
GO:0050568 10.0796
GO:0070879 13.4169
GO:0034390 13.2243
GO:2001150 11.1909
GO:0030194 12.0745
GO:0046527 8.8755
GO:0031095 17.2243
GO:0034665 17.2243
GO:0039531 13.4694
GO:0007200 11.5518
GO:0051562 15.9023
GO:0071585 15.4169
GO:1905403 16.6393
GO:0150003 16.6393
GO:0043527 12.1368
GO:0033258 18.2243
GO:0030322 14.2243
GO:0071611 15.2243
GO:1902494 4.6075
GO:0051415 14.2243
GO:0009767 9.4331
GO:0016125 8.4009
GO:0015128 18.2243
GO:0042817 15.9023
GO:0000176 11.6544
GO:0006517 11.4299
GO:1905903 16.6393
GO:0018242 13.3663
GO:0097203 16.6393
GO:0062122 17.2243
GO:1901600 15.0543
GO:0034077 14.7648
GO:0018345 12.9023
GO:0048072 15.0543
GO:0048169 13.5804
GO:1905340 13.8320
GO:0018211 16.2243
GO:0001221 12.9023
GO:0036298 16.6393
GO:0005891 12.4694
GO:0046413 15.0543
GO:0051438 10.3355
GO:0097363 15.9023
GO:0004316 11.6544
GO:2000228 18.2243
GO:0032998 18.2243
GO:1903879 18.2243
GO:0030976 8.6774
GO:0010557 5.8175
GO:0015705 17.2243
GO:0005747 10.0394
GO:0071412 16.6393
GO:2001224 13.7007
GO:0030766 18.2243
GO:0060079 11.3416
GO:0008328 12.1799
GO:0080177 17.2243
GO:0044562 18.2243
GO:0004559 11.8149
GO:0047820 16.6393
GO:0110153 16.2243
GO:0015562 11.0345
GO:0016311 6.1765
GO:0018585 16.6393
GO:0007010 6.1578
GO:0150034 9.3851
GO:0034391 13.2243
GO:0009088 9.4998
GO:1905575 17.2243
GO:0047915 18.2243
GO:0070656 18.2243
GO:0071250 17.2243
GO:0048029 8.2019
GO:0007172 14.1368
GO:1905039 9.7405
GO:0019954 9.0345
GO:2000194 13.6393
GO:0031221 12.0950
GO:0102490 13.4694
GO:0002931 12.3663
GO:0018992 13.6393
GO:0035860 14.6393
GO:0070920 12.8320
GO:0033181 14.9023
GO:0000229 12.8320
GO:0033304 16.6393
GO:0035717 17.2243
GO:0009891 5.7078
GO:1903003 14.1368
GO:0060702 12.2470
GO:0060754 14.5238
GO:0016487 14.7648
GO:0038085 15.6393
GO:0003845 14.0543
GO:0061301 18.2243
GO:0050982 12.2243
GO:0032008 11.0745
GO:0072534 15.0543
GO:0050856 12.2701
GO:0003972 12.7980
GO:0019354 11.4429
GO:0047831 16.2243
GO:0043175 10.4299
GO:1902926 18.2243
GO:0046812 9.4627
GO:0061318 13.8320
GO:0048226 15.6393
GO:1905952 10.0148
GO:1901374 14.7648
GO:0090327 18.2243
GO:0047680 16.6393
GO:0009651 9.2441
GO:0102778 18.2243
GO:0002788 16.6393
GO:0010249 17.2243
GO:0010714 13.1799
GO:0070430 18.2243
GO:0031805 16.6393
GO:0021633 17.2243
GO:0000939 13.4169
GO:0046483 1.5093
GO:0005834 11.0644
GO:0061030 18.2243
GO:0034508 10.7485
GO:0008891 14.9023
GO:0071673 15.6393
GO:0090328 17.2243
GO:2000417 16.2243
GO:0102064 17.2243
GO:1901527 17.2243
GO:0006886 6.0537
GO:2001006 15.9023
GO:0070044 15.6393
GO:0102209 16.2243
GO:0006873 7.2335
GO:2000533 16.6393
GO:0043542 9.5804
GO:0036388 12.2019
GO:0035877 16.2243
GO:0006174 18.2243
GO:0060361 16.2243
GO:0007414 15.6393
GO:0090332 13.3663
GO:0140293 14.9023
GO:0099078 14.6393
GO:0150025 17.2243
GO:0060331 13.2701
GO:2000045 10.2019
GO:0015817 18.2243
GO:2001260 16.2243
GO:0047973 18.2243
GO:1902153 16.2243
GO:1901190 17.2243
GO:1990904 4.8582
GO:0071677 11.9575
GO:0002513 16.2243
GO:0004707 10.4964
GO:0018298 7.8978
GO:0006585 15.2243
GO:0015343 12.6393
GO:0009100 8.0771
GO:1901006 15.2243
GO:0003861 9.0898
GO:0010748 16.6393
GO:0090260 18.2243
GO:0000494 14.1368
GO:0019102 16.6393
GO:1905535 18.2243
GO:0043531 9.5589
GO:0000923 13.9763
GO:1990879 13.8320
GO:0071789 17.2243
GO:0060136 17.2243
GO:0071456 9.6133
GO:0044795 17.2243
GO:2001176 17.2243
GO:0060556 14.0543
GO:0051666 13.2243
GO:0019295 14.1368
GO:0086080 13.9023
GO:0060978 17.2243
GO:0010731 13.1368
GO:0097474 18.2243
GO:0033203 17.2243
GO:0004459 10.3601
GO:0036135 17.2243
GO:0017189 15.2243
GO:0034706 13.0148
GO:0032922 11.4828
GO:0070402 9.0644
GO:0003850 16.2243
GO:0075732 11.4429
GO:1900166 17.2243
GO:0099134 15.9023
GO:0008239 11.1690
GO:0033877 17.2243
GO:0004604 11.9205
GO:0070273 11.9205
GO:0002246 14.6393
GO:1990854 17.2243
GO:0010458 11.4299
GO:0048487 12.1582
GO:0009912 15.6393
GO:0033621 15.4169
GO:0032059 15.0543
GO:0048634 10.4761
GO:0008217 9.5877
GO:0099148 17.2243
GO:0050509 15.6393
GO:1903311 8.5378
GO:0042729 13.5804
GO:0047129 17.2243
GO:0072077 14.4169
GO:0007530 11.2130
GO:0032280 15.9023
GO:1903360 18.2243
GO:0035054 18.2243
GO:0010897 14.6393
GO:0098583 16.2243
GO:0055072 8.2158
GO:0015016 15.2243
GO:0047682 17.2243
GO:0050242 13.5238
GO:1901222 10.7813
GO:0016272 11.0148
GO:0016202 10.5518
GO:1901847 18.2243
GO:0000936 16.6393
GO:2000622 15.6393
GO:0043751 16.2243
GO:0005634 3.4194
GO:0002507 13.0543
GO:0016728 10.8064
GO:0045836 12.8667
GO:0010565 9.0745
GO:1905453 18.2243
GO:0036037 12.9763
GO:1904466 16.2243
GO:0031651 18.2243
GO:0070935 12.1799
GO:0045143 10.7244
GO:0035113 11.5518
GO:0047958 17.2243
GO:0045267 14.9023
GO:1905146 15.0543
GO:1905790 15.6393
GO:0000802 16.2243
GO:0018002 14.7648
GO:0042692 8.8867
GO:0060900 15.0543
GO:0043847 16.2243
GO:0033321 17.2243
GO:0051224 9.5696
GO:0016778 10.2356
GO:0071012 11.7980
GO:1903748 16.2243
GO:1904699 15.9023
GO:0046137 14.9023
GO:0034249 8.6133
GO:0050218 14.5238
GO:0034288 11.5518
GO:0033955 16.6393
GO:0008448 13.9023
GO:0004750 12.7324
GO:0090691 15.0543
GO:0035771 15.0543
GO:0044785 13.7007
GO:0046325 13.5238
GO:2000545 16.6393
GO:0062037 15.0543
GO:0045614 16.6393
GO:0070664 10.2413
GO:0002693 12.7324
GO:0071505 16.6393
GO:1901925 15.6393
GO:0002943 11.6544
GO:0030305 15.6393
GO:0052922 16.6393
GO:0048020 11.4041
GO:0098724 16.6393
GO:0097111 16.6393
GO:0051311 13.8320
GO:0031028 14.2243
GO:0018564 17.2243
GO:0002703 9.3144
GO:1902882 10.1799
GO:1904325 17.2243
GO:0002142 16.6393
GO:0006278 9.7364
GO:0005797 12.7980
GO:0008780 11.0644
GO:0090151 11.1368
GO:0035905 18.2243
GO:0047082 18.2243
GO:0045612 18.2243
GO:0033100 14.5238
GO:0043007 13.2243
GO:0044344 9.9297
GO:0060817 18.2243
GO:0061170 17.2243
GO:1902404 14.0543
GO:0034186 14.9023
GO:0044752 16.6393
GO:1902815 16.6393
GO:0008406 9.4073
GO:0070615 14.3174
GO:0033971 13.3663
GO:0046944 14.7648
GO:1903364 10.3601
GO:0048210 15.9023
GO:0006241 7.8449
GO:0032536 14.5238
GO:0051570 12.6697
GO:0035471 18.2243
GO:0010754 14.7648
GO:0045316 18.2243
GO:0070427 16.6393
GO:0022857 4.7534
GO:0061400 18.2243
GO:2001071 17.2243
GO:0015665 13.9763
GO:1903839 18.2243
GO:0099550 14.6393
GO:0090109 11.3914
GO:0061965 17.2243
GO:0020009 15.0543
GO:0072340 10.4105
GO:0006108 10.1582
GO:0002152 17.2243
GO:0019698 14.6393
GO:0035618 15.4169
GO:0007187 9.4169
GO:1902653 9.3355
GO:0019882 9.1368
GO:0015148 14.4169
GO:0048328 18.2243
GO:0015265 14.9023
GO:0004058 13.7648
GO:0031956 12.5804
GO:0102810 18.2243
GO:0051548 18.2243
GO:0015925 9.8022
GO:1990649 18.2243
GO:0019646 10.2356
GO:0000977 7.8601
GO:1990254 15.4169
GO:0072095 17.2243
GO:0005471 13.6393
GO:0036370 13.0543
GO:0000702 9.5554
GO:0009668 12.7007
GO:0032635 10.1262
GO:0030283 13.1799
GO:0030229 15.6393
GO:1990683 15.4169
GO:0071938 17.2243
GO:0072092 16.2243
GO:0018915 17.2243
GO:0042362 12.7980
GO:0070869 13.3174
GO:0042006 15.2243
GO:0150018 16.2243
GO:0004463 13.3174
GO:1904289 14.7648
GO:0001839 16.6393
GO:1904291 18.2243
GO:1902294 16.6393
GO:0007263 13.0543
GO:0009884 18.2243
GO:1905953 11.7648
GO:1990189 13.9023
GO:0070551 15.6393
GO:0070336 14.0543
GO:0102130 12.7007
GO:0071525 15.6393
GO:0016277 14.5238
GO:0010584 13.9023
GO:0090529 7.9931
GO:0072198 18.2243
GO:0035754 14.6393
GO:0010301 18.2243
GO:0032869 9.6582
GO:0015518 16.6393
GO:0030029 7.0720
GO:0010693 15.9023
GO:2000110 14.3174
GO:1901076 14.6393
GO:0031491 10.2935
GO:0060635 18.2243
GO:1903217 18.2243
GO:1901249 17.2243
GO:0061427 18.2243
GO:0035903 18.2243
GO:0035930 13.5238
GO:1903580 10.9763
GO:0033071 13.8320
GO:0002921 12.2019
GO:1903170 11.9023
GO:1901371 14.9023
GO:0001777 13.7007
GO:0043131 17.2243
GO:0045873 18.2243
GO:0061510 17.2243
GO:0035529 9.5804
GO:0015891 11.7007
GO:0001776 10.8934
GO:0018410 11.3054
GO:0070943 12.5518
GO:0033365 6.6022
GO:0002351 16.2243
GO:0017129 17.2243
GO:0071766 12.1368
GO:0006117 15.2243
GO:0045149 12.7007
GO:1905222 17.2243
GO:0042241 18.2243
GO:1905323 14.0543
GO:1902626 11.9763
GO:0051013 12.5518
GO:0071305 13.2701
GO:0044381 16.6393
GO:0050604 18.2243
GO:0017064 14.3174
GO:0031914 15.6393
GO:0010347 18.2243
GO:0009192 16.6393
GO:1903622 18.2243
GO:0051021 13.8320
GO:0019763 14.6393
GO:0030604 9.9343
GO:0071849 15.2243
GO:0010727 14.9023
GO:0043426 15.0543
GO:0033655 9.1421
GO:0001956 13.6393
GO:1905237 18.2243
GO:0044483 14.4169
GO:0015961 14.3174
GO:0006310 5.9654
GO:0004920 16.2243
GO:0034007 15.6393
GO:0043547 8.4121
GO:0072219 18.2243
GO:0110027 16.6393
GO:0048701 12.6096
GO:0071725 14.5238
GO:0001729 16.6393
GO:0051102 17.2243
GO:0009652 15.9023
GO:0039686 12.5518
GO:0048445 16.6393
GO:0007597 13.3174
GO:0051387 15.2243
GO:0018826 13.9023
GO:0004522 11.9205
GO:1902133 16.6393
GO:0060347 13.4169
GO:1903039 9.3355
GO:0070537 15.4169
GO:0034338 13.0148
GO:0048021 15.4169
GO:0097306 9.4041
GO:0051015 8.6890
GO:0048251 14.7648
GO:0009395 10.7896
GO:0008627 12.1158
GO:0019048 7.7405
GO:0002475 11.4964
GO:0001402 14.4169
GO:0070557 15.2243
GO:0009875 12.3174
GO:0005452 13.5804
GO:0043313 14.7648
GO:1903766 16.2243
GO:0008106 10.6393
GO:0032642 10.7648
GO:1903775 16.6393
GO:0047230 18.2243
GO:0071824 7.9728
GO:0008792 11.3788
GO:0047214 18.2243
GO:0033726 15.9023
GO:0044779 14.7648
GO:0035953 17.2243
GO:0009338 14.0543
GO:0019726 16.2243
GO:0050535 18.2243
GO:0017168 10.9763
GO:1990299 18.2243
GO:1904816 14.1368
GO:0060407 15.0543
GO:0048788 16.6393
GO:0010161 16.6393
GO:1901141 15.6393
GO:0035521 14.4169
GO:0019577 12.0745
GO:0004791 11.1368
GO:0001964 13.7007
GO:0099081 6.9516
GO:1905345 16.2243
GO:0032275 15.0543
GO:0045860 8.0493
GO:0047954 18.2243
GO:0099024 9.6059
GO:0034256 16.2243
GO:0044284 15.6393
GO:0048666 7.1867
GO:0003909 8.6929
GO:0005614 14.0543
GO:0051196 11.7485
GO:0080024 16.6393
GO:0045488 9.8022
GO:0035474 16.6393
GO:0009028 17.2243
GO:0048009 12.3663
GO:0010544 13.1799
GO:0030832 8.9787
GO:0036186 16.6393
GO:0050179 17.2243
GO:0061060 15.2243
GO:0018444 13.9763
GO:1902101 11.9575
GO:0046111 15.2243
GO:1904975 16.2243
GO:0052624 15.6393
GO:0014728 18.2243
GO:0005497 15.4169
GO:0034389 12.8320
GO:0006106 10.9575
GO:0047974 16.2243
GO:1902165 12.5518
GO:0032714 14.3174
GO:0016155 15.6393
GO:0010590 15.2243
GO:0031229 13.5238
GO:0008979 18.2243
GO:0052594 12.9763
GO:0015709 12.4429
GO:0015608 11.8149
GO:0099182 16.2243
GO:0007019 11.8492
GO:0032153 8.8800
GO:0042035 10.7896
GO:0007289 13.1368
GO:0002413 17.2243
GO:0075513 15.9023
GO:0047484 11.9389
GO:0010848 15.0543
GO:0048446 16.2243
GO:0040027 15.0543
GO:0061684 14.2243
GO:1905747 16.2243
GO:0043289 13.2243
GO:0051434 13.9763
GO:0046838 11.7813
GO:0051697 15.4169
GO:0036028 16.2243
GO:0016996 17.2243
GO:0009863 12.6096
GO:0002151 15.0543
GO:0008509 7.4853
GO:2000055 17.2243
GO:0046778 13.5238
GO:0051447 11.4561
GO:0036108 13.8320
GO:0001654 8.8320
GO:0048203 17.2243
GO:0030298 15.6393
GO:0033313 12.6697
GO:0035700 16.6393
GO:0033043 6.3843
GO:0032570 12.6393
GO:0031391 13.7648
GO:0006253 15.6393
GO:1902975 12.5518
GO:0046538 10.4169
GO:0080134 6.1995
GO:1903896 15.2243
GO:0090503 8.4879
GO:0003987 10.9482
GO:0036375 15.9023
GO:0075525 16.6393
GO:0090558 10.9205
GO:0008360 6.2190
GO:0021904 13.3663
GO:0045631 15.6393
GO:0004127 9.7938
GO:0008910 14.4169
GO:0043233 4.3449
GO:0009313 10.3725
GO:0001944 7.8767
GO:0050071 14.0543
GO:0042214 11.0345
GO:0004346 15.9023
GO:0010585 18.2243
GO:0034694 13.0543
GO:0042339 13.9763
GO:0042711 14.9023
GO:0008119 12.6096
GO:0102478 17.2243
GO:2000668 13.9763
GO:0006491 12.3174
GO:0002778 12.9023
GO:0006168 9.5483
GO:0106006 14.4169
GO:0050066 15.2243
GO:1902690 18.2243
GO:0010913 15.6393
GO:0000125 15.9023
GO:0009038 18.2243
GO:0008395 10.3174
GO:0016605 10.9955
GO:0106046 12.6697
GO:0048318 15.6393
GO:0044729 15.4169
GO:0035776 18.2243
GO:0008057 14.9023
GO:0070667 15.4169
GO:0071111 13.8320
GO:1905541 14.7648
GO:0030223 13.9023
GO:0016261 16.6393
GO:2000643 14.6393
GO:1900373 12.1799
GO:0043291 14.5238
GO:0009639 11.0148
GO:0003284 18.2243
GO:0003847 13.4169
GO:0002426 15.4169
GO:0010947 17.2243
GO:1904594 15.9023
GO:2000424 16.2243
GO:0051713 16.6393
GO:0042727 8.5186
GO:0052650 12.5238
GO:2000041 18.2243
GO:0102934 18.2243
GO:0000183 12.0745
GO:0015909 9.0003
GO:0042379 10.2585
GO:0004540 6.1555
GO:0110031 18.2243
GO:0010081 18.2243
GO:0060007 17.2243
GO:0007362 15.4169
GO:0022821 13.6393
GO:0006499 12.7648
GO:0034361 12.1799
GO:0000701 14.9023
GO:0043508 12.8667
GO:0045848 15.9023
GO:0004877 18.2243
GO:0016649 14.3174
GO:1903085 18.2243
GO:0007100 12.4429
GO:0072136 16.6393
GO:0030263 15.4169
GO:0000111 15.9023
GO:1990827 17.2243
GO:0030906 14.4169
GO:1990868 10.3054
GO:0047244 16.2243
GO:0051171 3.5294
GO:0043739 18.2243
GO:0010657 12.0148
GO:0004021 13.4694
GO:1904702 17.2243
GO:0061726 9.9389
GO:0045242 15.6393
GO:0008320 10.2130
GO:1903574 18.2243
GO:0033228 16.6393
GO:0072586 12.6096
GO:0046797 14.6393
GO:0050404 18.2243
GO:0017076 2.3260
GO:0097485 9.2271
GO:0036103 14.5238
GO:0080019 18.2243
GO:2000009 13.9023
GO:0002696 8.4561
GO:1902455 15.0543
GO:2000669 14.3174
GO:0071910 14.6393
GO:1901121 15.4169
GO:0032534 14.9023
GO:0046462 13.7648
GO:0071618 18.2243
GO:0032392 7.4761
GO:2000756 11.2019
GO:0052902 15.2243
GO:0005730 6.6031
GO:0009176 8.2774
GO:0051310 10.5238
GO:0045822 13.2243
GO:0004085 14.7648
GO:0034076 18.2243
GO:0035590 13.4169
GO:0042763 11.6697
GO:1903699 17.2243
GO:0060288 17.2243
GO:1905203 15.6393
GO:0010987 15.4169
GO:0014898 14.1368
GO:0005160 12.5804
GO:0034769 14.3174
GO:0060351 11.9205
GO:0048250 13.9023
GO:0002584 12.4694
GO:0018498 17.2243
GO:0048739 13.7648
GO:0000993 10.7896
GO:0030598 11.0644
GO:0090649 14.3174
GO:1901215 9.7608
GO:0103073 15.0543
GO:0006026 8.2715
GO:0044167 12.5238
GO:0071473 18.2243
GO:0009730 11.4429
GO:0004167 12.8667
GO:0034414 10.5589
GO:0052038 14.7648
GO:0032493 13.4694
GO:1990214 18.2243
GO:0090358 18.2243
GO:0043401 9.7731
GO:0000155 9.4041
GO:0060282 14.1368
GO:0097186 13.5238
GO:0061470 15.9023
GO:0047695 18.2243
GO:1904802 18.2243
GO:0048745 15.4169
GO:0140028 18.2243
GO:0048237 15.6393
GO:0050526 18.2243
GO:0048736 10.0950
GO:0061668 13.7648
GO:0050628 17.2243
GO:0052389 17.2243
GO:0089716 17.2243
GO:0004071 12.4964
GO:0014047 14.1368
GO:0003010 14.6393
GO:0031944 16.6393
GO:1903611 15.9023
GO:0090340 18.2243
GO:0045023 13.4694
GO:0001121 11.7980
GO:1901331 14.7648
GO:1900432 18.2243
GO:0019919 12.8667
GO:0038113 16.6393
GO:0051237 16.2243
GO:0046827 12.0148
GO:1901988 9.0771
GO:0048255 11.2818
GO:0090487 18.2243
GO:0097532 15.9023
GO:0002086 15.6393
GO:0003230 14.0543
GO:0016093 11.9575
GO:1900134 16.2243
GO:1904282 16.6393
GO:1904656 18.2243
GO:0071994 17.2243
GO:0046559 14.1368
GO:0042564 14.5238
GO:1903494 17.2243
GO:0090589 16.2243
GO:0090675 17.2243
GO:0042138 12.5238
GO:0010874 12.6393
GO:2000664 14.7648
GO:0035988 13.2243
GO:0036132 13.8320
GO:1905261 15.4169
GO:0051644 13.5804
GO:0002626 16.6393
GO:0006955 5.6883
GO:0070343 15.4169
GO:0042469 18.2243
GO:0009590 15.9023
GO:0042966 18.2243
GO:1900865 14.3174
GO:0002407 13.4694
GO:2000910 14.2243
GO:0090130 8.9811
GO:0035799 17.2243
GO:2000532 15.9023
GO:0044843 9.2847
GO:0102975 18.2243
GO:0050011 18.2243
GO:0030791 15.2243
GO:0031047 9.1131
GO:1902871 16.6393
GO:0048437 10.7244
GO:0090075 11.7324
GO:0006660 15.9023
GO:1905789 15.6393
GO:0034477 14.5238
GO:1903256 17.2243
GO:0006479 7.8096
GO:0102786 13.4169
GO:0007617 11.9575
GO:0048389 18.2243
GO:1900027 12.6697
GO:0001736 10.9297
GO:0061501 15.2243
GO:0001712 16.6393
GO:0070183 15.4169
GO:0042412 13.6393
GO:1905423 18.2243
GO:0003308 17.2243
GO:0043791 18.2243
GO:0004373 10.4169
GO:0016662 10.6697
GO:0090088 11.0950
GO:1902010 16.2243
GO:0035770 8.3898
GO:0061421 16.2243
GO:0005823 14.5238
GO:0007451 18.2243
GO:0033004 13.5238
GO:1902492 16.2243
GO:0018662 14.3174
GO:0009295 8.2686
GO:0120178 10.8320
GO:0097457 15.9023
GO:1902358 11.3416
GO:1990498 14.9023
GO:0014006 14.9023
GO:0031855 15.9023
GO:0048827 9.8277
GO:0008920 14.6393
GO:1903642 17.2243
GO:0008074 15.2243
GO:0035106 15.4169
GO:0061017 17.2243
GO:0098918 13.6393
GO:0004782 15.2243
GO:0008966 9.5135
GO:0045626 15.4169
GO:0051567 11.9205
GO:0120078 18.2243
GO:0046404 14.0543
GO:0034611 16.2243
GO:0007569 9.4862
GO:0061732 14.7648
GO:0010167 13.7648
GO:0005768 7.0873
GO:0050670 9.1854
GO:0032459 12.4964
GO:0061796 18.2243
GO:0048003 14.6393
GO:0090108 17.2243
GO:1900007 18.2243
GO:0030846 13.4694
GO:1901983 10.8934
GO:1900032 17.2243
GO:2000426 15.9023
GO:0008237 6.2686
GO:0102777 18.2243
GO:0099075 16.6393
GO:0070870 15.4169
GO:0072106 16.2243
GO:0048332 11.3539
GO:0032115 17.2243
GO:0008113 10.5518
GO:0070002 15.9023
GO:1902685 15.6393
GO:0004721 7.7455
GO:0052697 15.6393
GO:0071384 10.8149
GO:0042822 8.7165
GO:0090086 13.7648
GO:0010955 11.9955
GO:0009078 8.9763
GO:0008480 17.2243
GO:0043154 10.4299
GO:2000319 12.6096
GO:0070662 14.6393
GO:0071169 14.0543
GO:1904705 11.7980
GO:0072395 11.5378
GO:0008080 7.7056
GO:1903499 14.6393
GO:0006477 14.4169
GO:0019768 18.2243
GO:0048837 13.7648
GO:0055010 12.4429
GO:0045549 14.2243
GO:0033498 16.2243
GO:0036003 11.0543
GO:0042267 11.6697
GO:0120034 10.9114
GO:0045236 12.4429
GO:0006172 11.9205
GO:0031674 10.2585
GO:0048290 14.3174
GO:1905463 14.7648
GO:1904958 18.2243
GO:1904109 17.2243
GO:0052666 15.4169
GO:2000646 16.6393
GO:0106146 18.2243
GO:0043958 17.2243
GO:0004082 15.0543
GO:1904854 15.4169
GO:0042335 12.2019
GO:0090369 16.6393
GO:0102815 18.2243
GO:1903723 18.2243
GO:0010520 13.0148
GO:1903205 11.6244
GO:0052680 14.3174
GO:0060408 15.4169
GO:1903472 18.2243
GO:0050341 15.2243
GO:0071803 12.8320
GO:0043021 7.2527
GO:0033006 12.2701
GO:1901856 14.1368
GO:1903825 9.7364
GO:1990245 18.2243
GO:0034617 16.2243
GO:0098658 18.2243
GO:0044728 9.4364
GO:0032724 15.6393
GO:0005112 12.2243
GO:0071158 11.7648
GO:0046958 15.2243
GO:0004059 14.3174
GO:0071583 18.2243
GO:0044324 16.6393
GO:0043634 11.5661
GO:0038060 16.2243
GO:0009527 12.5238
GO:0032991 inf
GO:0042691 18.2243
GO:0010115 15.9023
GO:0009240 7.3725
GO:0002764 8.0822
GO:0034463 18.2243
GO:0071507 15.0543
GO:0046306 14.0543
GO:0003674 inf
GO:1902205 17.2243
GO:0051663 15.6393
GO:0102342 13.8320
GO:0018166 17.2243
GO:0043022 7.5777
GO:0044029 15.6393
GO:2000466 17.2243
GO:1902557 18.2243
GO:0003824 inf
GO:0046244 15.2243
GO:0045517 16.6393
GO:0016204 15.9023
GO:0045892 6.2895
GO:0001304 15.9023
GO:0061752 15.9023
GO:0002136 17.2243
GO:0050554 16.6393
GO:0071383 9.2103
GO:0071932 14.7648
GO:0018685 14.7648
GO:2000502 14.9023
GO:0030425 8.3325
GO:1901048 16.6393
GO:0097225 12.7980
GO:0046458 16.6393
GO:0072194 17.2243
GO:0016156 16.2243
GO:0070550 14.7648
GO:0046140 11.6393
GO:1902794 16.2243
GO:0009899 16.6393
GO:0002544 12.8667
GO:0035692 15.6393
GO:0009809 11.5100
GO:0002260 11.0950
GO:0061844 10.2075
GO:0002577 12.0543
GO:0006727 14.5238
GO:1900170 18.2243
GO:0034312 9.9669
GO:0045813 18.2243
GO:2000291 13.7007
GO:0052199 11.9575
GO:1990019 15.9023
GO:0032800 12.2019
GO:1903562 18.2243
GO:0070671 11.4041
GO:1900016 13.1799
GO:1905214 13.9023
GO:1902042 11.8667
GO:0002204 11.4299
GO:0097504 14.0543
GO:2000056 18.2243
GO:0090429 16.6393
GO:0043516 11.6851
GO:0003207 17.2243
GO:0015254 14.7648
GO:0008948 10.6318
GO:0061778 13.5804
GO:1902723 15.6393
GO:0016494 15.4169
GO:0046030 14.6393
GO:0006267 12.2019
GO:0004883 15.2243
GO:0070419 13.4694
GO:0010277 15.9023
GO:0001502 12.7980
GO:0030209 16.2243
GO:0070235 14.9023
GO:0008413 13.3174
GO:0051232 15.6393
GO:0043737 12.0543
GO:0016174 12.8667
GO:0022842 14.1368
GO:0002343 18.2243
GO:0047727 16.2243
GO:0047940 17.2243
GO:2000848 16.6393
GO:0042168 7.1243
GO:0045428 10.7567
GO:0009292 11.4964
GO:0005743 6.6506
GO:1904749 14.9023
GO:0008212 14.3174
GO:0047259 16.6393
GO:0050902 16.2243
GO:1902530 17.2243
GO:0110111 12.7648
GO:0061568 18.2243
GO:0005700 11.8492
GO:2001112 17.2243
GO:0009802 18.2243
GO:0018339 10.7813
GO:0033989 18.2243
GO:0002831 7.7876
GO:2000416 14.9023
GO:1903904 15.4169
GO:0051444 12.5518
GO:0045349 14.5238
GO:0072355 14.9023
GO:0007406 14.9023
GO:0047952 9.6468
GO:0060623 13.5238
GO:0042768 18.2243
GO:0032013 18.2243
GO:1905619 18.2243
GO:0015271 13.9763
GO:0009201 5.9560
GO:0010364 16.2243
GO:0048261 12.6697
GO:0098921 14.9023
GO:0038101 18.2243
GO:0003876 15.6393
GO:0008955 11.2585
GO:1903052 10.4694
GO:0034435 12.7980
GO:1901093 17.2243
GO:0010448 18.2243
GO:0043443 15.0543
GO:0002263 7.8054
GO:0090051 13.5238
GO:0008710 10.6318
GO:0140354 13.4169
GO:0045796 15.6393
GO:0033095 13.0543
GO:0021872 11.4299
GO:0003418 13.0543
GO:0001754 11.1475
GO:0033002 9.5696
GO:0008673 14.9023
GO:0031019 15.4169
GO:0032837 17.2243
GO:0003190 14.9023
GO:0036450 16.6393
GO:0098776 11.4299
GO:0043024 11.4429
GO:1902138 18.2243
GO:0048916 15.2243
GO:0051645 12.9763
GO:0019751 7.6050
GO:0012502 15.6393
GO:0097065 15.2243
GO:0005622 inf
GO:0048512 11.3174
GO:1901143 14.9023
GO:0045911 11.3295
GO:0030787 18.2243
GO:0002933 14.0543
GO:0010248 13.0148
GO:0050848 10.4964
GO:0070488 14.1368
GO:0072421 16.2243
GO:0042206 16.6393
GO:0098554 13.3174
GO:1990736 17.2243
GO:0060348 10.0197
GO:0044572 14.9023
GO:0016507 15.9023
GO:1990391 8.1826
GO:0048801 18.2243
GO:1990112 14.3174
GO:0000820 11.7980
GO:0045913 11.0345
GO:1990796 18.2243
GO:0016707 15.4169
GO:0046587 18.2243
GO:0050728 9.9023
GO:0009889 3.8353
GO:0090232 12.9763
GO:0038091 17.2243
GO:0005690 15.2243
GO:0009340 17.2243
GO:0033153 16.6393
GO:0019433 11.8149
GO:0009834 12.4694
GO:1902022 14.4169
GO:0043038 5.3240
GO:0007093 9.1636
GO:0035964 14.1368
GO:0032795 14.9023
GO:0070527 11.0148
GO:0034130 17.2243
GO:0018580 13.5804
GO:0062098 13.4169
GO:0008356 11.3914
GO:0060490 17.2243
GO:0044105 15.2243
GO:0061157 12.4429
GO:0051230 13.6393
GO:0034655 5.6654
GO:0000836 13.9023
GO:0019420 16.2243
GO:0048773 18.2243
GO:0102671 18.2243
GO:0005832 11.8844
GO:0000432 18.2243
GO:0031460 13.7648
GO:0050710 11.1690
GO:1905331 15.2243
GO:0042180 6.8640
GO:0004483 11.9955
GO:0110056 18.2243
GO:0150110 18.2243
GO:0045661 11.2701
GO:0010024 12.0950
GO:1903830 11.9575
GO:0008043 12.8320
GO:0018406 16.2243
GO:0034063 12.4429
GO:0033819 9.9622
GO:0007628 13.7648
GO:1900273 14.0543
GO:0018489 17.2243
GO:0060076 12.4694
GO:0004411 12.5518
GO:0090555 17.2243
GO:1903705 18.2243
GO:0031220 15.9023
GO:0044070 9.6812
GO:1901018 13.5238
GO:2000220 13.4694
GO:0051430 15.6393
GO:0097116 16.2243
GO:0030515 10.7980
GO:0036116 18.2243
GO:0035374 13.5238
GO:0004835 16.6393
GO:1905793 16.6393
GO:0010152 14.5238
GO:1905471 18.2243
GO:0016360 15.2243
GO:0097513 16.6393
GO:0050855 13.4169
GO:0047598 18.2243
GO:1904960 15.6393
GO:0003711 18.2243
GO:0050131 15.4169
GO:0060474 16.6393
GO:0048058 18.2243
GO:0010823 11.9763
GO:0032038 15.2243
GO:0070660 18.2243
GO:0009725 6.4711
GO:0034000 15.9023
GO:0071696 13.7648
GO:0019380 12.6393
GO:0051852 12.1582
GO:2000030 13.8320
GO:1904151 15.9023
GO:0032460 13.7648
GO:0000794 9.5840
GO:0002814 17.2243
GO:0045226 10.7244
GO:0004107 9.4137
GO:0048288 14.7648
GO:0042745 11.9205
GO:0098846 17.2243
GO:1902567 16.2243
GO:1904234 16.2243
GO:0015625 17.2243
GO:0032989 5.5574
GO:0072275 18.2243
GO:0097394 15.9023
GO:0102526 17.2243
GO:0033306 15.4169
GO:2000483 14.3174
GO:0007266 9.5625
GO:0061448 9.6544
GO:0001101 7.3099
GO:0009307 10.3416
GO:1903859 13.3174
GO:1901502 14.7648
GO:0070730 18.2243
GO:1905458 16.6393
GO:0021768 18.2243
GO:0035594 15.4169
GO:0035990 18.2243
GO:0044163 12.9389
GO:0070567 8.6431
GO:0052579 18.2243
GO:0070177 16.2243
GO:0098655 5.5025
GO:1990975 17.2243
GO:0007441 17.2243
GO:0097602 11.8149
GO:1900063 16.6393
GO:0035840 15.4169
GO:0008374 8.6582
GO:0046436 10.0543
GO:0019113 15.6393
GO:1904252 15.9023
GO:0000052 12.2935
GO:0090567 9.4727
GO:1990440 14.5238
GO:0002758 9.3946
GO:1905488 15.4169
GO:0051150 13.4169
GO:1902106 10.5804
GO:0030037 16.6393
GO:0034310 10.9763
GO:0006953 10.6022
GO:0010256 8.1381
GO:0043525 11.1475
GO:0072087 14.4169
GO:0044027 16.6393
GO:0000026 13.6393
GO:0015294 10.8755
GO:0032934 10.3416
GO:0061458 7.4786
GO:0034680 18.2243
GO:1904431 16.6393
GO:0009089 7.4145
GO:0000460 9.4964
GO:0033366 18.2243
GO:1903778 14.7648
GO:0061901 18.2243
GO:1904651 18.2243
GO:0009409 9.5949
GO:0000995 13.4169
GO:0060627 8.0003
GO:0005581 10.5949
GO:0010698 15.2243
GO:0061173 17.2243
GO:0052892 14.9023
GO:0000805 13.7007
GO:0042226 13.5804
GO:0036387 12.5518
GO:1900444 16.6393
GO:0071580 18.2243
GO:0008727 15.6393
GO:0102082 17.2243
GO:0009158 11.8492
GO:0102632 18.2243
GO:0007288 13.8320
GO:0055096 16.6393
GO:0016282 9.8363
GO:0006423 9.3632
GO:0071038 12.0745
GO:0007610 inf
GO:0001649 10.4561
GO:0000402 17.2243
GO:0010341 18.2243
GO:0046289 17.2243
GO:0017009 12.7648
GO:1905702 15.6393
GO:0072050 16.2243
GO:0003786 16.6393
GO:0050847 15.6393
GO:0060761 9.6851
GO:0031442 13.9763
GO:0030516 10.7813
GO:0102991 13.4169
GO:0033632 13.0950
GO:0080005 16.2243
GO:0036088 14.5238
GO:1903086 18.2243
GO:0019208 9.8934
GO:0031931 14.2243
GO:0016363 10.7896
GO:0046065 15.6393
GO:0003999 9.6022
GO:0020036 17.2243
GO:2001242 9.7567
GO:0043765 14.7648
GO:1902255 15.6393
GO:1900380 18.2243
GO:2001020 8.8514
GO:0051674 6.3702
GO:0110160 17.2243
GO:2000480 14.3174
GO:0035061 15.2243
GO:0019391 15.6393
GO:0071490 17.2243
GO:0015211 16.2243
GO:0016322 12.5804
GO:1905757 18.2243
GO:0019874 16.6393
GO:0035861 10.7567
GO:0052567 14.0543
GO:1903034 9.4828
GO:2000439 15.9023
GO:0086096 18.2243
GO:0062062 17.2243
GO:0000721 16.2243
GO:0071499 15.6393
GO:0099094 10.1528
GO:0035907 14.9023
GO:0031996 13.4694
GO:0031121 18.2243
GO:0051764 13.4169
GO:0003221 18.2243
GO:0035332 14.7648
GO:0051253 6.1408
GO:0009687 12.8320
GO:0004305 14.1368
GO:0045959 14.9023
GO:0120115 13.6393
GO:0031435 13.0148
GO:0000298 14.9023
GO:0035476 15.9023
GO:0072149 18.2243
GO:0050793 4.9884
GO:0102253 18.2243
GO:0005846 12.7324
GO:0032552 14.3174
GO:0099543 16.2243
GO:0021979 15.9023
GO:0002891 11.6544
GO:0090694 17.2243
GO:0016895 8.8255
GO:0016894 8.7648
GO:0045542 11.6096
GO:0036462 13.3663
GO:0034246 15.9023
GO:0060918 12.6697
GO:0010285 11.7980
GO:1901932 18.2243
GO:0016185 13.6393
GO:0070428 17.2243
GO:0060072 14.6393
GO:0005652 13.9023
GO:0097470 14.6393
GO:0042049 18.2243
GO:0014040 17.2243
GO:0048565 10.3539
GO:1904491 15.2243
GO:0044200 13.0950
GO:0010420 15.0543
GO:0009683 14.9023
GO:0042835 17.2243
GO:0032949 16.6393
GO:0043456 14.6393
GO:0004962 15.6393
GO:0009790 7.1053
GO:0009769 17.2243
GO:0046765 13.9023
GO:0061657 15.9023
GO:0019865 10.9955
GO:0051093 7.4711
GO:0003727 9.4299
GO:0033829 14.2243
GO:0005153 14.4169
GO:0004947 18.2243
GO:0018393 8.9274
GO:0071418 15.6393
GO:0043632 6.8900
GO:1903827 8.0911
GO:0010490 16.6393
GO:0071672 13.7648
GO:0009835 12.2243
GO:0008305 11.6244
GO:2000567 16.2243
GO:0046473 12.1799
GO:0043864 12.7007
GO:0032341 14.6393
GO:0002675 12.2243
GO:0043974 15.6393
GO:0048646 6.6342
GO:0008889 13.6393
GO:0007420 8.3882
GO:0008035 15.4169
GO:0045603 14.0543
GO:0047975 11.4828
GO:0045293 13.2701
GO:0035850 12.9023
GO:0031045 12.2935
GO:0050089 17.2243
GO:0009386 16.6393
GO:0017172 13.5238
GO:0005351 12.9023
GO:0046438 18.2243
GO:0110033 17.2243
GO:0018690 17.2243
GO:0008495 18.2243
GO:0050918 10.7405
GO:0000246 18.2243
GO:2000632 16.6393
GO:0098794 8.4661
GO:0071712 13.0543
GO:0048248 13.5804
GO:0009709 14.2243
GO:1905189 16.2243
GO:1902645 12.5238
GO:0007105 14.0543
GO:0045763 15.6393
GO:0070104 17.2243
GO:0120091 16.6393
GO:0007218 11.5238
GO:0004813 9.5661
GO:0043200 9.7445
GO:0042249 15.0543
GO:0000986 12.9763
GO:0048212 18.2243
GO:0071981 15.9023
GO:0009959 16.6393
GO:0044609 17.2243
GO:0050804 8.4282
GO:0048002 9.6851
GO:0003723 3.0379
GO:1901978 12.9389
GO:0051999 15.9023
GO:0032017 18.2243
GO:0061550 15.6393
GO:0010336 15.0543
GO:0044716 15.2243
GO:0032924 12.2470
GO:1904780 15.4169
GO:0098995 15.9023
GO:0032533 18.2243
GO:0046509 14.9023
GO:0010276 18.2243
GO:0044030 12.7980
GO:0044598 12.0745
GO:0014034 14.2243
GO:0016159 14.9023
GO:1902073 15.2243
GO:1900079 16.6393
GO:0004464 14.9023
GO:0045940 10.7086
GO:0031415 13.6393
GO:0003214 15.2243
GO:0035408 15.9023
GO:0000053 13.3663
GO:0044004 9.1210
GO:1990275 14.9023
GO:0140273 15.0543
GO:0044000 12.1582
GO:0051503 11.6851
GO:0003998 10.3601
GO:0006465 12.4964
GO:0036286 15.9023
GO:0004794 13.0148
GO:0090383 14.1368
GO:0045887 13.5804
GO:1905863 16.6393
GO:1902816 16.2243
GO:0002381 11.2470
GO:0072379 12.7980
GO:0035657 15.2243
GO:0000142 14.4169
GO:0009747 18.2243
GO:0009612 9.8978
GO:0018835 16.6393
GO:0016114 6.7623
GO:0006614 9.8320
GO:0006516 11.5238
GO:1904714 15.0543
GO:0061973 18.2243
GO:0045738 12.2470
GO:0042451 7.3242
GO:1902019 12.6393
GO:0003854 14.2243
GO:0043941 15.6393
GO:0005550 13.0148
GO:0006053 15.6393
GO:1905517 11.0644
GO:1902047 11.3295
GO:1902766 14.5238
GO:0031646 11.9763
GO:0016080 15.4169
GO:0045160 14.5238
GO:0002587 12.7648
GO:1902897 18.2243
GO:0034666 18.2243
GO:0006325 6.6370
GO:0001791 16.2243
GO:0071940 13.6393
GO:0032300 9.7204
GO:1903204 12.4964
GO:0034362 12.5238
GO:0090367 16.6393
GO:0000769 18.2243
GO:0045002 12.7324
GO:0008123 14.7648
GO:0045917 15.6393
GO:1901361 5.1097
GO:0038187 11.9575
GO:0048537 14.1368
GO:2000897 18.2243
GO:0000771 16.2243
GO:0000819 8.3819
GO:0009394 7.6013
GO:0006169 16.6393
GO:0050379 17.2243
GO:0046820 13.9763
GO:0008595 11.7324
GO:0071496 6.4013
GO:1905555 17.2243
GO:0035730 13.7007
GO:1904180 15.0543
GO:0016162 12.8320
GO:0043693 14.9023
GO:0042353 17.2243
GO:0015929 10.2075
GO:0035243 12.8667
GO:0010306 16.2243
GO:1902802 17.2243
GO:0004478 9.4561
GO:0010204 15.4169
GO:0003866 9.5032
GO:0016408 10.1964
GO:1990836 18.2243
GO:0035660 17.2243
GO:0021870 18.2243
GO:0106134 15.2243
GO:0090660 15.4169
GO:0097165 14.3174
GO:1902109 16.2243
GO:0004774 9.8022
GO:0050574 17.2243
GO:0017000 8.4644
GO:0047264 18.2243
GO:0043936 14.5238
GO:1902437 18.2243
GO:0050236 15.9023
GO:0032674 13.0950
GO:0045580 10.0051
GO:0080120 14.0543
GO:0050188 15.6393
GO:0008908 14.1368
GO:0004368 12.7980
GO:0046624 13.0950
GO:2000549 16.6393
GO:0010034 15.9023
GO:0004512 13.2243
GO:0004420 12.5238
GO:0042387 15.9023
GO:0047427 15.9023
GO:1905537 18.2243
GO:0061831 18.2243
GO:0019546 12.1368
GO:0006909 8.3898
GO:1902745 12.4694
GO:0010766 13.9023
GO:0043659 13.3174
GO:0070941 14.4169
GO:1905787 15.6393
GO:1990769 16.6393
GO:0051979 16.6393
GO:1900113 15.4169
GO:0047419 14.1368
GO:0035642 16.6393
GO:0010610 14.5238
GO:2001147 16.6393
GO:0009279 8.0320
GO:0015293 10.0950
GO:0043214 15.6393
GO:0007297 12.7324
GO:2001019 16.6393
GO:0030014 11.6851
GO:0052008 13.2243
GO:0030280 14.5238
GO:0005003 13.1799
GO:0005142 16.6393
GO:2000266 14.6393
GO:1902425 17.2243
GO:0047300 17.2243
GO:0050786 13.3174
GO:0034637 6.7379
GO:0008697 12.8667
GO:1990594 16.6393
GO:0097054 15.2243
GO:0033079 15.6393
GO:0004788 13.7007
GO:0016670 11.5949
GO:0033499 11.6096
GO:0140110 inf
GO:0001737 15.9023
GO:0004314 12.9023
GO:0007175 13.6393
GO:0003313 18.2243
GO:0140253 9.9955
GO:0033219 16.6393
GO:0000793 8.6022
GO:1901973 18.2243
GO:0007303 15.9023
GO:0090611 16.2243
GO:0060319 15.9023
GO:0043023 11.1799
GO:0033238 10.4694
GO:0034029 17.2243
GO:0070915 15.4169
GO:0035108 11.2818
GO:0007182 17.2243
GO:0045165 8.9551
GO:0031215 17.2243
GO:0070893 14.2243
GO:0000810 16.6393
GO:0007339 11.9205
GO:0052148 10.7813
GO:0072343 17.2243
GO:0045199 14.5238
GO:1905490 18.2243
GO:0047577 18.2243
GO:0102198 18.2243
GO:0006672 10.7086
GO:0006554 11.8320
GO:0004448 11.2935
GO:0051490 14.6393
GO:1902965 14.5238
GO:0061780 15.4169
GO:0036454 15.4169
GO:0072236 15.6393
GO:0019353 14.6393
GO:0072535 13.0950
GO:0030265 18.2243
GO:0060467 13.0950
GO:2001229 17.2243
GO:0042159 12.5238
GO:0048611 15.6393
GO:1903121 13.9023
GO:0042407 12.6096
GO:0046067 16.6393
GO:0016183 18.2243
GO:0032964 12.0148
GO:0031052 17.2243
GO:0035370 14.4169
GO:0044614 12.9389
GO:0010948 8.5015
GO:0016824 11.4429
GO:0044322 14.4169
GO:0071970 14.4169
GO:0090657 14.5238
GO:0080070 17.2243
GO:1903434 18.2243
GO:0031941 11.6544
GO:0070599 16.6393
GO:0102604 17.2243
GO:0008396 16.6393
GO:0072285 18.2243
GO:0007202 12.0745
GO:0030089 9.8934
GO:0009861 14.7648
GO:0002679 14.5238
GO:0052704 14.7648
GO:0045493 9.6431
GO:1904476 15.4169
GO:0090287 9.5877
GO:0044770 7.7824
GO:0048312 13.0148
GO:0017022 10.9955
GO:0045240 12.2470
GO:0046930 9.9669
GO:0022623 13.6393
GO:1904075 16.6393
GO:0003251 18.2243
GO:0009736 11.6393
GO:0010519 14.6393
GO:0031104 17.2243
GO:0035239 7.5152
GO:0043528 16.2243
GO:0072139 17.2243
GO:0102219 18.2243
GO:0047372 12.5518
GO:0071444 11.7813
GO:0048919 18.2243
GO:0018188 15.9023
GO:1901220 18.2243
GO:0051155 11.1909
GO:0019326 14.6393
GO:0120044 16.6393
GO:0044470 18.2243
GO:0051011 13.3663
GO:0070966 11.9389
GO:0017003 11.3539
GO:0002741 12.7980
GO:0097069 18.2243
GO:0010933 18.2243
GO:1901907 15.6393
GO:0004367 9.6468
GO:1902121 15.0543
GO:0007431 11.9023
GO:0000162 7.4478
GO:1903430 13.9763
GO:0005008 18.2243
GO:0071371 12.7980
GO:0002588 18.2243
GO:1904417 14.6393
GO:0003260 17.2243
GO:0102294 16.6393
GO:0071310 5.4723
GO:1904145 15.9023
GO:0072182 14.6393
GO:0046525 17.2243
GO:0006379 11.2818
GO:0048247 10.9955
GO:0060280 17.2243
GO:1904861 13.3174
GO:0007534 14.5238
GO:0017062 13.2243
GO:0002830 13.1799
GO:1904161 15.4169
GO:0031984 6.8867
GO:1990151 14.7648
GO:0031327 5.8833
GO:0060423 17.2243
GO:0014719 15.9023
GO:0043743 13.3174
GO:1902390 16.6393
GO:0070344 14.0543
GO:0009259 4.0518
GO:0052617 17.2243
GO:0042221 3.9590
GO:0003882 15.9023
GO:0106015 17.2243
GO:0017166 13.9763
GO:0008689 11.2019
GO:0033730 17.2243
GO:0031154 12.0950
GO:0016579 9.1964
GO:0010275 16.2243
GO:0006030 10.2701
GO:0071013 9.6774
GO:0004062 13.3663
GO:0033390 14.7648
GO:0006231 9.4009
GO:0044508 15.9023
GO:0060708 15.4169
GO:0062128 17.2243
GO:0015717 15.2243
GO:0005741 8.7384
GO:1904315 11.8492
GO:1902479 15.2243
GO:0043041 14.0543
GO:1900741 15.4169
GO:0032490 13.6393
GO:0031582 17.2243
GO:0006534 9.0594
GO:1905785 18.2243
GO:0097213 15.9023
GO:0005675 11.6851
GO:0019101 17.2243
GO:0047689 14.6393
GO:1904562 17.2243
GO:0098907 18.2243
GO:0070004 15.2243
GO:0003689 11.0950
GO:0050685 12.1158
GO:0090344 12.3174
GO:0045343 14.9023
GO:0001677 17.2243
GO:0033104 17.2243
GO:0044345 18.2243
GO:0120110 15.9023
GO:0140135 17.2243
GO:0055123 10.2243
GO:0036486 16.6393
GO:0048291 12.8320
GO:2000212 17.2243
GO:0019659 15.4169
GO:0016414 15.4169
GO:0070372 9.0950
GO:0060976 12.7007
GO:1904355 12.9763
GO:0047207 18.2243
GO:1901857 12.6096
GO:1905335 17.2243
GO:0042554 11.2585
GO:0000501 16.6393
GO:2000552 13.0543
GO:2001279 13.3174
GO:0014855 11.4041
GO:0019317 12.9763
GO:2000811 13.9023
GO:0003154 15.9023
GO:1903395 17.2243
GO:0010106 12.7324
GO:1903569 16.6393
GO:0004028 13.3174
GO:0006182 12.8667
GO:0035285 14.9023
GO:0072550 17.2243
GO:0016262 14.7648
GO:0061197 16.6393
GO:0006228 9.2556
GO:1905627 18.2243
GO:0004709 12.4964
GO:0035496 17.2243
GO:0047402 18.2243
GO:0036080 15.9023
GO:0099563 12.9389
GO:0010033 4.9970
GO:0001108 16.2243
GO:0045368 17.2243
GO:0072521 4.1886
GO:0071560 10.0148
GO:0060975 17.2243
GO:0045625 13.8320
GO:0050780 13.5804
GO:0033147 14.3174
GO:0039518 15.0543
GO:0014046 12.7980
GO:0048636 11.2356
GO:0022869 15.9023
GO:0051607 8.3493
GO:0015700 14.6393
GO:0097372 16.6393
GO:0046072 9.5273
GO:0043628 8.8844
GO:0002815 16.2243
GO:1903376 13.5238
GO:0061381 18.2243
GO:0008064 8.9811
GO:0098807 14.0543
GO:0031629 13.6393
GO:0043195 11.4429
GO:0032557 14.3174
GO:0060681 12.0148
GO:1903660 13.8320
GO:0001651 15.9023
GO:0046545 10.2130
GO:0002640 17.2243
GO:0080062 18.2243
GO:0033193 18.2243
GO:0021773 17.2243
GO:0050718 12.2935
GO:0000444 13.3663
GO:1905721 16.2243
GO:0071902 8.7506
GO:0004551 8.9412
GO:0033167 18.2243
GO:0070687 18.2243
GO:0035455 12.9763
GO:0072088 11.0644
GO:0061422 16.6393
GO:0038155 15.2243
GO:0031029 14.5238
GO:0046811 16.6393
GO:0080113 15.4169
GO:0031218 14.3174
GO:1902041 11.7007
GO:0001733 17.2243
GO:0031441 13.9023
GO:0042667 16.2243
GO:0031965 8.8956
GO:0007005 7.4478
GO:2000771 15.0543
GO:0021563 16.6393
GO:0071657 15.9023
GO:1901376 12.6393
GO:0072489 16.2243
GO:0051516 15.9023
GO:0006282 9.4266
GO:0008441 13.4169
GO:0051198 18.2243
GO:0043165 10.4364
GO:0034730 17.2243
GO:0035795 15.2243
GO:0072417 14.2243
GO:0071363 8.0234
GO:1900040 15.0543
GO:0019470 14.9023
GO:0032296 9.7648
GO:0040021 14.5238
GO:0018812 14.5238
GO:1900142 17.2243
GO:0005763 10.0796
GO:1900234 17.2243
GO:0019483 13.9023
GO:0035553 13.7648
GO:0046557 15.2243
GO:0002128 12.1799
GO:1905593 17.2243
GO:0047186 17.2243
GO:0034181 18.2243
GO:0097016 16.6393
GO:0072416 16.6393
GO:0009133 9.1690
GO:0070314 14.2243
GO:0006526 6.9423
GO:0004821 9.3663
GO:2001060 11.3663
GO:0008284 7.5352
GO:0080116 18.2243
GO:0001665 14.7648
GO:1904307 17.2243
GO:0070070 15.2243
GO:0007588 11.8149
GO:0005862 16.2243
GO:0036488 18.2243
GO:0002155 16.2243
GO:0110128 16.6393
GO:0004708 11.8320
GO:0005999 15.9023
GO:1903072 13.9763
GO:1905666 14.3174
GO:2000834 17.2243
GO:0009650 13.7648
GO:1904983 15.6393
GO:2000157 13.9763
GO:0060428 13.3663
GO:0048473 13.6393
GO:0000012 13.0950
GO:0021648 15.6393
GO:0051953 13.9763
GO:2000534 17.2243
GO:0000278 6.6045
GO:0009218 6.3435
GO:1901901 17.2243
GO:0034386 13.6393
GO:1903791 15.6393
GO:0033011 15.6393
GO:0017151 14.2243
GO:0102218 17.2243
GO:0047133 18.2243
GO:0030880 8.9297
GO:0004096 9.3204
GO:0001560 16.2243
GO:0030947 13.0543
GO:1903865 17.2243
GO:1990814 14.9023
GO:0090295 15.0543
GO:0043838 18.2243
GO:0033809 18.2243
GO:0140290 15.0543
GO:0030120 9.9622
GO:0003188 14.6393
GO:0016854 7.5501
GO:0033630 13.2243
GO:0010440 14.2243
GO:1990219 17.2243
GO:0006793 2.5127
GO:2000580 13.9763
GO:0048382 15.9023
GO:0050884 13.7648
GO:0004341 14.3174
GO:0010889 15.4169
GO:0035038 15.6393
GO:0004097 13.4694
GO:1905289 17.2243
GO:0031335 14.9023
GO:1904502 14.4169
GO:1902086 16.6393
GO:0021589 16.6393
GO:0015594 11.8149
GO:1901201 13.9763
GO:0080081 18.2243
GO:0008380 7.2913
GO:0006226 9.1501
GO:0033037 10.4694
GO:2000492 17.2243
GO:0031109 9.7938
GO:0052652 11.6393
GO:0001508 11.0345
GO:0032242 17.2243
GO:0032791 15.9023
GO:1905709 14.7648
GO:0015196 18.2243
GO:0034006 16.6393
GO:0005984 9.2130
GO:0002691 12.1158
GO:0007179 10.5169
GO:0004487 14.4169
GO:0080119 16.6393
GO:0034628 12.9763
GO:0036335 15.9023
GO:2000384 17.2243
GO:0002278 14.9023
GO:0034649 15.9023
GO:0033899 18.2243
GO:0060060 17.2243
GO:0047925 18.2243
GO:0042279 12.7007
GO:0000175 8.9787
GO:1903632 18.2243
GO:0019050 12.7007
GO:0009442 15.2243
GO:0048143 12.9763
GO:0016768 15.0543
GO:0043104 18.2243
GO:0051283 10.1368
GO:0102726 14.6393
GO:0072073 10.5448
GO:0018282 14.5238
GO:0032757 11.5518
GO:0004745 11.7007
GO:0032601 14.6393
GO:0008726 12.9023
GO:0010742 12.7324
GO:0001042 14.3174
GO:0002816 16.2243
GO:0036219 16.2243
GO:0061146 16.6393
GO:0047440 16.2243
GO:0003942 10.0148
GO:0040038 14.6393
GO:0042725 16.2243
GO:0042844 12.6096
GO:0120159 11.7165
GO:0000931 15.4169
GO:0016327 13.4169
GO:1904881 16.2243
GO:0060628 12.2243
GO:1904018 9.4528
GO:0001503 9.2818
GO:0032271 8.8298
GO:0070538 14.3174
GO:0003351 12.7007
GO:0005968 13.7007
GO:0023021 15.2243
GO:0015840 13.5804
GO:0035627 12.8320
GO:0022416 13.2243
GO:0048842 14.6393
GO:0002886 11.3174
GO:0030523 13.2701
GO:0043315 16.2243
GO:0102567 9.6244
GO:1900464 17.2243
GO:0043436 2.5689
GO:0030730 14.9023
GO:0048167 10.1854
GO:1903943 18.2243
GO:1905218 18.2243
GO:0051647 11.0444
GO:1990784 17.2243
GO:0033890 13.8320
GO:0046564 14.3174
GO:0009249 8.6468
GO:0002779 17.2243
GO:1903996 17.2243
GO:2000279 12.1158
GO:0052927 10.9023
GO:0039682 13.7648
GO:0071477 17.2243
GO:1901695 18.2243
GO:0070124 13.8320
GO:0030833 9.1002
GO:0035974 14.1368
GO:0070227 10.7324
GO:1905636 17.2243
GO:0019464 8.5986
GO:0016857 9.2470
GO:0030324 9.9528
GO:0036435 14.2243
GO:0009050 17.2243
GO:0102879 18.2243
GO:0009009 10.7007
GO:0033648 7.6337
GO:0031529 11.7324
GO:0052216 15.9023
GO:1902996 17.2243
GO:0060001 18.2243
GO:1903463 13.8320
GO:0035025 12.3663
GO:1904929 16.6393
GO:0001112 13.3174
GO:0086009 12.4169
GO:0086019 13.3174
GO:1904731 16.2243
GO:0071847 15.9023
GO:0014055 15.9023
GO:0090029 16.2243
GO:0044848 inf
GO:0140260 17.2243
GO:0047863 18.2243
GO:0030836 12.6096
GO:0072319 14.5238
GO:0031070 13.8320
GO:0046902 11.3295
GO:0031534 17.2243
GO:2000793 17.2243
GO:0005938 7.7834
GO:1905516 12.9023
GO:0022851 14.7648
GO:0003755 8.0075
GO:1904182 15.4169
GO:1902395 18.2243
GO:0046739 12.3416
GO:0018485 18.2243
GO:0090470 18.2243
GO:0035137 14.3174
GO:0032681 18.2243
GO:0060825 15.9023
GO:0034722 14.5238
GO:1990429 14.0543
GO:0032580 10.9763
GO:1900722 16.6393
GO:0070206 10.4896
GO:0010244 16.2243
GO:0034679 18.2243
GO:0007044 10.9297
GO:0048762 10.0644
GO:0019002 14.5238
GO:0018335 14.6393
GO:0042268 12.8667
GO:0005856 5.6490
GO:0032303 12.5518
GO:0102486 13.4169
GO:0070586 14.3174
GO:0061093 18.2243
GO:0014834 17.2243
GO:0000421 11.4299
GO:0071206 17.2243
GO:0099015 15.0543
GO:0051508 18.2243
GO:0031048 12.8320
GO:0090090 10.3663
GO:0061205 16.6393
GO:0021932 14.9023
GO:2000676 15.6393
GO:0042008 16.2243
GO:0099604 12.2019
GO:0051880 13.7007
GO:0045687 12.0745
GO:0032590 13.1799
GO:0060303 12.8667
GO:0004945 15.0543
GO:0062022 16.2243
GO:0150094 14.0543
GO:0040018 12.6697
GO:0043382 14.3174
GO:0018937 18.2243
GO:0050890 9.3788
GO:0032554 14.6393
GO:0005758 8.7546
GO:0016131 14.2243
GO:0014738 16.2243
GO:0046044 13.3663
GO:0031584 14.2243
GO:0005987 13.3174
GO:0004713 8.6206
GO:0005896 15.9023
GO:0051539 5.6464
GO:0021855 17.2243
GO:0034224 14.7648
GO:0031091 11.4429
GO:0009486 17.2243
GO:0097172 11.2935
GO:0005934 11.5804
GO:0019756 16.6393
GO:0052597 14.7648
GO:0140027 18.2243
GO:0043940 14.0543
GO:0002190 16.2243
GO:1904891 15.6393
GO:2000436 17.2243
GO:0046012 18.2243
GO:0052013 16.6393
GO:1902460 18.2243
GO:1990256 17.2243
GO:0008829 10.3355
GO:0090184 12.6393
GO:0004918 18.2243
GO:0007596 8.6281
GO:0051377 17.2243
GO:0036295 13.7648
GO:1902542 16.2243
GO:1990953 18.2243
GO:0048770 10.4495
GO:2000911 17.2243
GO:0052205 9.5378
GO:0009410 8.2328
GO:0060746 14.9023
GO:0097530 9.5032
GO:1903061 15.9023
GO:0071626 16.2243
GO:2001046 14.5238
GO:2000002 14.3174
GO:0102983 18.2243
GO:0030983 8.6506
GO:0007053 15.9023
GO:0043998 15.4169
GO:0090068 8.9320
GO:0034415 17.2243
GO:0034050 12.3663
GO:0044241 12.6697
GO:0072380 13.5804
GO:0001774 12.2470
GO:0098967 16.2243
GO:0021920 18.2243
GO:0006769 16.6393
GO:0009658 11.1909
GO:0071644 16.6393
GO:0044265 5.0785
GO:0061004 14.9023
GO:0080145 18.2243
GO:0072414 14.2243
GO:0033994 18.2243
GO:0010827 10.9859
GO:0061770 18.2243
GO:0017089 15.2243
GO:0030203 5.9450
GO:0043482 14.4169
GO:0090044 17.2243
GO:0046421 12.6096
GO:0008867 15.4169
GO:2001053 16.2243
GO:0032131 15.0543
GO:0010283 15.6393
GO:1903671 12.9389
GO:0046005 18.2243
GO:0019147 17.2243
GO:0035509 16.2243
GO:0033986 16.6393
GO:0034366 13.7648
GO:0033106 14.1368
GO:0016710 16.6393
GO:0033150 16.2243
GO:1902256 18.2243
GO:0071170 15.6393
GO:0051622 18.2243
GO:0008853 13.7007
GO:0007522 16.6393
GO:0015762 16.6393
GO:0060935 17.2243
GO:0003430 18.2243
GO:0034632 14.0543
GO:0102252 18.2243
GO:0008860 13.6393
GO:1902977 15.0543
GO:0000077 9.7125
GO:0031780 18.2243
GO:1904815 17.2243
GO:1902370 15.9023
GO:1901702 15.2243
GO:1901993 12.9023
GO:0010389 9.8844
GO:0048242 16.6393
GO:0016223 16.2243
GO:0031260 16.2243
GO:1905722 18.2243
GO:0150032 15.9023
GO:0070787 18.2243
GO:0043997 18.2243
GO:0044521 17.2243
GO:0072377 17.2243
GO:0061551 16.2243
GO:0090501 6.1335
GO:0009941 9.2643
GO:1903016 15.4169
GO:0043150 15.4169
GO:0010230 16.6393
GO:0000210 12.5518
GO:0035333 15.9023
GO:0072757 16.2243
GO:0000187 9.8536
GO:0017048 9.6929
GO:0006666 14.6393
GO:1902164 16.2243
GO:1990696 15.9023
GO:0003735 3.8268
GO:1903460 15.4169
GO:0055089 13.5238
GO:0080037 16.6393
GO:1905776 15.9023
GO:0098925 16.6393
GO:0016320 13.0950
GO:0071895 14.5238
GO:0004177 8.0320
GO:0072314 18.2243
GO:0140043 18.2243
GO:0018465 14.5238
GO:0033832 18.2243
GO:0046824 10.4105
GO:0052878 16.6393
GO:0004777 13.6393
GO:0070637 14.3174
GO:0005940 11.6244
GO:0090576 12.6393
GO:0060720 16.6393
GO:0098855 17.2243
GO:0014009 12.4694
GO:0036383 16.2243
GO:0042776 12.4694
GO:2000879 17.2243
GO:0019745 15.4169
GO:0051493 7.6478
GO:0048148 14.0543
GO:0007615 15.2243
GO:0009885 18.2243
GO:0051055 10.7007
GO:0009553 11.7813
GO:0103068 13.8320
GO:0090322 10.9669
GO:0050353 15.4169
GO:0042132 9.8449
GO:1900437 15.9023
GO:0010662 13.1368
GO:0002678 14.4169
GO:0032930 11.7813
GO:0039673 16.6393
GO:0061711 9.2701
GO:0098711 14.5238
GO:1904789 17.2243
GO:0005597 18.2243
GO:1904481 12.3174
GO:0043943 17.2243
GO:1903033 17.2243
GO:1901156 17.2243
GO:0045229 5.8473
GO:0006163 4.2678
GO:0001681 13.9763
GO:1903000 18.2243
GO:0043263 16.6393
GO:0007291 13.6393
GO:0001817 7.6160
GO:0051022 13.9023
GO:0001002 14.6393
GO:0016691 13.9763
GO:0006797 11.6393
GO:0030163 6.0672
GO:0008728 13.9023
GO:0014741 13.1799
GO:1903392 13.5804
GO:0098647 16.6393
GO:2001031 18.2243
GO:1905053 18.2243
GO:0006498 12.7648
GO:1904117 18.2243
GO:1902495 7.9470
GO:0048618 18.2243
GO:0015655 17.2243
GO:0019474 13.3663
GO:0043425 13.2701
GO:0043570 10.2413
GO:0019329 16.2243
GO:0006837 13.3174
GO:2000146 9.3264
GO:2001304 17.2243
GO:0035403 15.9023
GO:0071913 18.2243
GO:0004084 11.9205
GO:1902750 10.4828
GO:1904024 16.2243
GO:0019732 13.3174
GO:1904259 15.4169
GO:0036249 17.2243
GO:0032127 15.6393
GO:0060797 18.2243
GO:2000302 15.4169
GO:0051179 inf
GO:0047675 18.2243
GO:1900557 16.2243
GO:1903165 15.0543
GO:0060255 3.4098
GO:0043538 17.2243
GO:0019886 11.9205
GO:0062044 17.2243
GO:0098656 7.9516
GO:0072327 15.6393
GO:0052720 17.2243
GO:0000789 14.5238
GO:0120126 15.2243
GO:0015020 12.1582
GO:0072747 16.2243
GO:0010329 16.2243
GO:0052733 15.9023
GO:0090267 12.9763
GO:1901949 18.2243
GO:1901133 14.7648
GO:0052255 9.2614
GO:1902103 14.2243
GO:0046381 18.2243
GO:0004303 12.7324
GO:0009407 11.1582
GO:0003955 10.9114
GO:1905347 8.9763
GO:0000830 18.2243
GO:0031278 18.2243
GO:0004040 9.2047
GO:0004576 12.2701
GO:0061791 17.2243
GO:0030307 9.8536
GO:0004849 11.4964
GO:0021993 18.2243
GO:0120171 16.6393
GO:0045334 12.2701
GO:1990234 6.3080
GO:0048486 14.3174
GO:0010637 14.9023
GO:1905917 17.2243
GO:0060075 15.9023
GO:0046505 17.2243
GO:0047312 17.2243
GO:0045155 14.6393
GO:0061408 11.9389
GO:0032995 14.0543
GO:1901709 18.2243
GO:1902218 13.8320
GO:0009970 14.4169
GO:0009037 10.7731
GO:0018659 13.7007
GO:0008750 14.5238
GO:0016574 10.9859
GO:0032559 2.5481
GO:0051037 14.4169
GO:0007413 12.0543
GO:0071944 3.3033
GO:0075307 16.6393
GO:0055035 7.5670
GO:0098610 15.6393
GO:2000073 18.2243
GO:0070982 12.0148
GO:0048813 10.2701
GO:0032494 14.4169
GO:0032691 12.0345
GO:0004965 16.2243
GO:1901032 11.8320
GO:0032910 16.6393
GO:0016235 12.9763
GO:0007163 8.6582
GO:1901565 4.5792
GO:0052174 16.6393
GO:0021684 15.4169
GO:0002057 15.0543
GO:0003834 15.9023
GO:0045006 12.8320
GO:0031090 4.7473
GO:0060417 14.9023
GO:0014826 18.2243
GO:1903068 17.2243
GO:0009623 16.6393
GO:0031498 12.2243
GO:0098852 9.0469
GO:0052618 13.7648
GO:0042593 9.1799
GO:0047585 17.2243
GO:0061419 16.2243
GO:0008650 10.3355
GO:0006048 9.3084
GO:0010114 12.9763
GO:0018985 18.2243
GO:0045131 13.9763
GO:1903947 16.6393
GO:0032784 8.9859
GO:0031107 17.2243
GO:0060166 16.6393
GO:0061783 8.0745
GO:1901379 11.1799
GO:0098796 4.8843
GO:0042819 8.0720
GO:0032451 10.4761
GO:0051729 15.0543
GO:1903335 14.6393
GO:0009828 16.2243
GO:0042036 12.5804
GO:0045792 13.7007
GO:0044778 15.9023
GO:0004369 15.4169
GO:0071042 12.2019
GO:0005821 18.2243
GO:0009365 18.2243
GO:0045008 13.5238
GO:0042814 17.2243
GO:0005989 13.2701
GO:0006230 13.4694
GO:2000330 14.7648
GO:0035514 13.8320
GO:0072520 14.3174
GO:0006390 12.1158
GO:0042709 12.7648
GO:0004724 10.8234
GO:0018025 15.6393
GO:0031948 18.2243
GO:0006671 16.6393
GO:1901982 11.5238
GO:0009013 13.1799
GO:0004614 12.5238
GO:0051090 8.5117
GO:0086073 15.0543
GO:0010231 15.2243
GO:0043176 13.3663
GO:0016714 12.3416
GO:0050076 15.4169
GO:1904934 18.2243
GO:0017055 18.2243
GO:0070822 12.3416
GO:0035736 18.2243
GO:0060527 16.6393
GO:0008706 13.8320
GO:0048712 14.1368
GO:0005024 14.9023
GO:0044388 13.0950
GO:0042918 13.2243
GO:0032258 11.1368
GO:0031514 9.6697
GO:0043257 16.6393
GO:0001000 14.4169
GO:0010928 14.1368
GO:0032375 13.4694
GO:0071732 12.7980
GO:0034030 7.0688
GO:0046662 13.0543
GO:0002753 11.9763
GO:0035270 11.2935
GO:0061072 15.9023
GO:0016316 17.2243
GO:0102266 17.2243
GO:0033558 10.1475
GO:0061957 15.9023
GO:0072602 15.9023
GO:0047941 15.4169
GO:1904895 16.6393
GO:0070003 8.8106
GO:0009843 13.1368
GO:0009547 15.2243
GO:0046755 10.1315
GO:1903651 13.7007
GO:0044028 15.6393
GO:0004371 12.9389
GO:0005275 15.4169
GO:0006805 8.7608
GO:0031503 8.3129
GO:1900082 18.2243
GO:0004360 11.2585
GO:0014042 15.2243
GO:0042017 16.6393
GO:0006612 9.0619
GO:1902936 10.1105
GO:0019342 16.6393
GO:0018592 17.2243
GO:1902257 18.2243
GO:0035726 13.3174
GO:0001888 15.9023
GO:0044869 15.4169
GO:0030549 16.2243
GO:0003031 16.2243
GO:0043601 11.2019
GO:0060488 18.2243
GO:0048689 18.2243
GO:0019061 15.4169
GO:0009953 10.6774
GO:0005582 18.2243
GO:0001544 18.2243
GO:0046693 16.2243
GO:0017075 13.3663
GO:0099142 18.2243
GO:0021860 15.0543
GO:2000063 18.2243
GO:0043501 13.3174
GO:0090067 16.2243
GO:0035696 14.3174
GO:0014866 13.2243
GO:0098900 12.1368
GO:0009605 4.4625
GO:0007259 9.5732
GO:1903846 13.5804
GO:0046710 10.1421
GO:0008649 6.5858
GO:1902721 13.7648
GO:0036520 17.2243
GO:0110165 inf
GO:0023051 5.3437
GO:0008331 15.4169
GO:0030421 14.2243
GO:0006783 7.1874
GO:0099635 16.2243
GO:0006109 8.8191
GO:0000778 10.8064
GO:0120155 16.2243
GO:0000423 13.2701
GO:0044034 16.2243
GO:0006058 18.2243
GO:0018243 14.1368
GO:0044611 15.9023
GO:0004128 11.6096
GO:0044213 13.7007
GO:0071627 16.2243
GO:0034198 11.2019
GO:0051983 9.4234
GO:0120104 14.4169
GO:0002661 18.2243
GO:1902842 18.2243
GO:0007636 18.2243
GO:0017096 14.2243
GO:0032829 15.2243
GO:0103025 11.1690
GO:1990597 17.2243
GO:0008788 16.2243
GO:0031644 10.5877
GO:0140303 13.0543
GO:0048308 11.1799
GO:0090055 18.2243
GO:0080033 17.2243
GO:0008760 9.7485
GO:0052547 7.4955
GO:0061945 16.2243
GO:0034516 15.9023
GO:1904834 16.6393
GO:0001300 12.5238
GO:0048570 14.9023
GO:0046633 12.2701
GO:0035456 12.0745
GO:0006972 10.5308
GO:0031465 14.0543
GO:0098574 16.2243
GO:1904530 14.7648
GO:0005998 14.4169
GO:0046687 15.0543
GO:1905078 15.9023
GO:0050662 4.1832
GO:0000941 14.4169
GO:0007616 12.4429
GO:1905278 16.2243
GO:0070579 15.6393
GO:0046597 13.0148
GO:1990401 18.2243
GO:1904544 18.2243
GO:0004137 13.9763
GO:0004157 13.0543
GO:0006458 9.7980
GO:0005005 14.9023
GO:0016332 16.6393
GO:0035652 17.2243
GO:2000200 15.4169
GO:0010127 16.6393
GO:0043855 13.5238
GO:0061463 14.4169
GO:0047609 15.2243
GO:0017024 15.2243
GO:0015411 13.6393
GO:2000536 16.2243
GO:0061628 16.6393
GO:1903586 16.6393
GO:0002200 10.6929
GO:0046416 8.6487
GO:0031255 18.2243
GO:0060167 13.7007
GO:0052742 11.9205
GO:2000827 16.2243
GO:0016406 13.4694
GO:0000414 13.3663
GO:0055094 12.8667
GO:0009318 9.5343
GO:0099502 17.2243
GO:0005354 15.9023
GO:0004582 15.4169
GO:1905563 14.4169
GO:0099514 13.3663
GO:0050031 15.6393
GO:0010028 18.2243
GO:0043066 7.4528
GO:0046033 7.6022
GO:0007219 9.8536
GO:0031072 8.4794
GO:0072682 18.2243
GO:0032634 13.0950
GO:0047921 16.6393
GO:0009979 18.2243
GO:0048442 15.9023
GO:0009569 15.4169
GO:1990124 13.5238
GO:0047685 16.6393
GO:0099507 16.2243
GO:0099010 13.4169
GO:0140220 12.8667
GO:0035524 18.2243
GO:0097718 11.6096
GO:1903789 13.9023
GO:0009345 17.2243
GO:0032786 10.2356
GO:0071683 16.2243
GO:0033787 15.2243
GO:0046745 18.2243
GO:0009452 10.4495
GO:0047052 17.2243
GO:1990228 15.2243
GO:1903385 15.9023
GO:0019502 18.2243
GO:0033214 12.2019
GO:0051284 12.3914
GO:0019136 10.7165
GO:0046496 7.6948
GO:0005164 11.3054
GO:0090520 14.2243
GO:0019774 10.4105
GO:0002223 11.9205
GO:0003025 18.2243
GO:0071020 13.9763
GO:0032035 18.2243
GO:0000339 11.0246
GO:1903984 18.2243
GO:0043668 16.6393
GO:0030553 12.6697
GO:0045787 8.4347
GO:1904184 16.2243
GO:0030659 7.9205
GO:0039521 12.7648
GO:0051182 13.6393
GO:1904283 16.6393
GO:0045649 13.0148
GO:0051797 13.9763
GO:1905651 17.2243
GO:1901917 14.2243
GO:1904456 18.2243
GO:0008118 17.2243
GO:0033931 15.6393
GO:1990379 18.2243
GO:0030299 13.0148
GO:0019290 11.3663
GO:0101020 12.7980
GO:0048384 11.7324
GO:0031325 5.0624
GO:0071501 13.1368
GO:0072619 17.2243
GO:1903023 18.2243
GO:0071423 14.9023
GO:0002870 14.1368
GO:0008962 14.1368
GO:0021594 15.9023
GO:0035303 9.2103
GO:0045557 13.9763
GO:0043231 2.5386
GO:0033273 10.2759
GO:0030862 18.2243
GO:0070510 16.6393
GO:0051554 13.4169
GO:0010799 11.7007
GO:0051703 9.7648
GO:0010310 12.8667
GO:0014014 12.6096
GO:0044788 12.4429
GO:0001880 16.2243
GO:0051032 17.2243
GO:1901136 6.4266
GO:0004735 12.4964
GO:0061643 15.0543
GO:0060089 inf
GO:0051121 14.2243
GO:0044038 6.2650
GO:0004949 14.5238
GO:0019154 18.2243
GO:0032663 11.7813
GO:0051761 12.5518
GO:0004190 8.4896
GO:0000014 11.6096
GO:1902209 14.0543
GO:0072434 15.2243
GO:0035946 16.2243
GO:0070383 13.2701
GO:0046856 11.6544
GO:0016458 8.1395
GO:0002819 9.3788
GO:0031258 12.7980
GO:0044346 13.9023
GO:0051939 18.2243
GO:0033525 18.2243
GO:0035150 9.9343
GO:1990526 17.2243
GO:1902669 13.7007
GO:0044341 16.6393
GO:1902553 18.2243
GO:0046007 11.8149
GO:0005227 12.4694
GO:0010121 14.0543
GO:0046152 14.5238
GO:0021564 18.2243
GO:1904537 18.2243
GO:0140161 14.5238
GO:0031301 8.7324
GO:0042405 13.9023
GO:1905446 13.4169
GO:0050247 16.6393
GO:0002430 14.7648
GO:0046443 11.6851
GO:0033166 18.2243
GO:0015558 17.2243
GO:0014041 13.9763
GO:0005291 17.2243
GO:0015318 5.2377
GO:0051783 8.9343
GO:0042420 13.4169
GO:0031313 13.9023
GO:0031074 13.7007
GO:0072135 16.6393
GO:2000742 18.2243
GO:0002694 7.8287
GO:1903235 18.2243
GO:1902575 15.9023
GO:0036238 18.2243
GO:0046576 15.4169
GO:0034062 7.2208
GO:0010676 11.6697
GO:0098624 17.2243
GO:0002843 17.2243
GO:0003009 12.0543
GO:0009215 11.6851
GO:0007107 15.9023
GO:0070161 8.5858
GO:0019133 18.2243
GO:0042253 14.9023
GO:0071292 18.2243
GO:0001195 16.6393
GO:0051660 14.9023
GO:0051977 15.9023
GO:0046842 18.2243
GO:0071920 16.6393
GO:1905204 17.2243
GO:0006429 9.3632
GO:0060228 13.5804
GO:0003156 11.9023
GO:1905948 18.2243
GO:0005922 14.1368
GO:0046593 14.6393
GO:0071321 15.2243
GO:0050388 15.9023
GO:0035437 13.2243
GO:0070256 14.1368
GO:0032501 inf
GO:0050926 12.1799
GO:0005388 12.0543
GO:0032782 15.9023
GO:0000302 7.6133
GO:1901315 15.9023
GO:1990527 16.6393
GO:0040011 inf
GO:0080136 16.2243
GO:0030651 13.0950
GO:1905808 15.4169
GO:0050698 17.2243
GO:1904480 16.2243
GO:0033017 12.2019
GO:0002911 14.1368
GO:0009886 10.9859
GO:0097368 15.2243
GO:0034513 13.1799
GO:0008659 9.6620
GO:0061454 18.2243
GO:0004910 15.6393
GO:0003062 16.6393
GO:0015977 8.8645
GO:0045601 12.5804
GO:0030578 15.4169
GO:0002688 9.9389
GO:0008873 16.6393
GO:0061133 13.2243
GO:1903630 15.6393
GO:0004769 11.7324
GO:0010220 17.2243
GO:0019787 7.6774
GO:0009750 12.2701
GO:0009888 6.1737
GO:0072719 15.0543
GO:0048438 11.0543
GO:2001236 10.0745
GO:2000249 11.7980
GO:0097449 14.0543
GO:0018377 12.7648
GO:0007400 14.5238
GO:0032077 13.7007
GO:0051639 13.7007
GO:0050572 17.2243
GO:0010509 18.2243
GO:1905451 16.2243
GO:1905939 13.0543
GO:1900181 12.5238
GO:0048340 16.2243
GO:0016095 14.4169
GO:0010214 13.6393
GO:0044001 15.2243
GO:0052823 14.5238
GO:1905030 17.2243
GO:0005309 18.2243
GO:1902285 13.9023
GO:0015964 16.6393
GO:0019645 13.4169
GO:2000040 18.2243
GO:0010836 15.4169
GO:0095500 12.9389
GO:0030514 12.0745
GO:1990936 17.2243
GO:2000675 15.4169
GO:0051989 14.3174
GO:1901662 15.4169
GO:1905546 16.6393
GO:0042441 13.5804
GO:2001165 15.2243
GO:0030538 18.2243
GO:0036507 14.7648
GO:0010297 18.2243
GO:0034069 12.9023
GO:0010065 15.9023
GO:0046858 16.6393
GO:0047018 18.2243
GO:0002124 18.2243
GO:0010447 11.6697
GO:0005136 13.4169
GO:1905314 13.5238
GO:0021523 16.2243
GO:0000466 9.5554
GO:0101016 18.2243
GO:0019563 9.5554
GO:0016726 8.9205
GO:0047988 15.4169
GO:0048601 16.2243
GO:0051621 17.2243
GO:0006223 10.2187
GO:1900871 16.6393
GO:0044093 6.1335
GO:0102139 18.2243
GO:0002055 13.2701
GO:0008542 13.5238
GO:0031635 18.2243
GO:0051969 13.1368
GO:0004108 11.8844
GO:0090025 12.0345
GO:0098923 16.6393
GO:1902310 18.2243
GO:1904785 16.6393
GO:0008282 16.2243
GO:0050630 15.4169
GO:1901990 8.3835
GO:0080130 13.9763
GO:0030208 16.2243
GO:0007468 16.2243
GO:0061246 14.5238
GO:1902722 18.2243
GO:0009140 16.6393
GO:0016289 10.5589
GO:0038169 16.6393
GO:0070540 15.9023
GO:0050681 12.0148
GO:0035665 18.2243
GO:0016242 12.2701
GO:0004977 13.7007
GO:1901641 15.4169
GO:0044605 18.2243
GO:0051428 14.0543
GO:0008289 6.4623
GO:0007146 16.6393
GO:0003278 18.2243
GO:0061663 18.2243
GO:0047117 15.9023
GO:0048677 14.1368
GO:0090480 15.6393
GO:0008277 10.0898
GO:0099154 15.9023
GO:0120182 16.2243
GO:0061723 14.4169
GO:0044783 11.9955
GO:0014718 17.2243
GO:0071661 15.2243
GO:0043491 9.5554
GO:0035697 15.0543
GO:0052418 14.5238
GO:0030198 9.1262
GO:1902795 17.2243
GO:0033564 14.3174
GO:1904439 18.2243
GO:0051641 4.9474
GO:0031976 7.4702
GO:0046183 15.9023
GO:0034002 15.9023
GO:0050936 17.2243
GO:1902715 14.9023
GO:0051650 9.5913
GO:0060128 18.2243
GO:0010013 17.2243
GO:0035745 12.2019
GO:0010111 18.2243
GO:0048704 11.5804
GO:0015675 13.3663
GO:0048670 12.4169
GO:2000525 16.2243
GO:2000167 18.2243
GO:1905177 14.7648
GO:0014827 15.9023
GO:0048710 13.1368
GO:0000311 15.9023
GO:0097232 15.6393
GO:0061206 18.2243
GO:0070495 18.2243
GO:0035359 15.4169
GO:0010179 14.1368
GO:0019593 18.2243
GO:0016048 13.6393
GO:0045116 11.5518
GO:0097542 13.0950
GO:0061691 15.9023
GO:0090024 18.2243
GO:0102938 15.2243
GO:0052330 12.8667
GO:0016358 9.5949
GO:0106050 13.9763
GO:0061888 15.6393
GO:1905573 16.6393
GO:1903185 13.9763
GO:1901317 12.7648
GO:0042246 11.2470
GO:2001119 13.1368
GO:0004345 11.9575
GO:1900274 11.9205
GO:0060087 12.3416
GO:0090697 11.8492
GO:0046600 14.9023
GO:0050619 18.2243
GO:0045354 14.5238
GO:0045338 11.2356
GO:0060264 15.4169
GO:0097377 17.2243
GO:0090309 13.8320
GO:0005759 6.9354
GO:0004344 12.6697
GO:2000342 18.2243
GO:0080084 14.0543
GO:0016867 14.0543
GO:1990005 16.2243
GO:0140078 9.4561
GO:1903211 16.6393
GO:0008504 14.9023
GO:1901381 12.3416
GO:0033081 12.1582
GO:0072170 13.5238
GO:2000178 13.3663
GO:0008098 18.2243
GO:0060546 14.4169
GO:0090220 13.5804
GO:0010008 8.1066
GO:1990067 17.2243
GO:1903181 13.9763
GO:0000348 14.7648
GO:0008609 14.7648
GO:0072670 15.9023
GO:0003841 13.5804
GO:0071396 7.5625
GO:0051097 13.7648
GO:0052919 18.2243
GO:0002290 18.2243
GO:0051191 18.2243
GO:0097487 17.2243
GO:0009528 12.5804
GO:0043245 17.2243
GO:0006354 8.5325
GO:0042254 4.8505
GO:0039649 11.9205
GO:0071497 16.6393
GO:0005731 16.2243
GO:0098944 16.6393
GO:0044092 6.3764
GO:0098945 14.3174
GO:0070590 13.2243
GO:0051956 14.6393
GO:0036402 12.7324
GO:0002950 17.2243
GO:0032660 12.3914
GO:1900740 13.3663
GO:1903341 14.0543
GO:0048729 7.8138
GO:0021516 14.3174
GO:0070577 12.9023
GO:0042713 18.2243
GO:1905803 16.6393
GO:0016075 8.8298
GO:0005944 18.2243
GO:0102555 9.9622
GO:0031640 7.9216
GO:0031711 18.2243
GO:1902243 18.2243
GO:0015399 6.7294
GO:0072048 14.9023
GO:0030195 10.6393
GO:0072001 9.0027
GO:0004520 7.3181
GO:0046504 13.9763
GO:0016136 18.2243
GO:0043304 12.4694
GO:1990910 15.6393
GO:0043390 16.2243
GO:0071289 16.6393
GO:0071217 18.2243
GO:0047929 14.3174
GO:0031531 15.6393
GO:0009039 9.2356
GO:0008757 5.5202
GO:0042278 6.9581
GO:0004632 13.7007
GO:0003176 13.6393
GO:1901505 10.6022
GO:0098933 13.4169
GO:1903542 15.6393
GO:0036361 8.4981
GO:0061984 12.4169
GO:0051258 8.2075
GO:1901194 18.2243
GO:0035872 13.0950
GO:0046607 13.5804
GO:0003330 14.2243
GO:0031262 11.7648
GO:1904036 11.6096
GO:0007224 10.3234
GO:0003298 12.6697
GO:0016634 10.2643
GO:0090545 13.4694
GO:0005943 15.9023
GO:0098722 12.5804
GO:0006147 14.4169
GO:0019934 11.8667
GO:0008537 14.4169
GO:0016596 17.2243
GO:0004533 13.5238
GO:0031093 12.0345
GO:0035151 15.2243
GO:1902858 15.9023
GO:1990646 16.2243
GO:1904357 12.7980
GO:0090031 13.5804
GO:0050428 15.9023
GO:0050172 17.2243
GO:0045957 15.9023
GO:0008307 12.2019
GO:0018070 17.2243
GO:0052595 12.9763
GO:0099025 15.4169
GO:0062061 15.9023
GO:1905878 17.2243
GO:1902749 9.6968
GO:2001208 14.6393
GO:0051151 14.6393
GO:1990764 18.2243
GO:0097371 14.9023
GO:0061547 18.2243
GO:0072186 17.2243
GO:0034375 12.7648
GO:0051276 5.4594
GO:0004964 15.9023
GO:0047172 15.6393
GO:0102361 17.2243
GO:0051600 17.2243
GO:0051505 18.2243
GO:0016615 9.2818
GO:0015748 9.4462
GO:0070729 18.2243
GO:0021854 13.7007
GO:0072562 9.8800
GO:0045278 18.2243
GO:0030118 11.2701
GO:0070243 13.6393
GO:0097274 17.2243
GO:0010051 12.9389
GO:0045778 11.4694
GO:0035527 15.4169
GO:0009000 13.3663
GO:0039536 14.3174
GO:0033709 18.2243
GO:0072302 18.2243
GO:1903175 17.2243
GO:0009036 11.7813
GO:0005105 16.2243
GO:0031957 14.5238
GO:0048702 14.6393
GO:0009401 9.7813
GO:0014736 18.2243
GO:0120010 15.6393
GO:0003681 14.3174
GO:0002576 11.0148
GO:0055001 9.8492
GO:2001271 15.9023
GO:2000637 13.1368
GO:0036038 14.6393
GO:0002809 16.6393
GO:0010745 14.6393
GO:0010797 17.2243
GO:0034820 17.2243
GO:0006616 12.7324
GO:0030123 14.2243
GO:0015166 13.0148
GO:0072494 13.4694
GO:0051745 10.1690
GO:0071688 13.7648
GO:1904162 17.2243
GO:0004454 15.6393
GO:0021897 18.2243
GO:0061630 9.0100
GO:0009443 12.1158
GO:1900244 14.3174
GO:2000298 15.9023
GO:0010813 16.6393
GO:1901971 18.2243
GO:1905574 17.2243
GO:1904503 18.2243
GO:0045086 13.6393
GO:0042910 11.0847
GO:0055088 9.8320
GO:0019222 3.3105
GO:0006751 12.1799
GO:1905902 13.9763
GO:0046442 15.6393
GO:0050072 12.7324
GO:0090409 16.6393
GO:0071791 15.4169
GO:0006112 8.3663
GO:0098936 11.3788
GO:0004449 13.2243
GO:0045498 15.6393
GO:0099565 11.2356
GO:0014016 12.8667
GO:0034909 16.6393
GO:0048149 13.6393
GO:0034650 14.3174
GO:0005608 16.6393
GO:0120181 16.2243
GO:0031509 15.4169
GO:0005375 13.4169
GO:1902031 13.9763
GO:1901984 12.0950
GO:0050584 15.6393
GO:0043897 17.2243
GO:0035211 17.2243
GO:0034052 15.6393
GO:0043324 13.5238
GO:0102779 18.2243
GO:0022002 18.2243
GO:0006296 12.5518
GO:0061771 15.2243
GO:1990030 18.2243
GO:0048872 9.0369
GO:0034590 18.2243
GO:0034688 15.9023
GO:0106001 15.2243
GO:0043967 10.8149
GO:0060135 11.2243
GO:0047962 16.2243
GO:1903214 12.9023
GO:0038027 14.4169
GO:0120111 10.7485
GO:1902525 14.6393
GO:0019013 9.8363
GO:0031518 15.2243
GO:0090668 18.2243
GO:0072131 17.2243
GO:0060266 16.6393
GO:0005686 11.1158
GO:0099097 17.2243
GO:1902610 17.2243
GO:0090420 13.2701
GO:0006315 18.2243
GO:0007174 16.6393
GO:0007074 18.2243
GO:0008447 16.2243
GO:0034309 11.3054
GO:0071820 17.2243
GO:0018753 14.3174
GO:0050006 18.2243
GO:1905224 17.2243
GO:0045448 13.3174
GO:0021510 11.7485
GO:0044272 5.2315
GO:0030518 10.7165
GO:0016101 9.3024
GO:0033034 14.4169
GO:0061799 10.5308
GO:0001781 14.5238
GO:1905402 15.9023
GO:0001824 11.3663
GO:0070880 13.5804
GO:0044533 13.9763
GO:0048279 17.2243
GO:0072530 13.9023
GO:0009385 12.2243
GO:0009707 12.6697
GO:1900753 15.9023
GO:0018105 8.5913
GO:0047472 15.0543
GO:0090266 12.2935
GO:0007340 12.1582
GO:0030592 14.6393
GO:0047654 16.6393
GO:0072413 12.2470
GO:0015030 11.6697
GO:0050434 11.9389
GO:0032056 14.1368
GO:0006879 8.7264
GO:1905792 15.6393
GO:0052066 17.2243
GO:0061399 18.2243
GO:0010196 15.4169
GO:0051338 7.0118
GO:0048034 18.2243
GO:0040012 7.2766
GO:0103045 10.4896
GO:1900609 17.2243
GO:0042309 18.2243
GO:1990410 15.6393
GO:0071813 12.4169
GO:0046164 8.3114
GO:0048920 16.6393
GO:0014889 14.2243
GO:0009751 10.7648
GO:0010298 18.2243
GO:0110154 11.4561
GO:0051886 16.2243
GO:0046506 18.2243
GO:0052025 13.6393
GO:1990167 15.2243
GO:0036302 14.6393
GO:0032545 15.0543
GO:0004152 9.7046
GO:0001517 15.9023
GO:0031346 8.9228
GO:0016801 9.9622
GO:2000147 8.2950
GO:0140238 11.4429
GO:0003192 16.2243
GO:0005955 13.6393
GO:0046558 13.3174
GO:0060274 12.3663
GO:0071898 17.2243
GO:0097327 10.1690
GO:0097154 15.0543
GO:0046967 14.6393
GO:0016192 5.6934
GO:0097014 10.0594
GO:0032050 13.3174
GO:0052522 17.2243
GO:0009903 13.9023
GO:2000473 17.2243
GO:1901373 16.2243
GO:0005199 13.2243
GO:0000309 11.8667
GO:0032486 13.9763
GO:1904277 18.2243
GO:0018394 8.8978
GO:0051572 14.0543
GO:0005945 13.2243
GO:0031851 15.2243
GO:0042352 17.2243
GO:0006885 9.5343
GO:0097257 18.2243
GO:0015514 16.6393
GO:0047890 14.4169
GO:0017143 15.4169
GO:0007316 13.7007
GO:0071639 14.6393
GO:0035189 14.7648
GO:0031296 15.9023
GO:0010387 14.4169
GO:0050138 15.2243
GO:0018258 18.2243
GO:0032775 11.8844
GO:0007458 17.2243
GO:0010911 12.3914
GO:0010964 16.2243
GO:0045900 13.0148
GO:0035238 18.2243
GO:0008880 11.9575
GO:0006259 4.3605
GO:0032450 12.8320
GO:0034251 15.6393
GO:0060572 15.2243
GO:0033549 12.4964
GO:1990825 12.1582
GO:1905956 16.6393
GO:2001245 13.9023
GO:0046156 11.4429
GO:0033358 15.0543
GO:1905615 18.2243
GO:0045743 14.9023
GO:1904375 10.5804
GO:1900042 15.9023
GO:2000478 18.2243
GO:0032978 14.0543
GO:0008766 17.2243
GO:0045967 15.9023
GO:0045833 10.2935
GO:0097396 15.0543
GO:0044327 13.4694
GO:0001757 15.9023
GO:0039638 18.2243
GO:0052411 17.2243
GO:1990771 18.2243
GO:0009233 9.3325
GO:0046688 10.4364
GO:0008473 15.2243
GO:0048138 15.0543
GO:2000097 13.6393
GO:1904748 13.3174
GO:0050655 15.0543
GO:0031236 16.2243
GO:0021871 14.2243
GO:0044295 12.7007
GO:1990576 18.2243
GO:0048757 15.0543
GO:0071575 14.3174
GO:1990584 15.2243
GO:0031539 16.2243
GO:0102036 16.2243
GO:0036384 18.2243
GO:1990794 16.2243
GO:0098757 15.4169
GO:0004471 11.6244
GO:1904997 16.2243
GO:0071934 13.4694
GO:0090419 17.2243
GO:0048011 11.7980
GO:0030550 14.4169
GO:0001900 18.2243
GO:0007216 14.3174
GO:0061714 15.2243
GO:0003413 12.9023
GO:0034972 16.2243
GO:0008835 13.5238
GO:0038116 16.2243
GO:0035719 16.6393
GO:0042318 14.7648
GO:1901079 18.2243
GO:1902368 17.2243
GO:0035635 13.5238
GO:0018272 14.7648
GO:1902533 7.1616
GO:0001775 6.6454
GO:0005358 18.2243
GO:0061073 18.2243
GO:0048459 18.2243
GO:0032561 5.1125
GO:0004332 10.6022
GO:0015075 5.1778
GO:0035207 18.2243
GO:0008311 13.7007
GO:0010113 16.6393
GO:0046122 13.2701
GO:0050748 14.3174
GO:0034026 17.2243
GO:0060855 18.2243
GO:0033020 17.2243
GO:0007423 8.2271
GO:0021561 14.9023
GO:0050175 14.7648
GO:1903565 15.9023
GO:0051584 14.5238
GO:0001139 13.5804
GO:0098792 13.9023
GO:2000615 13.4169
GO:0015391 15.4169
GO:0001889 10.1002
GO:0044458 12.9389
GO:1902652 8.4364
GO:0010925 17.2243
GO:0043293 16.2243
GO:0016731 10.2243
GO:0043396 16.2243
GO:0008951 18.2243
GO:0007031 10.2299
GO:1905961 14.4169
GO:0033334 14.7648
GO:0052131 18.2243
GO:0048898 17.2243
GO:2000489 15.2243
GO:0030127 10.9669
GO:0032592 10.4694
GO:0090736 16.6393
GO:1903697 18.2243
GO:0060396 13.2243
GO:0050431 13.3663
GO:0061569 18.2243
GO:0008998 14.2243
GO:0004931 13.7007
GO:0003197 13.3663
GO:0042689 16.2243
GO:0120053 16.6393
GO:0019294 10.6620
GO:0071104 15.9023
GO:0002520 7.2278
GO:0015606 11.5100
GO:0070401 11.5518
GO:0060670 13.8320
GO:0031691 18.2243
GO:0070423 13.2701
GO:0061497 15.9023
GO:1905941 13.5238
GO:0034343 17.2243
GO:0043972 15.0543
GO:0047042 14.5238
GO:0032348 17.2243
GO:0035694 13.9763
GO:0097124 14.9023
GO:2000515 12.1158
GO:0019784 12.3174
GO:0110054 15.6393
GO:0070485 15.9023
GO:0010938 16.6393
GO:0043822 13.9763
GO:0045404 15.4169
GO:2000363 16.2243
GO:1990072 14.0543
GO:0045777 12.3914
GO:0070698 17.2243
GO:0034454 14.2243
GO:0006302 7.9775
GO:0098552 7.5643
GO:0110091 18.2243
GO:1903721 15.4169
GO:0046490 7.3725
GO:0071630 12.7007
GO:2000785 12.0148
GO:1990930 16.6393
GO:0036530 13.5238
GO:2000726 14.1368
GO:0019679 12.3663
GO:0010126 10.2701
GO:0006617 14.0543
GO:0098719 15.4169
GO:0015087 12.0950
GO:0071360 13.0950
GO:0070691 16.6393
GO:0050371 14.3174
GO:0047277 16.2243
GO:0097053 12.0345
GO:0022404 11.6851
GO:0006063 10.8320
GO:0036128 15.6393
GO:0036266 14.9023
GO:0099018 14.3174
GO:0071954 16.6393
GO:0021544 14.3174
GO:0106094 13.4694
GO:2000808 18.2243
GO:0045544 15.2243
GO:1901208 18.2243
GO:0002040 10.0594
GO:0035143 17.2243
GO:0033116 11.8149
GO:0036531 13.9763
GO:0007166 5.5397
GO:1901571 9.1663
GO:0015139 16.2243
GO:0010885 15.2243
GO:0001120 13.3174
GO:0072585 18.2243
GO:0008188 12.3174
GO:0015422 13.5804
GO:0018805 17.2243
GO:0006098 8.3616
GO:0071812 16.2243
GO:0003429 13.3663
GO:0062110 16.6393
GO:0007015 7.8170
GO:0071402 12.7648
GO:1990598 15.0543
GO:0035892 16.6393
GO:0007447 13.1368
GO:1900037 12.9763
GO:0060768 15.0543
GO:0061013 9.4331
GO:0090132 9.0027
GO:0050373 15.0543
GO:0007314 12.3174
GO:0035584 12.9023
GO:2000665 14.1368
GO:0016772 3.5172
GO:0102131 11.9575
GO:1990135 16.2243
GO:0072486 16.6393
GO:0032414 10.5100
GO:0006045 15.4169
GO:0060588 15.2243
GO:0102735 16.6393
GO:1903015 14.9023
GO:1990303 15.4169
GO:0006430 9.8844
GO:0005623 inf
GO:1901723 15.9023
GO:1904602 18.2243
GO:0060789 15.6393
GO:0000387 10.8667
GO:0046619 17.2243
GO:0035522 14.4169
GO:0070040 9.7445
GO:0034518 11.6393
GO:1903692 18.2243
GO:0015651 13.7007
GO:0034265 17.2243
GO:0033914 16.6393
GO:0048742 14.7648
GO:0006726 13.7007
GO:1990966 14.3174
GO:0048069 13.2701
GO:2000274 17.2243
GO:0005802 9.2672
GO:0061966 17.2243
GO:0070375 16.6393
GO:1990715 15.2243
GO:0010930 18.2243
GO:0019800 14.2243
GO:0071220 13.8320
GO:0007253 14.4169
GO:0019404 14.6393
GO:0008293 14.6393
GO:0034721 13.8320
GO:0090149 18.2243
GO:0042795 12.0745
GO:0051388 16.2243
GO:0072112 14.2243
GO:0019055 11.7007
GO:0032287 12.4964
GO:0010746 15.9023
GO:0090364 18.2243
GO:0034602 18.2243
GO:0060449 16.6393
GO:0102099 15.6393
GO:0006360 10.2876
GO:0099508 16.6393
GO:1901022 15.6393
GO:0042244 13.2701
GO:1904339 16.2243
GO:0010339 18.2243
GO:0035066 12.2470
GO:0008824 11.7165
GO:0009812 9.7855
GO:0008062 18.2243
GO:0071364 12.0345
GO:0070508 12.8320
GO:0098756 15.4169
GO:1900674 12.1368
GO:0042904 14.6393
GO:0010767 15.4169
GO:1903173 15.4169
GO:0045434 18.2243
GO:0003142 18.2243
GO:0008704 14.9023
GO:0030719 13.5804
GO:0031630 15.6393
GO:0048342 17.2243
GO:0045410 14.5238
GO:1902710 14.6393
GO:1902623 18.2243
GO:0052565 14.1368
GO:0004853 9.9023
GO:0019068 9.2019
GO:0022414 inf
GO:0098672 16.2243
GO:0001998 14.9023
GO:0031038 13.6393
GO:1903321 10.7813
GO:0010600 15.0543
GO:0010023 15.0543
GO:0046427 10.2818
GO:0019375 15.0543
GO:0032688 14.3174
GO:0032105 13.1368
GO:0032673 12.5238
GO:0060368 14.5238
GO:0048662 11.1475
GO:0030375 16.2243
GO:0048559 18.2243
GO:0050727 8.4794
GO:0006409 11.9023
GO:0070873 12.0345
GO:0098728 14.3174
GO:0032074 11.5238
GO:0097035 12.7007
GO:0070584 12.0543
GO:0042619 12.4694
GO:0098002 18.2243
GO:0016361 17.2243
GO:0043473 inf
GO:0047294 12.2701
GO:0070417 12.2701
GO:0035662 14.5238
GO:0045108 15.9023
GO:0043133 16.2243
GO:0042385 18.2243
GO:0019296 14.1368
GO:0009940 18.2243
GO:1902635 17.2243
GO:0072598 13.2701
GO:0047205 16.6393
GO:0033864 13.2701
GO:0047434 14.5238
GO:0044201 13.3663
GO:0015633 12.1799
GO:0044335 16.6393
GO:0048800 15.9023
GO:0086046 18.2243
GO:2000199 17.2243
GO:0001812 17.2243
GO:0072396 12.9023
GO:0033863 13.2243
GO:0021628 17.2243
GO:0009217 12.1799
GO:0015108 10.3725
GO:0106077 14.6393
GO:0005173 14.6393
GO:1901696 14.9023
GO:0043161 7.7264
GO:0033905 15.9023
GO:0010923 10.3914
GO:0052716 11.5238
GO:0033739 10.3788
GO:0010311 13.2701
GO:0014874 13.9023
GO:0048620 18.2243
GO:0046405 15.9023
GO:0060187 13.7007
GO:0007197 14.7648
GO:2001066 16.6393
GO:0090375 18.2243
GO:0035929 12.9763
GO:0070486 13.1799
GO:0035666 12.9389
GO:1902474 15.0543
GO:0007290 15.2243
GO:1904388 18.2243
GO:0048359 15.0543
GO:0033599 14.1368
GO:0002501 15.4169
GO:0009694 12.0543
GO:1901582 18.2243
GO:0033597 14.4169
GO:1903393 11.8844
GO:0033179 12.0950
GO:1903708 9.2935
GO:1900372 13.7007
GO:1901181 17.2243
GO:0061483 14.5238
GO:1900454 15.0543
GO:0019458 18.2243
GO:0007064 11.4828
GO:0036035 12.7980
GO:2000578 17.2243
GO:0070127 12.6697
GO:0033795 18.2243
GO:0034183 16.2243
GO:0102549 15.6393
GO:0035312 12.1582
GO:1990529 18.2243
GO:0004351 13.5804
GO:0061062 12.0543
GO:1902230 11.9023
GO:0051766 13.3663
GO:0044867 15.4169
GO:0032168 17.2243
GO:0015857 15.6393
GO:0008502 14.1368
GO:1904643 14.3174
GO:0016014 16.6393
GO:1990255 18.2243
GO:0010555 15.0543
GO:0001847 15.0543
GO:0072239 15.4169
GO:0004758 13.4694
GO:0030539 13.6393
GO:0009679 15.6393
GO:0080094 18.2243
GO:0008169 8.3977
GO:0021513 14.5238
GO:0061386 16.2243
GO:0050773 10.3539
GO:0060577 18.2243
GO:0044537 16.2243
GO:1901246 16.6393
GO:0070415 17.2243
GO:0047055 18.2243
GO:0052325 15.4169
GO:1904474 18.2243
GO:0003947 18.2243
GO:0010470 12.1799
GO:0033605 14.6393
GO:0007475 16.6393
GO:0016656 14.0543
GO:0019343 12.8667
GO:0016846 9.4234
GO:0016260 9.1236
GO:0060091 15.6393
GO:0032091 10.3601
GO:1905644 17.2243
GO:0047412 16.6393
GO:1905003 16.6393
GO:0047670 17.2243
GO:0071007 11.2935
GO:0080020 18.2243
GO:0098780 13.5804
GO:0018271 13.2701
GO:0044831 17.2243
GO:0043721 17.2243
GO:0071519 18.2243
GO:0090176 17.2243
GO:1905691 16.6393
GO:0043996 14.0543
GO:0008309 13.1799
GO:0051161 15.9023
GO:0030993 18.2243
GO:0016559 13.2243
GO:0097267 14.6393
GO:0005289 17.2243
GO:0042996 13.9763
GO:2001186 15.0543
GO:0047810 14.5238
GO:0045886 14.2243
GO:0045850 18.2243
GO:0042304 11.0246
GO:0002674 13.3174
GO:0031348 8.4879
GO:0003878 14.6393
GO:0002508 18.2243
GO:0070119 17.2243
GO:0034440 8.9114
GO:0002488 17.2243
GO:0099074 16.6393
GO:0070110 15.6393
GO:0098598 15.4169
GO:0071279 15.4169
GO:1900585 18.2243
GO:1900923 18.2243
GO:0033180 11.7648
GO:0004828 9.1609
GO:0006892 9.7125
GO:0030677 10.5100
GO:0004754 14.7648
GO:1905698 18.2243
GO:0006403 8.1744
GO:0044169 15.6393
GO:0032204 10.6697
GO:0033942 14.6393
GO:0001821 14.3174
GO:0080127 18.2243
GO:0060745 17.2243
GO:0021966 18.2243
GO:0090630 10.7567
GO:0002269 12.2243
GO:0090502 6.5858
GO:0009909 11.4299
GO:0032393 14.9023
GO:0006897 7.1548
GO:0070192 10.3788
GO:0090033 12.9763
GO:0033744 13.2701
GO:0030838 9.8844
GO:1990236 18.2243
GO:1902831 18.2243
GO:0047448 12.7980
GO:0033229 18.2243
GO:0046725 18.2243
GO:0016197 8.9692
GO:0042393 8.9023
GO:0045213 14.5238
GO:0050688 10.9859
GO:0006305 9.7526
GO:0030941 18.2243
GO:0102355 18.2243
GO:1902282 14.6393
GO:1904376 13.0543
GO:0048804 18.2243
GO:0002396 15.0543
GO:2000068 15.2243
GO:0052698 13.6393
GO:0051898 12.4964
GO:0009896 8.3114
GO:0008150 inf
GO:0035051 10.5589
GO:0070573 13.9023
GO:0009945 17.2243
GO:0005314 18.2243
GO:0001224 15.4169
GO:0031938 13.0950
GO:0046251 18.2243
GO:1904956 17.2243
GO:0036024 16.6393
GO:0099093 16.2243
GO:0110161 15.2243
GO:0003973 13.5238
GO:0070434 18.2243
GO:0052725 14.1368
GO:0016788 4.0210
GO:0030210 14.4169
GO:0071544 16.6393
GO:0001915 15.4169
GO:0014806 16.6393
GO:0002423 14.4169
GO:2000341 12.9763
GO:0044318 12.9763
GO:0021618 18.2243
GO:1900910 18.2243
GO:0009738 10.1315
GO:0007117 13.3663
GO:1905749 15.9023
GO:1900445 14.0543
GO:0030098 8.6639
GO:0072717 18.2243
GO:0035570 14.9023
GO:0030707 11.3539
GO:1905201 18.2243
GO:1903276 15.2243
GO:0019424 15.6393
GO:0033015 11.7007
GO:0008940 11.2935
GO:0003353 17.2243
GO:1902908 18.2243
GO:0017198 14.0543
GO:0016104 11.9763
GO:0030292 15.6393
GO:0052406 17.2243
GO:0043236 12.1158
GO:0060718 15.9023
GO:0005969 18.2243
GO:0043204 10.1964
GO:0047501 16.6393
GO:2000537 16.2243
GO:0019238 7.5986
GO:1901255 14.3174
GO:0002097 8.0406
GO:1903440 14.9023
GO:0071529 17.2243
GO:0045035 17.2243
GO:0005757 14.7648
GO:0047700 16.6393
GO:0002133 16.6393
GO:0038107 15.2243
GO:0006607 11.7980
GO:1904398 13.2243
GO:0046099 13.9023
GO:0010562 6.9159
GO:0006011 11.8320
GO:0080078 18.2243
GO:0031627 14.9023
GO:0001912 10.8844
GO:1990439 15.4169
GO:0001959 9.3024
GO:0003940 16.6393
GO:0007321 17.2243
GO:0018760 15.4169
GO:0004655 12.2243
GO:0075112 10.4561
GO:0006218 15.0543
GO:0044273 9.6096
GO:1902064 17.2243
GO:1901869 18.2243
GO:0070725 16.2243
GO:1900176 16.2243
GO:0061024 6.6050
GO:0043479 17.2243
GO:0034736 18.2243
GO:0003340 18.2243
GO:0009247 7.3570
GO:0072592 13.7648
GO:0120032 9.8320
GO:0006977 12.8320
GO:0047720 18.2243
GO:0042265 15.2243
GO:0048582 11.5378
GO:0043110 17.2243
GO:0016635 9.2788
GO:0043642 14.2243
GO:0009090 12.7648
GO:0006497 10.3788
GO:0097271 14.1368
GO:0102341 13.8320
GO:0090030 13.2701
GO:0033172 15.9023
GO:0060126 17.2243
GO:0006829 11.1262
GO:0010206 13.7007
GO:0005688 12.0148
GO:0010824 11.8149
GO:0038022 18.2243
GO:0042664 15.9023
GO:0033625 14.2243
GO:0046606 13.3174
GO:0002643 13.3663
GO:0045666 9.1717
GO:0046989 17.2243
GO:0004904 14.9023
GO:0097632 14.2243
GO:0045727 8.5554
GO:0035624 15.9023
GO:1902223 11.3663
GO:0030382 15.9023
GO:1901766 15.6393
GO:0050278 13.3663
GO:0019878 10.9955
GO:0008232 18.2243
GO:0102192 18.2243
GO:0002229 12.2935
GO:0016502 13.0148
GO:0052845 17.2243
GO:1902407 12.5518
GO:0043968 12.4429
GO:0031762 17.2243
GO:0015527 18.2243
GO:0036209 18.2243
GO:0042627 12.3663
GO:0048047 16.2243
GO:0035543 17.2243
GO:0018488 16.6393
GO:0005950 15.0543
GO:0030003 7.2810
GO:0005154 13.5804
GO:0035987 12.5804
GO:0103100 18.2243
GO:1990644 17.2243
GO:0044856 13.5238
GO:0045746 11.9575
GO:1902060 18.2243
GO:0007032 11.0444
GO:1990891 15.6393
GO:1905480 18.2243
GO:2000027 9.6697
GO:0060369 15.4169
GO:0044022 18.2243
GO:0008236 6.4690
GO:0047813 16.6393
GO:0031616 13.0543
GO:0036398 17.2243
GO:0060077 14.7648
GO:0015988 12.5518
GO:0000403 12.9763
GO:0018492 12.3416
GO:0018732 17.2243
GO:0050826 13.9763
GO:0007487 16.6393
GO:0031416 15.2243
GO:0047702 15.6393
GO:0061378 18.2243
GO:0015855 14.4169
GO:0031297 11.4694
GO:2000032 15.0543
GO:0038066 11.5804
GO:0031687 16.6393
GO:0002542 16.6393
GO:0001746 16.6393
GO:0006470 7.2898
GO:0039666 15.2243
GO:2000229 17.2243
GO:0001875 14.5238
GO:1900429 13.6393
GO:0006904 11.4041
GO:0043189 10.6929
GO:0008514 9.0295
GO:2000137 18.2243
GO:0001967 15.9023
GO:0002720 10.6544
GO:1990230 15.9023
GO:0036480 13.5238
GO:0055085 4.5583
GO:0031947 16.6393
GO:0048936 15.2243
GO:1990075 14.4169
GO:0034397 12.5518
GO:0035886 13.7648
GO:0006111 10.9482
GO:0001030 14.0543
GO:0050338 15.2243
GO:0002281 13.9023
GO:0034719 12.4169
GO:0019305 12.1158
GO:0004366 13.5804
GO:0090056 14.4169
GO:0016624 10.6929
GO:0001706 12.4694
GO:0071398 11.9389
GO:0070626 12.4694
GO:1904261 15.4169
GO:0080043 12.1582
GO:1902595 15.6393
GO:1990521 17.2243
GO:0120046 18.2243
GO:1905304 17.2243
GO:0070946 16.6393
GO:0051823 14.7648
GO:0044178 11.4561
GO:1990000 11.5949
GO:0009575 17.2243
GO:0098640 16.2243
GO:0070576 14.7648
GO:0043093 9.5625
GO:0031515 12.9023
GO:0003810 12.4694
GO:0022872 13.9023
GO:0016531 12.3914
GO:1990849 17.2243
GO:0009631 13.1368
GO:0002514 18.2243
GO:0071247 16.2243
GO:0046643 14.6393
GO:0050580 16.6393
GO:0009558 15.9023
GO:0046365 8.0419
GO:0016323 9.4429
GO:0038097 18.2243
GO:0071465 15.2243
GO:0019912 18.2243
GO:0006482 9.8536
GO:0047143 18.2243
GO:0048825 13.3663
GO:0046272 15.9023
GO:2000011 16.2243
GO:0052648 11.3788
GO:0060411 12.7324
GO:1990776 10.7648
GO:0090222 15.6393
GO:1903854 17.2243
GO:1901523 15.6393
GO:0051029 12.6393
GO:0000940 11.9955
GO:0033280 12.2701
GO:0046843 13.5238
GO:1901244 16.2243
GO:0060713 13.5804
GO:0032345 17.2243
GO:0010929 15.9023
GO:0001550 18.2243
GO:0042839 13.7007
GO:0003170 12.7324
GO:1903002 18.2243
GO:0080171 11.2356
GO:1903539 12.8320
GO:0005198 inf
GO:0042958 14.1368
GO:0036263 15.9023
GO:0044860 17.2243
GO:0052714 18.2243
GO:0045760 14.6393
GO:0097292 10.9482
GO:1903035 10.2470
GO:0051176 13.7007
GO:0044199 13.0950
GO:0035910 18.2243
GO:0046873 7.4586
GO:0016891 7.2607
GO:0007531 12.6697
GO:0018917 16.2243
GO:0033604 15.6393
GO:0010526 14.3174
GO:1990792 17.2243
GO:0045186 18.2243
GO:0035244 18.2243
GO:0035937 18.2243
GO:0060043 11.7007
GO:0043237 15.9023
GO:1900115 13.9023
GO:0051500 13.0543
GO:0035966 9.2019
GO:1900074 16.6393
GO:1903439 14.4169
GO:0072765 15.4169
GO:1901972 18.2243
GO:0006190 17.2243
GO:0045033 17.2243
GO:0140291 14.9023
GO:0048289 14.4169
GO:0043409 9.9069
GO:0032723 16.6393
GO:0015878 14.5238
GO:0072019 15.9023
GO:0015385 14.4169
GO:0071514 12.4694
GO:0019363 7.7917
GO:0002835 15.6393
GO:0051282 10.1158
GO:0042150 15.9023
GO:0060250 15.9023
GO:1900558 15.4169
GO:0042641 11.4299
GO:0061760 15.2243
GO:0001838 10.9669
GO:0043117 13.9023
GO:0032226 16.6393
GO:0061743 16.2243
GO:0034117 14.5238
GO:2001191 18.2243
GO:0075141 17.2243
GO:0060435 18.2243
GO:0070105 17.2243
GO:0031268 13.2243
GO:0008887 13.5238
GO:0060847 16.2243
GO:0030050 16.6393
GO:0034431 15.4169
GO:0060836 16.6393
GO:0061365 12.9763
GO:0001968 12.7980
GO:0015630 6.5230
GO:1900015 11.3174
GO:1900439 16.6393
GO:0035368 15.0543
GO:0099092 14.2243
GO:0018620 18.2243
GO:0009163 6.6295
GO:0045920 12.2701
GO:1902391 16.6393
GO:0045357 14.2243
GO:0090614 12.8667
GO:1990798 15.9023
GO:0000262 13.8320
GO:0030047 14.4169
GO:0034587 11.7485
GO:0016168 9.2672
GO:0039017 15.6393
GO:0008346 18.2243
GO:0072578 14.5238
GO:1990537 17.2243
GO:0015344 13.4694
GO:0031455 11.1158
GO:0002521 8.0003
GO:0042116 10.7731
GO:0080003 17.2243
GO:0006775 11.1799
GO:1904181 14.0543
GO:0099095 14.1368
GO:0048448 14.2243
GO:0006269 10.1582
GO:0060401 9.8320
GO:0061754 16.2243
GO:0019030 9.4528
GO:0120049 15.9023
GO:1990610 13.3663
GO:2000553 14.2243
GO:0008176 9.6774
GO:0010004 14.1368
GO:1905438 17.2243
GO:0070511 18.2243
GO:0005933 10.4105
GO:0043622 13.7007
GO:0044596 17.2243
GO:0019386 11.7165
GO:0004618 9.3478
GO:0090557 13.9763
GO:0000268 13.9763
GO:0045980 12.2019
GO:2000645 14.7648
GO:0102741 16.6393
GO:0051656 8.0112
GO:0019044 18.2243
GO:2000143 13.9763
GO:0010694 16.6393
GO:0015848 11.4694
GO:0070231 11.4694
GO:0002759 12.7648
GO:0102530 17.2243
GO:0080102 16.6393
GO:0051033 18.2243
GO:0019693 4.0244
GO:0090435 12.8320
GO:0033872 18.2243
GO:0050224 14.7648
GO:0030379 18.2243
GO:0055059 13.0950
GO:0046383 12.1158
GO:0050750 12.4429
GO:0032900 17.2243
GO:0046875 12.4429
GO:0035601 9.4528
GO:2000641 12.8667
GO:0048165 18.2243
GO:0046996 14.5238
GO:1904961 17.2243
GO:0015732 12.5238
GO:0097268 14.5238
GO:0010157 18.2243
GO:0008924 17.2243
GO:0010895 18.2243
GO:0045046 15.4169
GO:0060311 14.9023
GO:0102057 18.2243
GO:0061515 11.0745
GO:2000576 13.9023
GO:0009806 14.0543
GO:0046878 15.6393
GO:0001744 18.2243
GO:0031171 18.2243
GO:0150064 14.9023
GO:0086036 15.6393
GO:0021572 16.6393
GO:0036245 13.7007
GO:0060671 16.6393
GO:1990137 15.2243
GO:0060947 16.6393
GO:0010988 13.7007
GO:0050194 12.9023
GO:0007480 13.8320
GO:0097041 16.2243
GO:0051341 10.1799
GO:0004620 8.4041
GO:0004738 11.5518
GO:1905123 17.2243
GO:0042383 10.4234
GO:0010900 18.2243
GO:0070677 13.1368
GO:1902840 18.2243
GO:0014894 14.9023
GO:0002047 13.3663
GO:0031624 12.1582
GO:1901211 18.2243
GO:0015160 14.1368
GO:0033315 18.2243
GO:0043044 9.9907
GO:0051483 13.3663
GO:0009964 18.2243
GO:0050267 17.2243
GO:1905576 15.6393
GO:0032765 18.2243
GO:0035811 15.6393
GO:0014735 16.2243
GO:0010566 11.7813
GO:0006206 6.9669
GO:0039010 18.2243
GO:0009145 6.2239
GO:0046975 12.3416
GO:2000022 14.3174
GO:1901889 13.3174
GO:0031360 11.5100
GO:0045439 17.2243
GO:0018996 13.4169
GO:1902548 14.2243
GO:0016848 15.2243
GO:0048699 6.7496
GO:0045793 13.0148
GO:0010962 12.1158
GO:0060561 13.2701
GO:0051673 12.7980
GO:0046628 12.8320
GO:0097550 13.2243
GO:0018744 14.9023
GO:0003381 16.2243
GO:0031106 11.9023
GO:0005519 16.6393
GO:1901906 15.6393
GO:0019185 17.2243
GO:0140338 16.6393
GO:0022626 7.3501
GO:0080163 13.0148
GO:0033959 15.9023
GO:0032051 14.1368
GO:0098661 8.8363
GO:1990917 18.2243
GO:0031895 18.2243
GO:0048787 13.3174
GO:0034239 17.2243
GO:0008827 15.0543
GO:0071834 18.2243
GO:0070143 16.2243
GO:0042351 12.9389
GO:0001525 8.2130
GO:1901341 14.0543
GO:1905594 16.2243
GO:0097160 16.2243
GO:0140104 inf
GO:0040002 14.6393
GO:0050435 11.0444
GO:0004422 11.6544
GO:1901360 1.4450
GO:0099171 14.5238
GO:0035220 11.2935
GO:0021591 13.3174
GO:1904981 13.6393
GO:0033920 13.7648
GO:0007450 14.3174
GO:0048626 16.6393
GO:1903427 11.8320
GO:0009384 14.3174
GO:0050886 11.1690
GO:1901464 18.2243
GO:0050651 15.9023
GO:0007591 13.9763
GO:0015881 18.2243
GO:0019054 8.8064
GO:0042492 14.6393
GO:0070218 18.2243
GO:1901674 15.6393
GO:0034416 14.7648
GO:0072384 10.5238
GO:0040028 12.6697
GO:0070888 12.4694
GO:0051954 12.8320
GO:0099535 14.7648
GO:0031264 12.4964
GO:0022894 17.2243
GO:0102155 17.2243
GO:0030510 11.2470
GO:1900248 18.2243
GO:0070410 15.2243
GO:0004768 13.7007
GO:0015444 16.6393
GO:0050163 18.2243
GO:0001784 11.8844
GO:0047760 13.3174
GO:0033917 18.2243
GO:0008235 8.5378
GO:0004876 16.6393
GO:0047677 16.6393
GO:1903087 15.9023
GO:0071915 13.1368
GO:0039702 11.3295
GO:0071549 11.7007
GO:0048278 10.5732
GO:2000233 14.9023
GO:0010269 12.4169
GO:0031018 12.8667
GO:0060772 16.6393
GO:0050594 17.2243
GO:0015934 6.3531
GO:1901896 14.3174
GO:2001278 18.2243
GO:0032120 13.5238
GO:0005283 13.4169
GO:0007215 11.2019
GO:0008274 15.4169
GO:1990569 17.2243
GO:0097622 17.2243
GO:0007213 13.3663
GO:0008457 16.6393
GO:0030597 11.0644
GO:0003211 18.2243
GO:0048403 15.4169
GO:0070608 16.6393
GO:0033185 18.2243
GO:0032736 13.4169
GO:0021538 16.6393
GO:0098889 11.6544
GO:0004024 11.9575
GO:0002082 11.2585
GO:0019760 11.6544
GO:0061474 16.2243
GO:1902400 12.7980
GO:0046899 14.7648
GO:0010394 16.6393
GO:0007254 9.7813
GO:0070886 13.9023
GO:0102497 16.2243
GO:1905328 18.2243
GO:1905448 13.6393
GO:0036528 13.9763
GO:0052874 15.9023
GO:0015036 8.2005
GO:0097067 13.6393
GO:0043226 1.9052
GO:0005850 14.0543
GO:1904787 17.2243
GO:1901002 13.6393
GO:0061452 18.2243
GO:0052914 12.1158
GO:0016787 2.2966
GO:1903223 14.9023
GO:0032963 10.2585
GO:0071768 13.7007
GO:1903380 15.4169
GO:0043593 18.2243
GO:0043113 11.6393
GO:0000326 12.9389
GO:0000011 13.5238
GO:0006121 11.9763
GO:0050805 10.4896
GO:1902097 16.2243
GO:0070025 13.9763
GO:0140102 6.5225
GO:1901228 16.6393
GO:0051835 17.2243
GO:0006369 11.4561
GO:0016442 12.8667
GO:0010188 15.2243
GO:0102009 12.1799
GO:0019140 18.2243
GO:0045136 14.6393
GO:0072027 18.2243
GO:0003863 13.5804
GO:0015923 10.4429
GO:0015083 18.2243
GO:1903400 14.2243
GO:0009188 11.3788
GO:0070676 13.3663
GO:2000751 16.6393
GO:0034472 11.3539
GO:2000405 13.8320
GO:0045198 13.2701
GO:2001148 11.1909
GO:1903754 15.9023
GO:0035389 17.2243
GO:1903937 17.2243
GO:1904628 14.9023
GO:0061983 12.1158
GO:1905936 13.3663
GO:0038180 14.4169
GO:0044275 7.7155
GO:0046892 17.2243
GO:0045806 11.7813
GO:1903224 14.9023
GO:1905392 10.3416
GO:0016429 12.5238
GO:0047191 17.2243
GO:0009920 16.2243
GO:0048698 17.2243
GO:0006779 6.9354
GO:0009836 17.2243
GO:0050053 13.1368
GO:0031362 12.7324
GO:0102887 18.2243
GO:0019413 14.5238
GO:0044559 18.2243
GO:0001758 12.2470
GO:1905832 14.4169
GO:1905612 17.2243
GO:2001202 16.6393
GO:0050661 6.2898
GO:0047045 14.9023
GO:0061065 14.0543
GO:0046046 16.6393
GO:1990411 18.2243
GO:0005761 8.7364
GO:0090618 15.6393
GO:0002294 11.3174
GO:0036470 13.9763
GO:0048663 11.7324
GO:0071493 13.3663
GO:0060696 13.8320
GO:2000387 14.9023
GO:0002818 18.2243
GO:0052510 13.7648
GO:0030077 11.6393
GO:0003906 9.2328
GO:0035099 15.6393
GO:0016256 16.6393
GO:0032506 7.8075
GO:0102802 17.2243
GO:0055106 12.7007
GO:1903593 16.6393
GO:1901165 14.9023
GO:0001225 15.9023
GO:0032233 11.2701
GO:0042094 12.9023
GO:0009431 14.6393
GO:0045766 9.5518
GO:0046367 15.4169
GO:0097552 15.0543
GO:0070158 15.9023
GO:0016719 15.6393
GO:1902584 13.7007
GO:1905024 15.4169
GO:1905162 18.2243
GO:0031532 10.3977
GO:0060384 13.4169
GO:0035986 17.2243
GO:0021679 16.6393
GO:0002424 17.2243
GO:0035859 12.2243
GO:1903679 16.6393
GO:0010619 15.9023
GO:0060586 15.9023
GO:0030243 9.2328
GO:0043247 12.9763
GO:0005119 17.2243
GO:0070525 9.0148
GO:0007386 15.4169
GO:0034970 14.4169
GO:0006716 16.2243
GO:0016920 11.6096
GO:0051118 18.2243
GO:0004617 13.4169
GO:0018899 15.9023
GO:0070299 18.2243
GO:0002448 12.0543
GO:0030168 10.1475
GO:0045751 15.4169
GO:0004130 13.7007
GO:0030994 16.6393
GO:0046188 16.2243
GO:0005186 15.9023
GO:0030502 13.8320
GO:0061078 13.9763
GO:0072358 7.8580
GO:0051481 14.9023
GO:0045169 14.9023
GO:0045040 11.9763
GO:0003975 15.2243
GO:1905133 14.2243
GO:1905007 16.2243
GO:0033506 17.2243
GO:0070412 14.2243
GO:0009371 14.6393
GO:0090131 16.2243
GO:0050925 17.2243
GO:0016835 5.2626
GO:0070947 13.2243
GO:0040031 12.5804
GO:0022835 10.4299
GO:0031990 14.0543
GO:1990448 18.2243
GO:0000972 12.7980
GO:1901581 17.2243
GO:0034358 10.8844
GO:0015595 11.8149
GO:0005911 7.8755
GO:0001972 12.4169
GO:2000269 13.9023
GO:0008050 18.2243
GO:1903195 13.9763
GO:0003404 16.2243
GO:0070131 12.5804
GO:0030174 11.4561
GO:0071865 16.2243
GO:1901941 18.2243
GO:0007098 9.8755
GO:0010771 11.0950
GO:1903636 17.2243
GO:0060853 18.2243
GO:1902369 10.8064
GO:0019395 8.9505
GO:0008863 12.9389
GO:0042446 9.0796
GO:0031134 13.8320
GO:0044096 16.2243
GO:0045010 10.3788
GO:0042851 12.3914
GO:0007634 15.6393
GO:0034088 13.7648
GO:0030507 13.1799
GO:1901890 11.8320
GO:0042567 16.2243
GO:0050797 11.9575
GO:1905931 17.2243
GO:0015614 14.6393
GO:0072532 17.2243
GO:0046084 9.5238
GO:0042450 8.4561
GO:0047726 14.1368
GO:0140107 17.2243
GO:0032407 14.5238
GO:0004869 9.8580
GO:0080188 14.4169
GO:0097182 16.2243
GO:0047241 14.3174
GO:1903338 12.1799
GO:1903006 16.2243
GO:0043590 9.7485
GO:0001867 12.1158
GO:0043567 13.0543
GO:0080167 12.1158
GO:0048857 11.8149
GO:2000252 14.2243
GO:0030446 13.1799
GO:1990089 12.3914
GO:0050152 14.0543
GO:0034200 13.6393
GO:1903608 15.6393
GO:0019028 7.6997
GO:0003961 15.6393
GO:1990226 14.9023
GO:2001291 18.2243
GO:1905580 18.2243
GO:1990164 15.4169
GO:0061074 15.0543
GO:0102924 18.2243
GO:1901170 15.0543
GO:1905864 18.2243
GO:0032078 15.6393
GO:0022841 14.5238
GO:0007552 11.1053
GO:0061358 18.2243
GO:0004657 13.9023
GO:0015225 14.7648
GO:0071168 11.6244
GO:0035600 13.8320
GO:0090430 18.2243
GO:2000768 17.2243
GO:0007319 17.2243
GO:0004113 12.5238
GO:0075260 15.6393
GO:0098559 17.2243
GO:0072584 13.2243
GO:0010221 18.2243
GO:0009962 13.7648
GO:0009686 12.4429
GO:0071854 17.2243
GO:0005545 12.9389
GO:0005123 12.3174
GO:0016881 6.9687
GO:0000331 13.0950
GO:0099572 9.6356
GO:0003725 10.0197
GO:1903449 18.2243
GO:0016297 14.1368
GO:0043811 9.7772
GO:0009372 10.4234
GO:1990351 7.8744
GO:0045691 18.2243
GO:0060400 16.6393
GO:0043532 15.2243
GO:0019750 13.5804
GO:0035020 13.9023
GO:0030910 16.2243
GO:0106211 18.2243
GO:0061371 11.8149
GO:0007428 16.6393
GO:0010426 17.2243
GO:0047269 17.2243
GO:1900832 16.2243
GO:0070856 18.2243
GO:0015698 7.8181
GO:0052744 12.7648
GO:0046343 14.1368
GO:1903282 18.2243
GO:0001539 8.9979
GO:0048316 9.6059
GO:0061674 18.2243
GO:0031341 9.8711
GO:0008430 14.5238
GO:0106029 8.6659
GO:0097049 15.2243
GO:1901740 15.9023
GO:0034634 18.2243
GO:2000284 13.7007
GO:0010635 14.1368
GO:0034618 10.5804
GO:0007630 16.6393
GO:0003954 7.5006
GO:1990548 18.2243
GO:1904823 15.6393
GO:0009854 14.1368
GO:0007593 15.0543
GO:0048767 12.9763
GO:0140115 10.7896
GO:0046905 15.6393
GO:0048306 10.9114
GO:0072487 14.0543
GO:0070100 13.7007
GO:0014870 13.6393
GO:0031177 10.0898
GO:0045744 11.3539
GO:1903804 18.2243
GO:0019074 13.8320
GO:0051661 14.0543
GO:0070219 18.2243
GO:0008494 12.9763
GO:0046130 11.4694
GO:0032774 3.9484
GO:0005902 10.1690
GO:0002877 17.2243
GO:0070603 9.7896
GO:2000812 13.9023
GO:0060271 8.8911
GO:0043843 14.1368
GO:0051417 16.6393
GO:0016500 12.7648
GO:0060819 15.9023
GO:0045665 9.6929
GO:1903901 10.6697
GO:0032481 11.4169
GO:0000096 6.8282
GO:0000915 11.9205
GO:0044836 18.2243
GO:0009787 11.7813
GO:0005290 16.6393
GO:0030573 13.7007
GO:1990266 9.8492
GO:0097151 15.4169
GO:0061438 15.9023
GO:0033026 17.2243
GO:0061776 16.2243
GO:0004122 13.4694
GO:0006528 10.9389
GO:0034687 15.6393
GO:0004783 11.2470
GO:0046430 13.5804
GO:0047732 17.2243
GO:0009432 7.0720
GO:1900466 18.2243
GO:1904242 18.2243
GO:0036314 12.0543
GO:0042410 13.0148
GO:0050290 16.6393
GO:0033220 13.4169
GO:1904947 17.2243
GO:1905521 11.4041
GO:0046333 14.4169
GO:0010958 13.9023
GO:0004394 17.2243
GO:0010069 17.2243
GO:1990923 14.5238
GO:0033201 10.6318
GO:0000296 17.2243
GO:0051052 7.9610
GO:0047077 14.6393
GO:0033668 12.6697
GO:0033233 12.5238
GO:0010011 14.3174
GO:0046422 15.9023
GO:0042762 12.2701
GO:0003905 10.9389
GO:0061822 17.2243
GO:0000291 10.9297
GO:1902822 15.9023
GO:0043772 10.3914
GO:0048542 13.7648
GO:0043682 13.6393
GO:2000308 13.7648
GO:0009124 5.3093
GO:0004380 15.9023
GO:0031151 13.7007
GO:0030891 14.4169
GO:0015666 11.5661
GO:0031848 13.0950
GO:0007277 15.0543
GO:0043053 14.6393
GO:0004081 13.2243
GO:0022848 12.9389
GO:0072071 16.6393
GO:0016584 12.1368
GO:0019451 18.2243
GO:0032264 11.6697
GO:2000019 16.6393
GO:0042811 15.4169
GO:0050436 15.4169
GO:0006074 13.0950
GO:0001829 14.1368
GO:0016247 9.2019
GO:0032584 13.9763
GO:0030323 9.9435
GO:0034015 15.6393
GO:0003306 15.9023
GO:0050828 14.1368
GO:0071678 16.6393
GO:0008901 11.0444
GO:0061835 18.2243
GO:0016987 10.3977
GO:0005055 15.9023
GO:0033611 13.0543
GO:0061812 16.2243
GO:0038124 18.2243
GO:0006258 16.2243
GO:0097018 15.9023
GO:1903031 17.2243
GO:0030094 14.9023
GO:0007601 9.2328
GO:0008484 11.4429
GO:0005839 8.7669
GO:0043297 11.3295
GO:0055041 18.2243
GO:1900152 13.9023
GO:1990876 17.2243
GO:0005157 15.2243
GO:0110088 16.6393
GO:0047364 16.2243
GO:0035001 18.2243
GO:0034714 14.9023
GO:0043431 18.2243
GO:0007527 15.6393
GO:0016879 5.2511
GO:0051873 12.1582
GO:1990542 9.7485
GO:0070403 9.7731
GO:0004772 18.2243
GO:0016811 6.2434
GO:0098895 15.6393
GO:0015031 5.0783
GO:0043825 15.2243
GO:0045152 13.9763
GO:0080121 15.4169
GO:0039661 18.2243
GO:0071486 17.2243
GO:0030381 17.2243
GO:0032847 11.2243
GO:0034182 14.5238
GO:0071269 18.2243
GO:0015165 14.9023
GO:0009635 10.7324
GO:0090166 14.9023
GO:0060600 15.2243
GO:0042879 15.2243
GO:0031972 16.2243
GO:0006986 9.6318
GO:0007564 15.4169
GO:0001865 14.7648
GO:0035883 13.7648
GO:1902339 14.4169
GO:0050687 12.9389
GO:0016330 16.2243
GO:0004511 15.0543
GO:0071257 14.7648
GO:0106057 13.5238
GO:0004865 14.5238
GO:0052126 8.5100
GO:0001962 15.9023
GO:0021877 16.2243
GO:0032437 14.0543
GO:0001735 17.2243
GO:0048530 15.4169
GO:0072558 15.0543
GO:0070561 13.7648
GO:0045345 15.2243
GO:0048509 11.8844
GO:1901441 12.4694
GO:0071362 15.0543
GO:0001543 18.2243
GO:0102751 15.4169
GO:0006421 11.0051
GO:0044185 14.5238
GO:0090244 18.2243
GO:0099021 18.2243
GO:0071801 12.7007
GO:0008194 7.5913
GO:0044040 12.5238
GO:1904985 15.4169
GO:0035448 18.2243
GO:1990483 15.9023
GO:0030887 15.6393
GO:0035195 10.1744
GO:1903538 14.5238
GO:0048839 10.0148
GO:0071236 9.2672
GO:0120177 17.2243
GO:0009963 14.6393
GO:1903533 11.6244
GO:2000570 16.2243
GO:0019407 13.8320
GO:0071439 13.9023
GO:0001764 10.6774
GO:0030249 13.3663
GO:0002144 14.4169
GO:0015672 5.7661
GO:0019301 11.8844
GO:0042733 13.0148
GO:1901545 16.6393
GO:0102060 18.2243
GO:0016491 3.2267
GO:0021556 16.2243
GO:0098971 15.2243
GO:1902951 17.2243
GO:0006693 10.5308
GO:0032801 11.9205
GO:0097029 15.0543
GO:0035309 16.6393
GO:0051174 6.1112
GO:0006481 13.4169
GO:0103043 17.2243
GO:0106219 18.2243
GO:0033257 16.6393
GO:0016864 10.7731
GO:0004719 10.3663
GO:0061014 11.1158
GO:0006835 10.9114
GO:0036191 18.2243
GO:0003968 9.4169
GO:0031314 11.6393
GO:0033566 14.9023
GO:1900618 13.9763
GO:1990631 18.2243
GO:0009654 11.2818
GO:0010622 17.2243
GO:0016831 6.4858
GO:0035242 12.9023
GO:0003183 15.2243
GO:0016838 7.8406
GO:0019242 11.2585
GO:0043966 10.9389
GO:0000974 11.3295
GO:0033316 14.7648
GO:0038128 13.9023
GO:0070059 11.3663
GO:0050105 15.6393
GO:0089705 14.7648
GO:1902462 18.2243
GO:0030699 18.2243
GO:0044764 7.2054
GO:0070316 13.5238
GO:0090175 11.4169
GO:0048579 14.5238
GO:0043243 10.6774
GO:0042372 12.2935
GO:0097170 10.5732
GO:0008210 11.5518
GO:0070295 15.0543
GO:0015321 17.2243
GO:0019270 15.6393
GO:0005838 10.8320
GO:2001116 15.6393
GO:1904016 15.0543
GO:0044349 18.2243
GO:0004664 12.9023
GO:0071840 inf
GO:1903969 14.9023
GO:2000118 18.2243
GO:0071605 12.6393
GO:0000062 11.0847
GO:0061528 18.2243
GO:0048638 8.5986
GO:0050932 14.9023
GO:0072669 13.0148
GO:1905867 15.9023
GO:0001940 17.2243
GO:0009207 15.9023
GO:0042355 12.9763
GO:0019755 10.7324
GO:0033561 12.9023
GO:0030239 10.8844
GO:0004470 11.5518
GO:2000564 14.1368
GO:0061055 16.6393
GO:1902275 9.1158
GO:0031235 14.0543
GO:1990787 16.2243
GO:0018820 17.2243
GO:0032902 18.2243
GO:0016210 11.8320
GO:0007377 16.2243
GO:0070734 12.7980
GO:0005996 5.9817
GO:0030056 14.7648
GO:0034707 11.9389
GO:0021693 16.6393
GO:0042634 13.4169
GO:0030448 13.3663
GO:0007481 18.2243
GO:0047291 16.2243
GO:0072210 13.2701
GO:0010050 14.5238
GO:0072366 18.2243
GO:0015734 13.3663
GO:0060677 11.9205
GO:0017020 17.2243
GO:0050726 17.2243
GO:0099567 18.2243
GO:0097366 11.4041
GO:0042574 12.7324
GO:0046507 17.2243
GO:0050625 18.2243
GO:0080050 13.0148
GO:0015464 12.9023
GO:0090506 15.9023
GO:0071577 11.5378
GO:0090224 11.6544
GO:0032971 14.9023
GO:0035583 15.9023
GO:0050582 16.6393
GO:0000965 13.1368
GO:2000628 13.9023
GO:0050765 12.3416
GO:0004536 6.9007
GO:0006378 10.6544
GO:0009046 16.6393
GO:0034193 18.2243
GO:0038102 16.2243
GO:0036313 16.2243
GO:0042403 12.7648
GO:0047555 12.2243
GO:0051043 12.3416
GO:0032968 10.5589
GO:0016036 11.7813
GO:0031476 15.9023
GO:0045259 6.6323
GO:0004575 12.9763
GO:0070097 15.2243
GO:0090394 14.2243
GO:0070090 16.6393
GO:0044025 15.9023
GO:0033781 16.6393
GO:0002446 8.3416
GO:0034091 14.3174
GO:0097710 16.6393
GO:1903546 16.2243
GO:0048539 15.9023
GO:1900366 18.2243
GO:0015648 15.6393
GO:0042104 12.4694
GO:0048653 12.4964
GO:0097422 15.4169
GO:0002286 10.4964
GO:0009267 8.6678
GO:0044391 5.3753
GO:1905341 16.2243
GO:0020008 17.2243
GO:0008362 16.6393
GO:1904483 18.2243
GO:0035440 16.6393
GO:0045553 17.2243
GO:0008037 9.0148
GO:1902547 13.3663
GO:0085029 12.3174
GO:0019981 15.9023
GO:0097628 14.3174
GO:0070813 9.1262
GO:0070994 16.6393
GO:0120127 14.7648
GO:0043435 14.7648
GO:0005353 13.3174
GO:0046484 11.2470
GO:0090704 16.2243
GO:0016862 10.6544
GO:0007257 13.0950
GO:0015519 17.2243
GO:0097001 12.7980
GO:0016799 7.7865
GO:2000033 14.6393
GO:0002418 13.5804
GO:1903298 14.9023
GO:0046208 13.7648
GO:0036408 16.2243
GO:0010086 17.2243
GO:0008172 9.7485
GO:0019627 8.6755
GO:1902288 15.0543
GO:0033101 16.6393
GO:0002540 14.6393
GO:1990533 15.0543
GO:0061903 18.2243
GO:0072704 18.2243
GO:0060846 16.6393
GO:0061165 16.6393
GO:0032752 16.2243
GO:0009720 15.2243
GO:0018026 12.9389
GO:0031665 13.2701
GO:0051274 11.0444
GO:0019509 8.5204
GO:2000566 15.2243
GO:0071392 12.7007
GO:0061853 17.2243
GO:0086015 16.6393
GO:0005589 16.6393
GO:0090436 16.6393
GO:0018144 13.1799
GO:0047304 12.9023
GO:0060413 15.4169
GO:0044803 8.8711
GO:0015187 15.2243
GO:0051580 13.7007
GO:0099626 15.0543
GO:1990869 10.3054
GO:0002079 14.7648
GO:0008515 15.2243
GO:0060171 14.9023
GO:0046727 16.2243
GO:0019064 9.1854
GO:0070276 16.6393
GO:0038159 17.2243
GO:0032096 14.5238
GO:0097255 12.1368
GO:0071962 15.6393
GO:0019369 10.6620
GO:0071284 12.8320
GO:0000196 15.2243
GO:0098648 18.2243
GO:0017111 4.3370
GO:2000191 12.1368
GO:0050910 13.9763
GO:0044075 16.6393
GO:0097022 18.2243
GO:0080107 15.9023
GO:0002276 15.4169
GO:0004957 14.9023
GO:0030267 12.6096
GO:1902166 12.6697
GO:0040019 12.2243
GO:0090230 13.6393
GO:0098803 7.8689
GO:0008047 7.4862
GO:0035739 13.7648
GO:0008622 12.7980
GO:0062157 15.4169
GO:0004138 15.6393
GO:0019953 7.0057
GO:0032070 13.0950
GO:0047553 13.7648
GO:0008663 14.6393
GO:0060966 10.8234
GO:0061952 13.7648
GO:0001562 11.9205
GO:0001161 13.7007
GO:2000270 14.9023
GO:0045007 13.7648
GO:1905742 15.9023
GO:0097237 6.6793
GO:0071617 13.3174
GO:0051725 13.1368
GO:0099060 12.0543
GO:0042586 9.7938
GO:0061395 17.2243
GO:0018529 18.2243
GO:0072542 12.3416
GO:0090610 16.6393
GO:2000465 15.4169
GO:0006569 9.7648
GO:0002275 8.2672
GO:0070529 15.2243
GO:0072511 7.9001
GO:0031259 18.2243
GO:0018880 18.2243
GO:0071774 9.9023
GO:0015908 8.8889
GO:1905508 11.7980
GO:0048385 12.6096
GO:0018103 16.2243
GO:0046204 14.7648
GO:0008849 15.9023
GO:0051425 17.2243
GO:0030619 13.0148
GO:0002792 10.0197
GO:2000402 12.7324
GO:0098519 12.7007
GO:0071229 8.4234
GO:0030126 11.7648
GO:0019402 13.8320
GO:0060313 15.0543
GO:0140326 13.5238
GO:0045348 13.5238
GO:1905334 16.6393
GO:0072303 18.2243
GO:0021767 17.2243
GO:0039576 14.6393
GO:0050309 15.9023
GO:0048146 11.0950
GO:0070294 15.9023
GO:0051249 8.0100
GO:1905607 17.2243
GO:0070762 16.6393
GO:0016791 6.4565
GO:1902568 18.2243
GO:0055009 15.6393
GO:1990744 16.6393
GO:0051491 12.3914
GO:0047035 13.7648
GO:0010208 13.6393
GO:0039511 18.2243
GO:0000493 13.8320
GO:0009347 11.5804
GO:1902748 18.2243
GO:0048630 14.7648
GO:0098725 15.9023
GO:0050658 8.3585
GO:0047838 18.2243
GO:0042953 10.2299
GO:0050519 18.2243
GO:0072217 15.9023
GO:0009642 11.4299
GO:0003414 13.3663
GO:0008104 4.7738
GO:0042773 7.6031
GO:0044232 10.6929
GO:0015144 8.9182
GO:0018216 11.5518
GO:2000746 16.2243
GO:2000449 15.4169
GO:0034027 17.2243
GO:0002821 10.1315
GO:0032402 13.6393
GO:0042182 9.5877
GO:1901189 18.2243
GO:0018648 16.6393
GO:0033779 18.2243
GO:0033930 18.2243
GO:0008483 7.0382
GO:1904806 17.2243
GO:0050713 13.0950
GO:1990811 17.2243
GO:0038181 16.2243
GO:0140112 13.5238
GO:0060543 18.2243
GO:0015081 9.9575
GO:2000401 10.8844
GO:0102306 16.2243
GO:2000638 15.2243
GO:0008809 18.2243
GO:1990452 15.9023
GO:0009190 10.9763
GO:1902044 17.2243
GO:0051937 11.5378
GO:0019510 14.7648
GO:0032485 15.9023
GO:0009042 17.2243
GO:0005549 11.3416
GO:1903724 15.2243
GO:1905668 14.4169
GO:0061052 14.6393
GO:0048439 15.0543
GO:0044010 10.4964
GO:0018850 13.7648
GO:0046108 14.3174
GO:0038061 10.3725
GO:0080061 16.6393
GO:0098588 5.8869
GO:0009191 13.7007
GO:0038201 12.8320
GO:1904896 16.2243
GO:0016281 12.3914
GO:0009444 18.2243
GO:0097281 16.6393
GO:1905202 14.6393
GO:0019086 17.2243
GO:1904838 18.2243
GO:0010198 18.2243
GO:0042179 18.2243
GO:0008422 9.4429
GO:0035482 15.4169
GO:0002803 13.5804
GO:0031222 12.1368
GO:0005172 13.9763
GO:0044217 inf
GO:0007379 12.9763
GO:0031467 14.1368
GO:2000048 14.3174
GO:0090035 16.6393
GO:0048506 13.1799
GO:2000023 15.2243
GO:0036257 13.3663
GO:0000823 15.2243
GO:0044477 14.9023
GO:0017113 14.4169
GO:0033602 17.2243
GO:0061057 14.0543
GO:0023057 6.6697
GO:0008946 15.9023
GO:0017174 14.3174
GO:0009625 13.5238
GO:0000782 12.3416
GO:0033961 14.1368
GO:0060082 16.6393
GO:0008039 13.7648
GO:0009214 12.4964
GO:0007595 11.8149
GO:0006297 12.2701
GO:0050490 16.6393
GO:0033277 15.6393
GO:0060903 14.1368
GO:0051003 14.6393
GO:0016964 17.2243
GO:0031849 18.2243
GO:0043857 14.6393
GO:0099147 18.2243
GO:0072595 11.2470
GO:0046079 16.6393
GO:0098708 18.2243
GO:0051794 17.2243
GO:0030165 11.3539
GO:0017065 15.6393
GO:0047257 18.2243
GO:0051595 12.3663
GO:0047694 16.2243
GO:0010623 12.2243
GO:1900149 18.2243
GO:0042183 13.8320
GO:0040030 17.2243
GO:1902027 18.2243
GO:0008503 15.4169
GO:0030407 15.0543
GO:0016207 13.5238
GO:0120174 14.5238
GO:0043530 15.6393
GO:0070180 8.3819
GO:0030855 8.0332
GO:0061864 18.2243
GO:0047840 14.1368
GO:0033029 14.7648
GO:0000001 13.1368
GO:1903785 15.6393
GO:0032593 14.4169
GO:0051791 12.8320
GO:0046222 13.9023
GO:0031214 10.3601
GO:0050734 14.6393
GO:1904330 18.2243
GO:0102580 18.2243
GO:0098857 8.8363
GO:0097418 16.6393
GO:0009184 16.6393
GO:0019280 18.2243
GO:0003360 15.6393
GO:0008068 18.2243
GO:0043630 15.9023
GO:0052699 13.6393
GO:0034341 9.7364
GO:0099022 13.2243
GO:0008681 18.2243
GO:1990261 15.6393
GO:0043539 11.2356
GO:0034511 12.5804
GO:0010821 9.8934
GO:0042813 13.1368
GO:1902854 18.2243
GO:0043919 15.2243
GO:0047086 13.0148
GO:0005044 11.3174
GO:0003846 17.2243
GO:0006419 9.5661
GO:0035809 13.0148
GO:0045025 14.0543
GO:0004060 13.0148
GO:0050672 10.4495
GO:0043309 17.2243
GO:0045317 17.2243
GO:0090554 16.6393
GO:0001669 10.6468
GO:0008145 18.2243
GO:1901224 11.1799
GO:0036180 12.3914
GO:0048881 15.2243
GO:0045597 7.4234
GO:0021517 13.0148
GO:1904808 18.2243
GO:0052028 18.2243
GO:0061578 13.5804
GO:0032443 15.4169
GO:0006579 12.9389
GO:0043594 18.2243
GO:1900279 16.2243
GO:0009786 14.5238
GO:0061311 13.3663
GO:0046020 16.2243
GO:0009213 10.0345
GO:0009934 14.6393
GO:0044225 18.2243
GO:0007446 15.0543
GO:0032509 10.8406
GO:0080069 17.2243
GO:0002604 15.4169
GO:0006588 18.2243
GO:0021884 13.9763
GO:1904697 15.9023
GO:0030202 13.9763
GO:0043893 18.2243
GO:0015315 15.6393
GO:1901389 16.2243
GO:0051126 13.1368
GO:0004441 15.6393
GO:0016189 16.6393
GO:1901465 15.6393
GO:0090594 14.2243
GO:0019396 15.9023
GO:0045602 15.2243
GO:0036484 16.6393
GO:0060102 16.6393
GO:0110040 18.2243
GO:0009309 7.0600
GO:0045275 8.8085
GO:0072357 14.0543
GO:0019720 8.6374
GO:0031153 15.9023
GO:0033799 17.2243
GO:0030497 11.3663
GO:0010614 13.3174
GO:0070937 15.4169
GO:0009706 12.6697
GO:1905411 18.2243
GO:0032129 15.2243
GO:0042113 8.6374
GO:0010482 14.5238
GO:0001552 17.2243
GO:0016586 12.4429
GO:0009815 13.1799
GO:0150011 14.7648
GO:0071746 16.6393
GO:0009425 11.2935
GO:0009696 12.3663
GO:0090548 17.2243
GO:1902076 18.2243
GO:0051122 14.2243
GO:1904964 17.2243
GO:0046398 12.6393
GO:0070474 16.2243
GO:0042495 16.6393
GO:1990380 13.9023
GO:1900060 15.9023
GO:0008250 12.4964
GO:0018578 13.9023
GO:0060020 13.5238
GO:0060742 14.1368
GO:0018509 15.4169
GO:0102216 17.2243
GO:0046104 11.9023
GO:0098915 14.5238
GO:0060054 15.4169
GO:0071870 11.1368
GO:0042416 12.5238
GO:0045263 8.2847
GO:0045217 14.5238
GO:0007637 17.2243
GO:0051100 9.8580
GO:0090303 11.3295
GO:1990820 18.2243
GO:0034089 15.9023
GO:0016773 4.9311
GO:0006427 9.3788
GO:0008298 11.1799
GO:0045423 14.9023
GO:0006735 11.2470
GO:0140031 16.2243
GO:2000311 13.7007
GO:0097112 16.2243
GO:0046806 16.6393
GO:0051970 15.9023
GO:0046915 9.6735
GO:0046933 6.5238
GO:0036005 14.0543
GO:0006825 11.3174
GO:0047341 16.6393
GO:1903656 18.2243
GO:0032958 11.6697
GO:0102479 18.2243
GO:0004020 11.2130
GO:0006473 8.6114
GO:0086023 15.6393
GO:0030580 10.2187
GO:0072588 12.6393
GO:2001253 13.7648
GO:0098744 17.2243
GO:0010322 16.2243
GO:0002949 9.1184
GO:0015837 11.0644
GO:0099738 10.4896
GO:0052907 12.2019
GO:0032468 18.2243
GO:0010940 13.5238
GO:0051990 17.2243
GO:0090349 16.6393
GO:0047178 18.2243
GO:0098595 15.0543
GO:1901010 16.2243
GO:0035547 15.0543
GO:0009199 5.9421
GO:0090463 17.2243
GO:0035753 13.7007
GO:0048070 13.4694
GO:0035516 15.2243
GO:0014049 15.9023
GO:0008470 14.7648
GO:0071027 10.8149
GO:0010484 13.1368
GO:0005332 14.9023
GO:2000432 16.2243
GO:0030848 17.2243
GO:0030233 18.2243
GO:0070092 14.7648
GO:0048807 15.4169
GO:0004523 8.3961
GO:1900047 10.6244
GO:0019043 11.9955
GO:1903880 18.2243
GO:0034331 13.5804
GO:0030968 10.4964
GO:0009244 11.3914
GO:0080178 17.2243
GO:0042982 10.9297
GO:0003231 11.4299
GO:0047237 16.6393
GO:0070512 18.2243
GO:0019828 13.5804
GO:1905663 18.2243
GO:0090323 13.9763
GO:0036278 15.0543
GO:0006490 13.1799
GO:0001938 11.0345
GO:0043274 13.3663
GO:0043817 15.6393
GO:1901611 12.9389
GO:0072450 18.2243
GO:1905366 15.9023
GO:0002335 12.8320
GO:0046177 12.7007
GO:0008348 15.0543
GO:0098662 5.6059
GO:0070541 15.2243
GO:0010331 15.4169
GO:0060568 18.2243
GO:0080156 13.5238
GO:0046554 14.6393
GO:0046904 18.2243
GO:1905288 15.6393
GO:0097708 5.6702
GO:0005745 15.9023
GO:2001246 15.2243
GO:0019276 9.7485
GO:0099636 17.2243
GO:0045340 12.3914
GO:1900459 15.6393
GO:0051878 16.6393
GO:1900008 18.2243
GO:0009325 14.4169
GO:0097587 18.2243
GO:0071164 16.2243
GO:0030177 10.3234
GO:0032466 12.0950
GO:0003376 14.6393
GO:0031958 13.8320
GO:0045380 17.2243
GO:0070631 17.2243
GO:0002534 11.2356
GO:0015421 16.6393
GO:0003339 15.4169
GO:0015434 15.2243
GO:0080123 18.2243
GO:0002014 17.2243
GO:2001289 15.9023
GO:1902714 16.2243
GO:0043684 14.4169
GO:0045124 10.7813
GO:0001820 13.9023
GO:0060272 14.6393
GO:0014856 14.2243
GO:0021813 18.2243
GO:0001632 18.2243
GO:0008735 17.2243
GO:0046500 7.8844
GO:0030777 17.2243
GO:2000886 15.2243
GO:0007529 16.2243
GO:0048285 7.4380
GO:0033695 14.1368
GO:1901985 11.9389
GO:0031424 11.5238
GO:0004963 14.7648
GO:0062156 16.2243
GO:0052912 18.2243
GO:1904049 17.2243
GO:0031395 18.2243
GO:0031119 8.6697
GO:1990277 16.6393
GO:0000411 14.6393
GO:0120048 15.9023
GO:1901369 16.6393
GO:1990872 15.2243
GO:0018813 17.2243
GO:0060113 11.2701
GO:0033631 12.9389
GO:0051303 10.2187
GO:0061396 18.2243
GO:0030119 11.4429
GO:0034481 16.2243
GO:0140292 15.2243
GO:0004339 13.3663
GO:2000625 14.9023
GO:0051974 13.7648
GO:0043052 13.8320
GO:0102166 14.9023
GO:0106009 16.2243
GO:1903753 15.4169
GO:0072540 13.0950
GO:1903577 15.2243
GO:1905744 18.2243
GO:0009058 1.1432
GO:0097293 10.9482
GO:0060576 13.7648
GO:0035004 12.7324
GO:0043621 10.2019
GO:0035289 15.9023
GO:0061394 17.2243
GO:0047322 16.6393
GO:1904237 16.6393
GO:1903867 15.2243
GO:0032230 11.2019
GO:0018667 18.2243
GO:0046877 14.6393
GO:0051728 14.9023
GO:0016477 6.7012
GO:0014744 14.9023
GO:1905306 18.2243
GO:0002327 14.9023
GO:0106083 13.4694
GO:0061809 14.9023
GO:1904178 18.2243
GO:0039527 14.7648
GO:0089700 15.6393
GO:0098914 15.9023
GO:0052032 15.6393
GO:0097090 13.7007
GO:0070093 15.9023
GO:0061163 15.0543
GO:1903225 15.4169
GO:0061596 17.2243
GO:0019640 15.4169
GO:0061898 18.2243
GO:1903358 12.7980
GO:0031254 13.6393
GO:0010561 14.2243
GO:0060776 18.2243
GO:0099645 13.7648
GO:0090685 14.2243
GO:0003730 10.3234
GO:0022625 8.2730
GO:0002729 15.0543
GO:0034335 14.4169
GO:0004805 12.1368
GO:1904396 12.1158
GO:0032727 12.9023
GO:0051998 10.0148
GO:0070269 13.9763
GO:0071846 14.7648
GO:0010190 16.2243
GO:0097723 17.2243
GO:1901409 15.0543
GO:0007356 16.2243
GO:0042471 10.8844
GO:0047806 13.1799
GO:0046701 16.2243
GO:0008134 7.6050
GO:0001927 14.7648
GO:0032220 17.2243
GO:0086020 18.2243
GO:0061451 18.2243
GO:1903939 14.4169
GO:0060213 12.8320
GO:0031332 12.7007
GO:1903980 14.6393
GO:0002092 13.6393
GO:0016476 15.2243
GO:0045736 11.8492
GO:0072426 18.2243
GO:0004460 16.6393
GO:0099533 17.2243
GO:0002089 13.2701
GO:0050677 18.2243
GO:0019083 9.8492
GO:0006146 10.9297
GO:1900600 16.6393
GO:0008914 10.1105
GO:0017053 10.7165
GO:0006193 15.9023
GO:0015377 13.9763
GO:1900794 17.2243
GO:1902405 14.9023
GO:0070583 16.2243
GO:0043028 11.7324
GO:0097698 17.2243
GO:0022604 6.0163
GO:2000031 14.3174
GO:0002329 15.0543
GO:0046761 11.0148
GO:0045598 10.8064
GO:0070141 13.9763
GO:0047418 18.2243
GO:0072178 16.2243
GO:0002812 15.4169
GO:0015867 11.7980
GO:0014052 18.2243
GO:0010620 16.2243
GO:0016051 5.4437
GO:1901098 13.6393
GO:0015131 17.2243
GO:0009008 10.7244
GO:1905356 18.2243
GO:0008811 13.0543
GO:0034141 15.4169
GO:0110030 14.3174
GO:0033768 17.2243
GO:0001017 12.3416
GO:0034046 14.4169
GO:1900065 18.2243
GO:0001767 13.4169
GO:2000572 16.6393
GO:0010638 7.6687
GO:1990216 18.2243
GO:0032152 16.2243
GO:0098671 12.6393
GO:0101025 15.9023
GO:1903599 12.7648
GO:0060419 10.9669
GO:0043321 15.9023
GO:1901879 10.0695
GO:0043107 15.2243
GO:0047470 16.6393
GO:0031590 12.7980
GO:0090180 16.6393
GO:0004396 10.6697
GO:0001512 16.2243
GO:0009924 13.5238
GO:0070051 15.0543
GO:0061649 15.4169
GO:0035015 18.2243
GO:0046528 15.9023
GO:0001909 10.1053
GO:0044794 13.5238
GO:0004567 11.2585
GO:0071827 11.2935
GO:0002495 11.2585
GO:0034464 14.3174
GO:1902624 11.9955
GO:0032467 11.5661
GO:1903707 10.1909
GO:0006657 13.5804
GO:0050955 16.2243
GO:0045260 14.9023
GO:0060365 18.2243
GO:0016825 6.4623
GO:0002769 18.2243
GO:0070571 13.0543
GO:0102390 16.2243
GO:0051693 10.6393
GO:1905200 18.2243
GO:0120194 17.2243
GO:0003960 13.3174
GO:1905852 16.6393
GO:0000962 15.6393
GO:0071539 12.3914
GO:0035258 11.1158
GO:0044037 17.2243
GO:0005072 16.6393
GO:0085033 18.2243
GO:0030420 12.0148
GO:0051050 7.0726
GO:0071468 12.3914
GO:0035871 13.7648
GO:0036092 13.4169
GO:0072587 16.2243
GO:0034613 5.4427
GO:0017060 18.2243
GO:1902140 18.2243
GO:0001015 18.2243
GO:0015816 15.0543
GO:0033209 10.6851
GO:0034203 17.2243
GO:0052764 17.2243
GO:1905664 14.6393
GO:0060243 17.2243
GO:0051525 13.0148
GO:0120019 17.2243
GO:0006911 9.7526
GO:0090205 11.5949
GO:0051497 13.0543
GO:0050703 14.9023
GO:0043121 14.0543
GO:0044331 11.9389
GO:0010524 11.2701
GO:0018995 6.4441
GO:0048560 15.9023
GO:1905271 15.9023
GO:0010343 18.2243
GO:0010499 10.6393
GO:0034495 18.2243
GO:0009330 13.5238
GO:0002358 15.9023
GO:0097305 8.1435
GO:0099153 18.2243
GO:0106018 13.3663
GO:2001268 13.0148
GO:0006285 11.4828
GO:0005088 10.0100
GO:0140297 9.1315
GO:0008083 8.9528
GO:0043368 12.1368
GO:1902239 18.2243
GO:0048483 12.7324
GO:0046451 7.4145
GO:0004357 10.7648
GO:0060046 13.0148
GO:0047461 15.4169
GO:0035329 11.3174
GO:0071658 18.2243
GO:0046718 7.7334
GO:0033517 14.1368
GO:0043393 9.5066
GO:0050151 15.4169
GO:2001113 17.2243
GO:0034622 5.7756
GO:0007269 9.8234
GO:0071141 17.2243
GO:0035168 15.9023
GO:0030591 18.2243
GO:1904031 11.9023
GO:0004934 18.2243
GO:0045851 10.3478
GO:0032237 14.7648
GO:0090059 16.6393
GO:0036244 15.4169
GO:1901580 17.2243
GO:0036252 18.2243
GO:0070785 14.7648
GO:0098961 15.6393
GO:0008628 15.9023
GO:0004610 14.6393
GO:2000017 18.2243
GO:0036168 15.0543
GO:0042853 12.4694
GO:0045295 14.3174
GO:0030627 14.2243
GO:0051312 16.6393
GO:0015805 17.2243
GO:0052634 14.9023
GO:0033091 17.2243
GO:0019209 10.3539
GO:0051222 8.3539
GO:0080031 13.6393
GO:0071163 13.9763
GO:0035158 18.2243
GO:0001941 12.7648
GO:0016063 15.9023
GO:0043295 11.0246
GO:0030587 10.3355
GO:0008207 11.3174
GO:0042552 10.5589
GO:1902440 14.2243
GO:0000811 12.5804
GO:0030916 14.5238
GO:0019852 11.4299
GO:1990864 16.2243
GO:0003085 13.9763
GO:0031110 10.4828
GO:0031281 11.6851
GO:0004857 7.1302
GO:0036138 15.4169
GO:0097376 16.2243
GO:1904694 16.6393
GO:0070727 5.4163
GO:1902026 17.2243
GO:0090154 15.0543
GO:2000786 13.2701
GO:0005128 15.6393
GO:0039018 18.2243
GO:0016241 9.6968
GO:0090404 14.4169
GO:0060828 9.5949
GO:0071591 18.2243
GO:0044547 15.2243
GO:0007256 14.9023
GO:0070595 16.6393
GO:0007478 13.7007
GO:0070905 12.1368
GO:0004636 10.3054
GO:0070142 13.1799
GO:0060574 14.3174
GO:0005777 8.0124
GO:0051816 16.6393
GO:0044325 10.7980
GO:0004712 9.9575
GO:1905933 16.2243
GO:0051219 10.4627
GO:0099558 13.6393
GO:0033117 18.2243
GO:2000278 10.5032
GO:0042472 11.1909
GO:2000209 13.5238
GO:0071669 10.7813
GO:2000327 15.6393
GO:1904613 18.2243
GO:0047994 18.2243
GO:0033854 15.2243
GO:0048763 17.2243
GO:0016054 5.6661
GO:0036255 16.6393
GO:0090263 10.6169
GO:0045987 12.3914
GO:0036406 16.6393
GO:1904862 14.0543
GO:0031523 15.9023
GO:0032838 9.3054
GO:0001942 12.1158
GO:0030739 18.2243
GO:0001811 18.2243
GO:0014824 15.2243
GO:2000813 14.4169
GO:1905217 17.2243
GO:1900227 13.9023
GO:0042645 10.9114
GO:0048096 13.2701
GO:0034545 15.6393
GO:0072679 14.2243
GO:0019632 9.8449
GO:0060961 18.2243
GO:0090512 18.2243
GO:0071324 14.6393
GO:0034444 15.4169
GO:0061599 13.3663
GO:0016598 11.8844
GO:0006665 9.6968
GO:0052002 15.4169
GO:0006049 17.2243
GO:0090279 12.2243
GO:1901491 17.2243
GO:0061171 14.7648
GO:0043775 14.4169
GO:0010487 14.4169
GO:0072044 13.6393
GO:0044220 13.1368
GO:0005540 12.6697
GO:0005260 18.2243
GO:0034686 15.4169
GO:0005031 13.7007
GO:0006055 18.2243
GO:0032037 17.2243
GO:0014911 12.6697
GO:2000482 12.2470
GO:0036205 17.2243
GO:0015872 11.8667
GO:0006091 4.4119
GO:0004715 11.1262
GO:1901525 15.2243
GO:0051788 11.0950
GO:0007604 17.2243
GO:0072393 13.8320
GO:0046741 17.2243
GO:0060086 15.4169
GO:0090632 18.2243
GO:0035575 15.6393
GO:0045747 12.2701
GO:0005347 12.4694
GO:0007119 16.6393
GO:0045670 10.3725
GO:0047508 15.9023
GO:1904701 17.2243
GO:1904227 18.2243
GO:0070635 15.9023
GO:0090571 14.0543
GO:0102467 18.2243
GO:0019572 11.4828
GO:0008410 11.1158
GO:0031077 15.9023
GO:0035731 13.2701
GO:0030276 10.8934
GO:0004072 12.4694
GO:0072528 5.4370
GO:0030104 10.9859
GO:0036508 14.7648
GO:2000575 16.2243
GO:0000330 18.2243
GO:0034499 14.9023
GO:0033061 13.7648
GO:0150079 13.4694
GO:0004773 16.2243
GO:0071460 13.4694
GO:1905959 12.7007
GO:0061388 18.2243
GO:0019143 14.7648
GO:0048632 15.9023
GO:0017090 15.6393
GO:0003175 16.6393
GO:0002768 8.6133
GO:0044602 15.0543
GO:0007438 16.6393
GO:0002058 14.4169
GO:0014075 11.5661
GO:0010186 17.2243
GO:0008442 14.2243
GO:0003714 9.6022
GO:1900135 16.2243
GO:0052559 17.2243
GO:0031032 9.3386
GO:1905354 10.1964
GO:1900747 14.5238
GO:1900737 18.2243
GO:0022890 5.6511
GO:0033574 12.4964
GO:0060018 18.2243
GO:0030491 14.9023
GO:0043202 11.2585
GO:0003223 15.6393
GO:0072036 18.2243
GO:0009159 13.7007
GO:0045596 8.0783
GO:0008661 9.9114
GO:0097113 15.6393
GO:0010041 12.3174
GO:1903691 18.2243
GO:0070304 10.2299
GO:0072199 18.2243
GO:0018799 16.2243
GO:0033748 12.2243
GO:0032260 16.6393
GO:0052724 14.7648
GO:0033745 15.0543
GO:0090257 9.4234
GO:0045610 15.0543
GO:0033728 16.6393
GO:0004550 9.0569
GO:0018149 11.9955
GO:0046546 10.9114
GO:0004495 16.2243
GO:0031219 18.2243
GO:0047548 18.2243
GO:0110094 15.4169
GO:0043220 13.0148
GO:0019217 10.2413
GO:0033127 14.9023
GO:0071299 18.2243
GO:0033746 16.2243
GO:1902179 18.2243
GO:0034720 12.1368
GO:0098651 14.6393
GO:0034264 17.2243
GO:0044655 18.2243
GO:0071417 7.7056
GO:0005484 11.0950
GO:0051125 11.6096
GO:0099607 16.6393
GO:0061939 16.6393
GO:0010444 14.9023
GO:0006682 15.4169
GO:1903104 18.2243
GO:0019838 10.0345
GO:1903595 16.6393
GO:0030296 14.3174
GO:0097503 12.4964
GO:0014810 16.2243
GO:0007419 12.7324
GO:0006001 14.5238
GO:0097264 13.5238
GO:0018293 12.9389
GO:0072707 18.2243
GO:0036276 17.2243
GO:0002590 12.5804
GO:0005277 17.2243
GO:0002016 14.7648
GO:0010944 14.6393
GO:0051132 13.6393
GO:0043374 14.7648
GO:0035252 13.1799
GO:0005200 10.1002
GO:0033068 13.5238
GO:0005619 14.9023
GO:0030021 13.5804
GO:0042743 8.1744
GO:0035928 14.6393
GO:0048664 15.4169
GO:0002443 7.3439
GO:0008528 10.2019
GO:0043605 8.5273
GO:1903475 12.5804
GO:1902868 16.2243
GO:0018669 15.9023
GO:0031308 17.2243
GO:0019674 9.1002
GO:0048709 11.1475
GO:0043692 14.3174
GO:1904872 14.3174
GO:1905564 14.6393
GO:0050200 18.2243
GO:0060383 18.2243
GO:0032184 15.6393
GO:0008733 12.4429
GO:0047926 17.2243
GO:0009870 15.6393
GO:0016909 15.6393
GO:1901627 18.2243
GO:0034011 18.2243
GO:1905382 15.9023
GO:0052301 17.2243
GO:0033083 15.6393
GO:0102061 18.2243
GO:0048339 14.3174
GO:1905804 17.2243
GO:0047641 18.2243
GO:0008469 12.5238
GO:0071409 17.2243
GO:0018849 13.6393
GO:0060372 15.9023
GO:0006506 12.9023
GO:0004514 11.0543
GO:0007622 11.2701
GO:0018817 17.2243
GO:0070171 16.2243
GO:0005152 13.9023
GO:1900409 11.7324
GO:0000027 8.5750
GO:0048471 7.8645
GO:0035097 10.2075
GO:0000973 13.3174
GO:0001705 16.6393
GO:0015931 8.1184
GO:0021784 16.6393
GO:0046969 15.4169
GO:0072756 15.4169
GO:0051400 13.5238
GO:0009344 15.6393
GO:0031162 16.2243
GO:0017109 16.6393
GO:0051610 14.9023
GO:0035955 17.2243
GO:0021520 15.0543
GO:0052703 13.6393
GO:0051081 14.2243
GO:0110083 18.2243
GO:0005826 12.0345
GO:0035832 18.2243
GO:0048281 16.6393
GO:0016984 9.8406
GO:0102097 18.2243
GO:1902747 17.2243
GO:0015078 6.1656
GO:0048259 10.2470
GO:0030881 13.9023
GO:0061744 14.6393
GO:0010476 11.9205
GO:0015250 11.2585
GO:0000943 16.2243
GO:0003357 16.6393
GO:2001178 17.2243
GO:1905103 15.9023
GO:0005697 12.2701
GO:0009136 11.8149
GO:0035326 12.7980
GO:0061040 18.2243
GO:1904765 18.2243
GO:0052690 13.0148
GO:0002114 16.2243
GO:0016165 13.1368
GO:0002926 14.9023
GO:0045189 15.0543
GO:0016578 11.9389
GO:0097451 15.6393
GO:0016702 8.7304
GO:0006235 8.5483
GO:0008209 12.9763
GO:0045515 15.2243
GO:1990596 18.2243
GO:0098547 18.2243
GO:0032003 16.6393
GO:0000253 14.2243
GO:0032874 10.2356
GO:0036437 18.2243
GO:1902777 14.4169
GO:0035875 17.2243
GO:0072658 16.6393
GO:0032044 12.9023
GO:0030248 11.2470
GO:0031057 11.7165
GO:0043060 15.0543
GO:0048812 8.1197
GO:0050203 16.6393
GO:0033008 13.3663
GO:0014886 16.6393
GO:0060736 14.2243
GO:0001971 14.2243
GO:0008330 16.2243
GO:0002455 9.4041
GO:0008903 14.6393
GO:1990272 17.2243
GO:0051019 11.7648
GO:0016938 16.2243
GO:2000769 13.8320
GO:0031132 16.2243
GO:0047145 18.2243
GO:0032611 10.5589
GO:1900191 12.8667
GO:0006623 9.9297
GO:0047639 15.6393
GO:0007258 16.2243
GO:1903320 8.9979
GO:0008016 10.1210
GO:0016039 17.2243
GO:0002103 18.2243
GO:0090172 18.2243
GO:0007160 9.8536
GO:0098989 16.6393
GO:0004994 15.6393
GO:0033276 14.2243
GO:0002885 17.2243
GO:0071684 13.0950
GO:0060037 13.9023
GO:1902423 15.9023
GO:0042617 14.2243
GO:0090709 17.2243
GO:2001124 15.9023
GO:0000234 15.2243
GO:0008219 5.8610
GO:0035372 13.4169
GO:0080142 16.6393
GO:0060014 17.2243
GO:0021548 14.7648
GO:0042107 10.5661
GO:0043290 15.2243
GO:0035721 14.6393
GO:0005096 8.7876
GO:0050077 17.2243
GO:0038021 16.6393
GO:0034143 13.3174
GO:0098506 15.9023
GO:0043035 13.9763
GO:2000028 12.7324
GO:1901871 18.2243
GO:0060317 13.2243
GO:1904333 17.2243
GO:0010040 14.6393
GO:0048608 7.4828
GO:0032549 5.0874
GO:0019145 14.0543
GO:0006784 13.1368
GO:0061406 14.9023
GO:0035621 14.6393
GO:0043292 9.1315
GO:0004525 9.7689
GO:0042721 13.9763
GO:1903108 16.2243
GO:0005524 2.5586
GO:0019168 17.2243
GO:0009441 11.6697
GO:0016318 16.2243
GO:0050772 10.8320
GO:0060418 17.2243
GO:2000399 18.2243
GO:1904340 16.6393
GO:0070088 18.2243
GO:0048598 8.2215
GO:0001740 15.0543
GO:0098678 14.7648
GO:0008251 12.6096
GO:0018456 18.2243
GO:0008949 16.2243
GO:0099045 15.4169
GO:0098592 14.5238
GO:0070038 9.7046
GO:1902186 12.7648
GO:0060804 18.2243
GO:0030076 9.4396
GO:0016826 18.2243
GO:0032453 12.2701
GO:0098696 15.0543
GO:0010980 16.2243
GO:0061384 12.7648
GO:0060399 16.2243
GO:0034976 8.7506
GO:0048008 11.9763
GO:0031084 17.2243
GO:0043758 15.4169
GO:0009808 10.2701
GO:0097026 15.6393
GO:0045244 16.6393
GO:0043674 18.2243
GO:0000980 14.7648
GO:0039564 14.9023
GO:1902141 18.2243
GO:0036201 18.2243
GO:0044071 11.7007
GO:0035101 12.2935
GO:0016043 3.0986
GO:0036328 16.2243
GO:0098556 14.1368
GO:0014704 12.0148
GO:1902037 15.4169
GO:0034713 13.8320
GO:0018916 14.2243
GO:1902105 8.9023
GO:0045543 14.3174
GO:0043016 18.2243
GO:0008559 11.9763
GO:0140033 12.9023
GO:2000208 17.2243
GO:0050868 10.0003
GO:0051304 9.2818
GO:0019685 8.8492
GO:0046695 13.1799
GO:0035862 14.5238
GO:0035233 18.2243
GO:0002221 9.6620
GO:0032351 13.9763
GO:0052689 6.2002
GO:0032977 11.2356
GO:1905391 18.2243
GO:0031295 11.5378
GO:0010701 16.2243
GO:0001891 12.3174
GO:0019511 12.8667
GO:0060341 7.5169
GO:0044354 13.7648
GO:0016840 7.8085
GO:2000467 16.2243
GO:1900450 18.2243
GO:0021879 11.7485
GO:0044501 10.2299
GO:0009617 6.5135
GO:0008455 16.2243
GO:0001961 12.0745
GO:0002433 10.7813
GO:0005979 12.7007
GO:0097036 18.2243
GO:0018628 17.2243
GO:0052647 11.3788
GO:0004144 12.9023
GO:0050930 12.9389
GO:0007091 10.1421
GO:0002283 8.4201
GO:0050634 17.2243
GO:0031065 14.5238
GO:0030424 7.9871
GO:0047951 18.2243
GO:0061193 16.6393
GO:0060459 18.2243
GO:0099553 18.2243
GO:0017070 12.2701
GO:0009873 10.9205
GO:0046050 13.7648
GO:0006690 9.5273
GO:0033217 15.6393
GO:2000306 16.6393
GO:0018342 12.1799
GO:0016655 7.2215
GO:0051134 16.2243
GO:0046937 14.6393
GO:0003215 15.9023
GO:0001405 12.7007
GO:0090321 17.2243
GO:0010875 13.0543
GO:0042997 14.9023
GO:0035851 16.6393
GO:0033975 15.9023
GO:0034758 15.4169
GO:0008672 15.4169
GO:1904188 18.2243
GO:0016422 14.9023
GO:2000611 16.6393
GO:0033218 7.3317
GO:0001914 11.6544
GO:1903406 16.6393
GO:0072491 12.2243
GO:0102721 17.2243
GO:0043365 14.2243
GO:0050816 14.5238
GO:0072002 14.2243
GO:0048785 18.2243
GO:0032454 13.1368
GO:0072533 17.2243
GO:0035138 15.2243
GO:0046010 15.9023
GO:0019233 10.6468
GO:0061727 10.3663
GO:1905310 16.6393
GO:0032048 12.6697
GO:0055003 13.8320
GO:0030277 12.6697
GO:0009904 13.9763
GO:0030122 13.6393
GO:1903017 16.6393
GO:0009128 12.3416
GO:0015694 15.0543
GO:0032865 11.9763
GO:0048627 16.6393
GO:0002725 12.8320
GO:0085027 14.2243
GO:0004048 9.5518
GO:0044073 16.2243
GO:0031690 13.5804
GO:0031324 5.1518
GO:0033354 16.6393
GO:0055114 3.0666
GO:0016127 12.1582
GO:0008996 18.2243
GO:0036529 12.8320
GO:0002049 14.7648
GO:0006004 11.6851
GO:0033062 17.2243
GO:0015038 11.1799
GO:0070601 13.5804
GO:1900764 18.2243
GO:0099400 18.2243
GO:0001602 16.2243
GO:0032814 12.2701
GO:1901354 18.2243
GO:0007033 8.8580
GO:0047442 13.8320
GO:0005895 18.2243
GO:0030522 9.2906
GO:0055118 15.2243
GO:0018597 17.2243
GO:0032358 18.2243
GO:0009116 5.9004
GO:0010667 14.6393
GO:0032075 12.9389
GO:0004989 15.9023
GO:0009685 12.3174
GO:0046503 10.6244
GO:1903932 18.2243
GO:0000031 18.2243
GO:0036372 17.2243
GO:0021960 17.2243
GO:0045153 14.2243
GO:0030115 13.7007
GO:0003883 9.6356
GO:0010099 14.6393
GO:0045605 14.4169
GO:0044182 10.6774
GO:2000224 15.2243
GO:0046888 11.3295
GO:0002357 15.4169
GO:0042056 12.0345
GO:0001111 15.4169
GO:0110039 13.9763
GO:0046294 11.5661
GO:1905069 18.2243
GO:0004149 13.3174
GO:0015227 15.9023
GO:0061687 11.7165
GO:0050306 18.2243
GO:0048133 15.6393
GO:0046785 10.4694
GO:0015153 18.2243
GO:0016312 15.4169
GO:0016421 8.9931
GO:0140333 17.2243
GO:0032292 12.0543
GO:0006597 12.6096
GO:0000791 12.4429
GO:0042930 13.9763
GO:1901202 18.2243
GO:0014033 11.0950
GO:0004555 13.1799
GO:1902261 16.2243
GO:0048557 13.6393
GO:1904204 18.2243
GO:0047004 18.2243
GO:0042629 13.2701
GO:0060051 17.2243
GO:0015471 17.2243
GO:0016785 11.2585
GO:0050707 9.2995
GO:0043471 12.8667
GO:1905393 11.7007
GO:0021681 14.7648
GO:0035381 13.4169
GO:0048465 14.9023
GO:0004136 16.2243
GO:0032802 14.1368
GO:0071480 12.0148
GO:0030451 15.9023
GO:0006414 6.4985
GO:0021978 15.9023
GO:0009741 11.7324
GO:0043548 13.1368
GO:0050525 11.9955
GO:0070972 9.2103
GO:0090656 14.5238
GO:0071535 15.9023
GO:0047323 16.6393
GO:0055087 14.6393
GO:0010522 10.6929
GO:0051048 9.1854
GO:0018143 12.3663
GO:0047730 16.2243
GO:0098985 18.2243
GO:0016061 18.2243
GO:0009453 13.1799
GO:0004603 15.2243
GO:0070516 17.2243
GO:1902130 16.2243
GO:0051871 14.2243
GO:0017085 12.9389
GO:0009956 14.5238
GO:0033097 18.2243
GO:0090296 14.6393
GO:0031570 9.3788
GO:1900094 14.6393
GO:0072104 16.2243
GO:0034476 13.1368
GO:0001893 12.2243
GO:0005384 13.5804
GO:0002456 10.1158
GO:0090264 16.6393
GO:0008333 11.8492
GO:0071986 13.0543
GO:1903342 16.6393
GO:0031125 11.4299
GO:0046464 11.5238
GO:0070530 12.7980
GO:0098982 12.2701
GO:0006021 12.3914
GO:2000627 16.2243
GO:1990264 14.5238
GO:0032836 14.9023
GO:0070757 16.2243
GO:1904395 15.4169
GO:0070305 14.6393
GO:0008737 16.6393
GO:0043916 14.3174
GO:0030354 17.2243
GO:0045055 7.8525
GO:1900024 11.4429
GO:0003070 18.2243
GO:0015417 11.7813
GO:1905485 15.6393
GO:0062126 16.6393
GO:1904951 8.2803
GO:0019898 8.1223
GO:0002228 11.5238
GO:0030714 17.2243
GO:0046919 17.2243
GO:0010177 17.2243
GO:1900442 15.9023
GO:0032406 16.6393
GO:0038028 15.9023
GO:0010015 11.0148
GO:0047422 18.2243
GO:0010489 16.6393
GO:0030810 12.1582
GO:0043416 14.9023
GO:0031595 14.0543
GO:0090560 18.2243
GO:0023058 11.8844
GO:0017014 12.4964
GO:1902120 17.2243
GO:0014043 15.6393
GO:0045798 13.5804
GO:0006277 13.9763
GO:0042501 11.9389
GO:1902033 13.7648
GO:0048738 9.9205
GO:1903197 13.9763
GO:0060342 14.3174
GO:0071570 17.2243
GO:0099621 14.1368
GO:0099583 17.2243
GO:0103007 16.6393
GO:0016103 13.4694
GO:0000055 12.0345
GO:2000003 18.2243
GO:0031101 14.5238
GO:1903020 13.6393
GO:0015276 9.0369
GO:0006679 16.6393
GO:0002102 12.7980
GO:0007614 13.3663
GO:1901722 14.0543
GO:0061645 10.3914
GO:0090702 10.3355
GO:0009822 13.4694
GO:0090599 11.4828
GO:0005253 10.4694
GO:0044119 14.1368
GO:0072554 16.2243
GO:0047102 15.9023
GO:0036179 18.2243
GO:0072538 11.9575
GO:0098659 11.2701
GO:0071751 16.6393
GO:0050408 18.2243
GO:0055016 16.6393
GO:0044481 15.9023
GO:0051350 13.4694
GO:0006567 11.1368
GO:0018579 16.2243
GO:0051168 8.6096
GO:1903847 18.2243
GO:0052312 11.1909
GO:0001641 17.2243
GO:0033356 14.2243
GO:0097657 16.2243
GO:0010183 13.7648
GO:0030883 15.0543
GO:0035295 7.1381
GO:0103117 11.2130
GO:0044876 18.2243
GO:0001917 11.6544
GO:0060073 15.4169
GO:0021566 18.2243
GO:0014734 15.4169
GO:0019860 9.5343
GO:0031223 14.9023
GO:0045843 12.3663
GO:1903142 14.5238
GO:1903760 16.2243
GO:0090237 12.8320
GO:0007440 15.6393
GO:0033978 17.2243
GO:0004824 9.8844
GO:0039620 11.8844
GO:0042364 5.5306
GO:0034612 9.0222
GO:0019545 10.6544
GO:0009368 12.2935
GO:0005602 16.2243
GO:1905464 15.9023
GO:0002532 10.8064
GO:0031930 14.2243
GO:0009539 11.5518
GO:0014823 11.7324
GO:0010098 15.4169
GO:0070581 15.9023
GO:0052625 17.2243
GO:0120025 6.1342
GO:0015979 6.6851
GO:2000707 18.2243
GO:0070997 8.8277
GO:0015888 13.0950
GO:0061582 14.9023
GO:0033387 13.0950
GO:0102811 17.2243
GO:0030124 14.3174
GO:0042162 10.6468
GO:0006568 7.1649
GO:0016492 14.9023
GO:1990442 13.9763
GO:0009237 11.2935
GO:1903300 14.9023
GO:0017130 18.2243
GO:1990393 15.4169
GO:0016841 9.6318
GO:1905286 15.4169
GO:0071786 13.9763
GO:0004647 12.2470
GO:0097094 14.5238
GO:0051287 6.2865
GO:0042060 7.9931
GO:0042790 12.6697
GO:0031037 16.6393
GO:0005179 9.4266
GO:0008898 14.7648
GO:0035154 17.2243
GO:0003858 13.6393
GO:0061097 11.2356
GO:1902406 15.6393
GO:1903186 17.2243
GO:0046292 11.3416
GO:0070689 13.9023
GO:0015021 15.4169
GO:0006432 9.5877
GO:0046516 18.2243
GO:0047837 14.1368
GO:0048284 9.3601
GO:1990071 13.7007
GO:0045138 12.7324
GO:0008477 11.1053
GO:0051392 14.5238
GO:0060179 13.2243
GO:0046127 14.7648
GO:0031117 15.2243
GO:0061567 18.2243
GO:1903826 13.9023
GO:0071331 10.0644
GO:0006570 10.3851
GO:0042124 13.6393
GO:0006740 8.2950
GO:0120161 10.0543
GO:0004461 13.3663
GO:0039684 13.7648
GO:0002003 13.9023
GO:0035444 14.6393
GO:1902082 16.6393
GO:0098917 14.2243
GO:0090271 13.8320
GO:0033796 17.2243
GO:0001851 15.0543
GO:1905905 15.9023
GO:0006333 8.9435
GO:0072643 13.2701
GO:0070670 12.0950
GO:0019747 12.9763
GO:2000193 12.5238
GO:0009606 12.4169
GO:0044557 12.3174
GO:0022624 10.5238
GO:0090293 14.5238
GO:0006220 5.7187
GO:2000647 13.9763
GO:0086068 15.6393
GO:0050843 11.9205
GO:0046985 16.2243
GO:0044854 14.9023
GO:0035984 17.2243
GO:0004482 11.3663
GO:0001223 14.0543
GO:0019381 13.5238
GO:0043617 16.2243
GO:0051512 15.9023
GO:0044205 7.2194
GO:0015292 13.7007
GO:0042083 8.9528
GO:1902247 18.2243
GO:0005114 15.6393
GO:1900736 15.0543
GO:0015627 11.5804
GO:0031157 14.5238
GO:0098978 9.4201
GO:1903436 12.8667
GO:0019908 12.9389
GO:0034596 13.8320
GO:1904527 16.6393
GO:0000249 15.0543
GO:0034371 15.0543
GO:0072564 16.2243
GO:0060876 16.6393
GO:0002024 14.7648
GO:0017171 6.4623
GO:0019935 9.6244
GO:0010683 16.6393
GO:0000123 9.5554
GO:0018113 17.2243
GO:0007509 15.2243
GO:0009765 10.9669
GO:0042108 11.3174
GO:0052641 16.2243
GO:0070255 13.0950
GO:0016240 16.2243
GO:2000047 13.6393
GO:1905784 16.2243
GO:0043487 9.6620
GO:0050139 18.2243
GO:0008117 14.9023
GO:0032474 15.0543
GO:1902617 15.2243
GO:1901566 1.7185
GO:0019901 7.8054
GO:0005427 15.9023
GO:1902177 12.3914
GO:0005335 15.9023
GO:0034118 14.5238
GO:0000408 11.0950
GO:0016032 5.9057
GO:0010054 12.3174
GO:0010245 17.2243
GO:1904841 17.2243
GO:2000014 14.7648
GO:0047202 18.2243
GO:0005319 9.3264
GO:0007390 17.2243
GO:0060433 15.4169
GO:0042540 17.2243
GO:0050673 8.8320
GO:0006807 0.6935
GO:0046246 11.8320
GO:0046447 14.2243
GO:0010692 15.2243
GO:0016716 13.1368
GO:1990948 15.2243
GO:0097400 15.0543
GO:0032713 15.0543
GO:0030291 11.3174
GO:0032887 13.6393
GO:0070203 14.2243
GO:0019314 15.4169
GO:0090249 18.2243
GO:0050444 17.2243
GO:1905337 17.2243
GO:1901648 18.2243
GO:0070784 12.8667
GO:0051275 9.4998
GO:1900706 18.2243
GO:0016657 9.8580
GO:0033317 12.4169
GO:0007190 12.3416
GO:0002408 15.6393
GO:0030594 9.9622
GO:0061750 15.2243
GO:0016052 5.3073
GO:0010815 13.9763
GO:0002220 11.7165
GO:2000574 12.6393
GO:0006646 11.6544
GO:0032200 9.0924
GO:0102799 14.3174
GO:0047183 18.2243
GO:0070773 14.2243
GO:1903832 15.4169
GO:0050840 11.0950
GO:0052368 13.1368
GO:0106048 15.6393
GO:2000587 15.9023
GO:0060059 14.5238
GO:0010459 15.2243
GO:0035435 9.8978
GO:0046131 11.0847
GO:0010243 6.8750
GO:0051833 9.7980
GO:0035079 16.2243
GO:0009017 12.7007
GO:0061044 14.9023
GO:0015174 15.0543
GO:0070497 13.9763
GO:0048088 18.2243
GO:2001138 13.0950
GO:1904764 18.2243
GO:0032212 12.1582
GO:0061026 15.0543
GO:0047366 18.2243
GO:1900566 18.2243
GO:0004584 17.2243
GO:0017122 14.7648
GO:2000843 15.6393
GO:1902036 11.9023
GO:0140341 18.2243
GO:0048829 15.0543
GO:0009308 6.4246
GO:0006669 17.2243
GO:0044306 10.4896
GO:1905935 17.2243
GO:0060382 18.2243
GO:0106130 8.9228
GO:0048104 16.6393
GO:0001319 16.6393
GO:0036500 15.9023
GO:0031349 8.1542
GO:0032960 16.6393
GO:0030950 12.1582
GO:1903899 17.2243
GO:0003252 18.2243
GO:0035301 17.2243
GO:0010469 10.3601
GO:0001197 17.2243
GO:0003696 15.4169
GO:1902131 18.2243
GO:0044233 11.5518
GO:0007080 10.7813
GO:1990830 11.1262
GO:0071901 10.1368
GO:0042426 13.4694
GO:0031735 15.4169
GO:0021649 18.2243
GO:0001591 16.6393
GO:0034456 14.2243
GO:0085014 18.2243
GO:0071806 7.9955
GO:1900746 13.5238
GO:0099509 13.3663
GO:0032332 12.9763
GO:0098582 18.2243
GO:0014015 11.4828
GO:0050965 13.8320
GO:0046638 11.5238
GO:0030898 13.1799
GO:0016273 11.6096
GO:1900406 15.0543
GO:0018970 12.5518
GO:2000356 18.2243
GO:0009756 12.5804
GO:0010661 12.9763
GO:1901977 13.6393
GO:1903096 17.2243
GO:0009208 7.8298
GO:0070878 15.2243
GO:0097491 16.6393
GO:0034752 18.2243
GO:0006105 10.3416
GO:1903781 16.2243
GO:0032025 12.3174
GO:1905491 17.2243
GO:0001787 14.2243
GO:0061316 17.2243
GO:0031138 14.2243
GO:0010404 18.2243
GO:0010207 12.3174
GO:0031120 12.9763
GO:0016309 14.6393
GO:0098017 17.2243
GO:0005113 14.1368
GO:0009226 7.6068
GO:0021808 18.2243
GO:0035308 10.6468
GO:2000395 18.2243
GO:0002545 16.6393
GO:0043795 13.7648
GO:0021554 15.9023
GO:0090227 18.2243
GO:0006714 11.6393
GO:0006207 7.5714
GO:0009102 8.4041
GO:0030792 15.9023
GO:0051234 3.3089
GO:0019595 13.5804
GO:0002378 15.6393
GO:0018787 15.9023
GO:1903978 13.7007
GO:1902039 17.2243
GO:0009701 17.2243
GO:0016749 10.6169
GO:0008995 15.9023
GO:1904617 14.7648
GO:0030834 10.3725
GO:1904082 15.6393
GO:0034368 11.7485
GO:0038065 13.6393
GO:0060414 18.2243
GO:0042548 11.4429
GO:1905767 16.6393
GO:0004073 12.2935
GO:0007526 14.7648
GO:0009798 10.3114
GO:0052616 17.2243
GO:0072577 11.2470
GO:0090633 18.2243
GO:0035939 18.2243
GO:0051056 9.1501
GO:1990790 17.2243
GO:0004687 14.0543
GO:0009253 8.7425
GO:0000334 12.4429
GO:0005742 13.5804
GO:0043703 17.2243
GO:0046011 16.2243
GO:1900623 17.2243
GO:0051205 9.5804
GO:0016577 11.1368
GO:0102752 10.5308
GO:0047828 16.6393
GO:0048679 12.0543
GO:0009574 15.0543
GO:0036356 16.6393
GO:0007234 14.0543
GO:0047879 16.6393
GO:0034620 9.8978
GO:0006821 9.7731
GO:0047571 16.2243
GO:1901251 18.2243
GO:0061374 18.2243
GO:0000212 11.7648
GO:0001818 9.1690
GO:0052493 10.2759
GO:0050084 16.2243
GO:0061183 16.6393
GO:0061160 18.2243
GO:2000257 14.6393
GO:0102127 18.2243
GO:0071339 11.9575
GO:1903949 16.2243
GO:0033761 18.2243
GO:0061790 18.2243
GO:0051286 9.7855
GO:1900229 13.3663
GO:0047681 15.0543
GO:1905661 17.2243
GO:0006161 17.2243
GO:0090155 15.2243
GO:0070069 8.3882
GO:1990761 17.2243
GO:0032274 13.9023
GO:0036156 15.9023
GO:0046173 9.0695
GO:1905134 15.6393
GO:0009566 9.4896
GO:0071679 14.7648
GO:0010917 14.4169
GO:0032355 10.3478
GO:0045797 18.2243
GO:0080079 13.8320
GO:0070560 16.6393
GO:0032689 12.3914
GO:0042952 12.1368
GO:0019227 14.9023
GO:0099026 14.5238
GO:0005542 11.4299
GO:0045297 15.0543
GO:1905208 13.7007
GO:0010629 5.3975
GO:0042105 14.1368
GO:0012511 17.2243
GO:0050433 12.2935
GO:0009859 17.2243
GO:2000636 17.2243
GO:0000719 14.7648
GO:0035882 16.2243
GO:0061622 15.9023
GO:0007292 8.8778
GO:0045178 11.8320
GO:0034139 15.2243
GO:1905845 18.2243
GO:0035650 15.4169
GO:1905624 18.2243
GO:0090034 16.6393
GO:0000086 9.5169
GO:1900116 13.9023
GO:0006605 7.1881
GO:0033353 8.7244
GO:0043054 15.9023
GO:0045148 11.9389
GO:0033939 15.0543
GO:0016620 7.0537
GO:0016231 12.3663
GO:0019899 5.8175
GO:0030250 13.5238
GO:0047381 15.6393
GO:0009298 11.4429
GO:0047829 18.2243
GO:0090170 13.7648
GO:0102161 16.6393
GO:0047444 17.2243
GO:0017042 15.2243
GO:0016942 15.4169
GO:0002153 15.9023
GO:1903878 18.2243
GO:0046047 16.6393
GO:0071267 8.4778
GO:0042292 14.3174
GO:0050521 16.6393
GO:0009946 15.6393
GO:0022829 9.7689
GO:0016935 17.2243
GO:0009740 11.9763
GO:0006507 16.2243
GO:0003342 17.2243
GO:0002483 11.2585
GO:0002548 10.8492
GO:0019212 10.9297
GO:0003720 13.7007
GO:0046823 11.9205
GO:0006532 13.4694
GO:0106011 17.2243
GO:1900913 18.2243
GO:0046090 15.2243
GO:0050054 17.2243
GO:0071524 15.6393
GO:0070166 14.7648
GO:0045893 6.2012
GO:0061561 18.2243
GO:0015970 12.9389
GO:0002011 12.1582
GO:0045742 12.7007
GO:1990251 15.6393
GO:0016263 14.7648
GO:0009657 10.6468
GO:0045519 14.6393
GO:0051964 13.7007
GO:0017098 17.2243
GO:0033138 10.4234
GO:1904524 16.6393
GO:0047218 17.2243
GO:0086042 14.9023
GO:0043364 14.1368
GO:0044804 11.0246
GO:1903973 16.2243
GO:0001047 10.6468
GO:1901870 18.2243
GO:0043031 13.5238
GO:0035033 16.2243
GO:0043020 13.1368
GO:0032530 13.9023
GO:0062038 18.2243
GO:0032324 12.4964
GO:0008767 13.4169
GO:0015722 16.6393
GO:1900588 18.2243
GO:0019777 15.0543
GO:0002325 13.7648
GO:0009882 12.8320
GO:1905603 17.2243
GO:0031755 15.4169
GO:0009228 7.5840
GO:0003402 18.2243
GO:0097517 11.7813
GO:0008160 13.8320
GO:0016575 10.2643
GO:0033705 16.6393
GO:0090426 15.6393
GO:0030331 12.5518
GO:0008715 14.4169
GO:0047777 15.4169
GO:0050656 15.6393
GO:0089702 18.2243
GO:1904005 18.2243
GO:0005656 12.5518
GO:0086003 11.8492
GO:1905242 16.2243
GO:0061626 15.6393
GO:0042453 17.2243
GO:0080083 14.1368
GO:0097003 17.2243
GO:1904682 18.2243
GO:0051581 17.2243
GO:0030695 8.6244
GO:1990640 18.2243
GO:1900053 15.6393
GO:0035497 15.9023
GO:1901660 14.2243
GO:0048245 12.1582
GO:0060013 14.9023
GO:0047763 13.6393
GO:0043571 10.9023
GO:0005880 13.6393
GO:0097647 14.6393
GO:0072243 13.5238
GO:0033223 18.2243
GO:0051716 3.1518
GO:1902957 16.6393
GO:0002762 11.6697
GO:1990408 15.2243
GO:0051147 10.2527
GO:0014841 14.3174
GO:0005230 9.6812
GO:0051771 13.1799
GO:0043383 14.6393
GO:1904347 18.2243
GO:0044209 8.4511
GO:0120031 8.2542
GO:0032794 12.3914
GO:0042806 12.7324
GO:0110046 18.2243
GO:0051197 17.2243
GO:0033118 18.2243
GO:0098758 16.2243
GO:0032956 8.2356
GO:0140245 15.4169
GO:1901537 15.2243
GO:0009164 9.6096
GO:0110115 17.2243
GO:0008705 13.0950
GO:0072641 14.3174
GO:0035598 15.9023
GO:0102878 18.2243
GO:2000652 14.1368
GO:0002690 10.3355
GO:0032740 12.9763
GO:0048264 14.3174
GO:1900041 16.2243
GO:0033686 17.2243
GO:0033292 16.2243
GO:0042794 17.2243
GO:2000547 15.9023
GO:0035999 7.8138
GO:0010994 13.5804
GO:0032102 8.0556
GO:1905025 16.6393
GO:2000677 11.4299
GO:0070026 12.4429
GO:0050311 14.0543
GO:1901858 17.2243
GO:0051695 15.2243
GO:1990785 16.2243
GO:0097411 14.6393
GO:0046729 14.3174
GO:0004445 15.2243
GO:0001306 13.3663
GO:0034378 15.2243
GO:0017134 12.6697
GO:0006306 9.7526
GO:0036091 13.9763
GO:1900378 13.4694
GO:0009108 4.7249
GO:0045586 14.9023
GO:0102742 16.2243
GO:0099156 18.2243
GO:0052157 14.5238
GO:0019724 9.0027
GO:1900461 18.2243
GO:0031122 10.9023
GO:0031967 5.5450
GO:1902914 13.1799
GO:0019676 15.0543
GO:0103012 14.5238
GO:0060938 17.2243
GO:0007308 11.9763
GO:0106118 10.6544
GO:0071353 12.2019
GO:0010977 10.0295
GO:0060800 16.6393
GO:1990506 18.2243
GO:0030908 11.4041
GO:0042821 16.6393
GO:0034724 11.2818
GO:0080129 15.6393
GO:0033866 7.0688
GO:0000709 14.7648
GO:0016525 10.7405
GO:0030117 9.5343
GO:0030688 11.3914
GO:0051908 15.9023
GO:1905364 15.9023
GO:2000517 16.2243
GO:0009597 16.2243
GO:0047084 18.2243
GO:0106005 11.9763
GO:0001783 11.9955
GO:0070828 11.1582
GO:0048882 14.9023
GO:0003726 13.3663
GO:1901112 18.2243
GO:0090339 18.2243
GO:0001832 13.4169
GO:0031594 11.1368
GO:0099068 13.2701
GO:1990831 18.2243
GO:0035337 12.5804
GO:0034219 8.7125
GO:0016696 14.7648
GO:0034599 7.5075
GO:0061837 16.2243
GO:0071109 16.2243
GO:0048368 14.4169
GO:0001946 13.9023
GO:0017012 18.2243
GO:1904294 14.1368
GO:0065007 inf
GO:0030718 12.5804
GO:0061804 14.2243
GO:0001123 12.0543
GO:0052636 14.7648
GO:0061158 13.7007
GO:0060403 16.6393
GO:1903027 15.6393
GO:0006798 13.4694
GO:0050766 10.4105
GO:0090234 15.2243
GO:0097636 17.2243
GO:2000198 18.2243
GO:1905004 16.6393
GO:0031358 16.2243
GO:0032126 14.4169
GO:0045703 13.8320
GO:0008033 5.0389
GO:0014854 13.4694
GO:0039540 13.2243
GO:0044158 17.2243
GO:0032423 16.2243
GO:0046486 7.3749
GO:0008353 10.8755
GO:0061985 12.6697
GO:0007113 15.0543
GO:0052129 16.6393
GO:0071427 9.7855
GO:0016572 11.8844
GO:2001197 15.4169
GO:0070738 17.2243
GO:0097156 16.2243
GO:1900073 14.2243
GO:0097228 13.8320
GO:0046461 11.4561
GO:0005980 11.6393
GO:0140298 17.2243
GO:0090627 11.7648
GO:1900778 18.2243
GO:0072695 14.3174
GO:0036032 16.6393
GO:1902216 15.9023
GO:1903036 10.9669
GO:0031670 10.2470
GO:0090337 14.9023
GO:1905759 18.2243
GO:0005766 9.6582
GO:0039654 10.4561
GO:0051453 9.9763
GO:1901970 11.9023
GO:0090114 10.5308
GO:0030895 16.6393
GO:0060024 17.2243
GO:1990190 15.2243
GO:0045934 6.0212
GO:0004452 10.7324
GO:0047127 15.9023
GO:0018741 16.6393
GO:1903272 17.2243
GO:0004790 16.2243
GO:0047120 18.2243
GO:0001614 13.0148
GO:0032169 16.2243
GO:0043181 15.6393
GO:0032919 15.9023
GO:0075522 13.9763
GO:0016562 15.0543
GO:0035478 17.2243
GO:1904383 15.9023
GO:0043683 16.2243
GO:0032936 17.2243
GO:2001156 18.2243
GO:0044256 18.2243
GO:0051464 18.2243
GO:0051509 18.2243
GO:0003018 9.8106
GO:0097447 8.3295
GO:0032366 11.9763
GO:0032098 13.8320
GO:0071680 16.6393
GO:0120109 15.0543
GO:1900793 16.2243
GO:0019229 11.8149
GO:0061481 18.2243
GO:0120101 16.6393
GO:0062029 17.2243
GO:0052822 14.5238
GO:1901416 18.2243
GO:0086021 18.2243
GO:0034604 14.3174
GO:0005642 15.0543
GO:0060806 18.2243
GO:0080028 14.7648
GO:0004112 10.2130
GO:0052814 16.6393
GO:0015173 15.4169
GO:1990898 16.6393
GO:0009898 9.2413
GO:0006212 11.0847
GO:0003259 18.2243
GO:0098838 15.2243
GO:0031275 14.9023
GO:0140035 13.9023
GO:0052840 14.9023
GO:0061034 17.2243
GO:0042423 11.8320
GO:0044108 10.7086
GO:0071816 12.7648
GO:0004764 9.6774
GO:0072557 14.0543
GO:0071671 13.5238
GO:1903547 18.2243
GO:0034248 6.4553
GO:1902132 16.2243
GO:1903469 16.2243
GO:2000892 18.2243
GO:0060070 9.3295
GO:0015496 18.2243
GO:0098888 15.6393
GO:0045190 11.4299
GO:0043934 8.3478
GO:0032685 17.2243
GO:0010192 14.6393
GO:1902603 14.5238
GO:0005344 8.0469
GO:0061174 15.6393
GO:0045351 13.7648
GO:0008937 10.3663
GO:0048580 9.8492
GO:0016182 16.2243
GO:0071528 13.8320
GO:0031444 16.6393
GO:0035998 10.0394
GO:2000213 17.2243
GO:0050185 15.9023
GO:0099104 15.9023
GO:0016239 10.7324
GO:1901510 18.2243
GO:0008953 15.0543
GO:0016855 8.4380
GO:0035159 15.9023
GO:0032717 13.1368
GO:1990443 15.9023
GO:0050716 12.1799
GO:1902985 17.2243
GO:0052151 12.8667
GO:1990565 16.2243
GO:1902531 6.3993
GO:1990173 16.2243
GO:0150076 11.1053
GO:0050038 14.4169
GO:0035645 17.2243
GO:1990718 17.2243
GO:0021885 12.4429
GO:2001267 12.5518
GO:0070381 16.2243
GO:2000367 14.3174
GO:0042374 12.1368
GO:0045134 14.1368
GO:1990745 15.2243
GO:1903999 16.2243
GO:0046851 14.6393
GO:0070164 15.9023
GO:0050668 17.2243
GO:2000749 17.2243
GO:0033617 13.0148
GO:0022610 inf
GO:0070458 14.3174
GO:0006304 8.6988
GO:0010497 13.6393
GO:0004491 13.2701
GO:1904978 15.2243
GO:0043090 12.3663
GO:1902066 18.2243
GO:0021540 18.2243
GO:1905777 13.3663
GO:0003839 13.5804
GO:0010832 14.4169
GO:0120043 17.2243
GO:0033786 11.4299
GO:0008807 15.9023
GO:0060388 17.2243
GO:0031987 14.0543
GO:0051478 14.0543
GO:0097732 15.6393
GO:1904370 18.2243
GO:0010730 16.6393
GO:0021522 13.7648
GO:0090636 16.2243
GO:0018942 15.0543
GO:0009106 9.5378
GO:0050605 13.5804
GO:1903013 14.1368
GO:1905710 11.7648
GO:0032027 14.5238
GO:0051051 8.1276
GO:0048853 15.9023
GO:0002658 17.2243
GO:0052909 14.6393
GO:0044539 13.4169
GO:0071065 16.6393
GO:0043403 12.2701
GO:0072680 17.2243
GO:0005663 11.7648
GO:0071387 17.2243
GO:0022600 10.5949
GO:0060578 18.2243
GO:0032908 15.0543
GO:2001292 18.2243
GO:0071936 15.6393
GO:0035960 18.2243
GO:0009329 17.2243
GO:0099070 15.6393
GO:0050822 17.2243
GO:1902905 9.1368
GO:0051912 14.0543
GO:0038130 17.2243
GO:0097345 11.9955
GO:1905010 15.2243
GO:0045925 17.2243
GO:0016050 8.5554
GO:0015069 15.9023
GO:0019080 9.4594
GO:0005964 15.4169
GO:0060465 13.2701
GO:0005246 11.5804
GO:0008941 12.1158
GO:0030162 7.0562
GO:0062030 18.2243
GO:0046134 12.4429
GO:0021892 16.2243
GO:0051059 12.3914
GO:0014732 15.6393
GO:0090493 12.9023
GO:0071495 6.3261
GO:0033762 11.9023
GO:1904979 15.9023
GO:0044264 6.3835
GO:0019249 12.2935
GO:0072075 14.9023
GO:1905954 10.8492
GO:1902686 11.9389
GO:0042273 7.9012
GO:0009968 6.8096
GO:0042852 16.6393
GO:0045103 10.9763
GO:2001065 14.6393
GO:0035924 11.3539
GO:1903898 16.6393
GO:0000406 14.1368
GO:0006710 15.6393
GO:0052043 12.4169
GO:0051457 11.9205
GO:0048082 15.4169
GO:0060912 16.2243
GO:0098960 11.2818
GO:0015125 15.0543
GO:0072476 14.3174
GO:0052761 15.6393
GO:0050862 13.6393
GO:0015035 8.8149
GO:0036477 7.6601
GO:0006391 13.8320
GO:0008286 10.4761
GO:0048674 16.6393
GO:0140343 17.2243
GO:0048310 18.2243
GO:0032743 12.6393
GO:0005547 11.8149
GO:0150014 18.2243
GO:0047757 18.2243
GO:0098535 13.9763
GO:0052243 15.9023
GO:0014807 15.0543
GO:0045619 9.7813
GO:0051307 11.2585
GO:0033163 18.2243
GO:1902263 16.2243
GO:1902680 6.1548
GO:0030097 7.3922
GO:0006556 9.3570
GO:0005753 10.8934
GO:0030414 7.8956
GO:0044871 15.4169
GO:0052580 18.2243
GO:0045294 14.6393
GO:0090406 12.6393
GO:0045342 13.0148
GO:0034333 11.0345
GO:0051738 18.2243
GO:0045883 18.2243
GO:0102092 15.0543
GO:1900433 17.2243
GO:0031208 16.2243
GO:0019262 10.0394
GO:0048036 16.6393
GO:0042770 10.1002
GO:0005669 11.0543
GO:0061730 18.2243
GO:0034003 16.2243
GO:0052709 15.6393
GO:0098703 13.2701
GO:2000497 18.2243
GO:0040024 12.5518
GO:0031062 12.0148
GO:0050775 12.3174
GO:1903288 15.4169
GO:2000062 18.2243
GO:0035848 18.2243
GO:1903662 16.6393
GO:0043450 12.1799
GO:0032304 15.4169
GO:0031463 11.5100
GO:0010481 14.5238
GO:0016625 11.3539
GO:0009534 7.5032
GO:0070818 13.6393
GO:0031247 15.0543
GO:0030287 15.6393
GO:0005595 17.2243
GO:0051289 8.8363
GO:0019120 11.4429
GO:0010074 13.0543
GO:0035272 11.5518
GO:0032896 15.2243
GO:0099151 14.4169
GO:0048613 15.6393
GO:0052816 15.6393
GO:0038160 17.2243
GO:0001819 8.2103
GO:0016925 10.5589
GO:0070034 12.7980
GO:0035612 13.9763
GO:0060278 13.7648
GO:0050752 15.6393
GO:0014861 18.2243
GO:0046923 14.4169
GO:0006767 5.4284
GO:0010633 11.6096
GO:0002240 18.2243
GO:0098930 11.1690
GO:0043446 10.0197
GO:0010685 16.6393
GO:0002554 16.6393
GO:0034899 15.6393
GO:0046883 9.6620
GO:0048529 17.2243
GO:0006227 12.7980
GO:0072675 14.7648
GO:0008972 13.0543
GO:2000307 13.0950
GO:0009066 5.9901
GO:1990238 15.2243
GO:0008917 17.2243
GO:0003756 10.7731
GO:0000372 14.6393
GO:0048037 3.3336
GO:0042632 10.8064
GO:0006530 13.5238
GO:0070728 14.2243
GO:0048790 14.6393
GO:0031999 15.0543
GO:2000037 15.9023
GO:0039019 14.5238
GO:0006754 6.4299
GO:0043988 14.5238
GO:0071335 17.2243
GO:0004586 12.8667
GO:0055064 14.5238
GO:2000809 16.6393
GO:0070995 14.1368
GO:0060548 7.2737
GO:0016278 9.7046
GO:0048733 15.6393
GO:2001263 17.2243
GO:0018577 14.6393
GO:1903471 15.0543
GO:1905063 14.2243
GO:0048615 17.2243
GO:0070013 4.3450
GO:0007282 14.7648
GO:0008942 14.4169
GO:0007540 18.2243
GO:0008449 16.6393
GO:0032373 12.3174
GO:0071320 11.7648
GO:0035574 15.6393
GO:0031267 8.2061
GO:1990808 18.2243
GO:1990970 14.5238
GO:0090082 17.2243
GO:0010391 14.7648
GO:0039552 15.6393
GO:0020003 12.8667
GO:0150002 18.2243
GO:0043609 15.2243
GO:0060287 13.8320
GO:0015112 13.8320
GO:1904448 18.2243
GO:1902493 9.4073
GO:0050485 18.2243
GO:0033275 13.1368
GO:0036270 13.0543
GO:0090294 16.6393
GO:0060962 15.4169
GO:0035461 11.7813
GO:0019383 12.9023
GO:0007384 18.2243
GO:0008592 13.4169
GO:0010719 13.4169
GO:0014002 12.4429
GO:0008828 15.9023
GO:0031334 8.8492
GO:0051792 14.9023
GO:0048592 9.8934
GO:0030338 18.2243
GO:0042126 9.7896
GO:0071240 17.2243
GO:0033111 17.2243
GO:0039517 13.7007
GO:0042764 11.9205
GO:0042987 11.1053
GO:0004641 10.0898
GO:1901576 1.1728
GO:0016889 9.2935
GO:0102514 18.2243
GO:0035866 15.4169
GO:0072318 14.5238
GO:0042418 15.0543
GO:0036190 18.2243
GO:0006173 18.2243
GO:0048759 15.2243
GO:0015368 13.7648
GO:0016597 7.9610
GO:0010315 15.9023
GO:1990723 17.2243
GO:0019770 15.9023
GO:0110020 10.5378
GO:0008135 5.8990
GO:0030002 12.4169
GO:0042447 10.9575
GO:0048178 16.6393
GO:0050332 17.2243
GO:0045455 14.5238
GO:0010758 11.7165
GO:0102614 18.2243
GO:0016469 6.4719
GO:0071249 15.9023
GO:0043325 12.0745
GO:0070191 15.2243
GO:0019695 10.6929
GO:0005833 8.8001
GO:0047356 17.2243
GO:0052164 15.9023
GO:0034504 8.6374
GO:1900028 14.7648
GO:0098700 16.2243
GO:1902012 14.5238
GO:0097450 14.9023
GO:0034739 14.3174
GO:1902935 18.2243
GO:0031102 11.3054
GO:0032133 12.8320
GO:0042820 13.7648
GO:1902364 16.6393
GO:0033623 13.5238
GO:0036121 16.2243
GO:0032225 13.3174
GO:0004608 13.0950
GO:0050022 18.2243
GO:0050881 11.8149
GO:0015967 15.9023
GO:0031903 10.7980
GO:0043813 14.9023
GO:0070168 13.1799
GO:0008553 11.6544
GO:0007409 8.5714
GO:1902202 15.9023
GO:0010976 9.4528
GO:0051667 13.6393
GO:0002589 12.5804
GO:0052546 14.1368
GO:0042669 17.2243
GO:2000251 12.8667
GO:0060439 13.7007
GO:0140132 18.2243
GO:0050270 12.2935
GO:0072709 15.6393
GO:0033590 16.2243
GO:1903312 10.4364
GO:0006437 9.5949
GO:0072706 18.2243
GO:0017177 14.7648
GO:0060872 14.9023
GO:1901020 12.0543
GO:0008783 13.0950
GO:0090116 12.0745
GO:0031667 7.4769
GO:0102246 14.9023
GO:0046360 16.6393
GO:0050913 13.0950
GO:2000321 14.1368
GO:1903798 13.0148
GO:0030321 16.2243
GO:0010197 14.4169
GO:0061806 18.2243
GO:0007084 14.1368
GO:0010378 17.2243
GO:0070842 14.4169
GO:0045620 11.4299
GO:0051233 11.3663
GO:0019211 12.0148
GO:0000113 15.6393
GO:0098633 16.6393
GO:0009516 18.2243
GO:1902510 14.0543
GO:0072010 14.1368
GO:0051700 16.2243
GO:0005844 10.2585
GO:0032516 13.0148
GO:0050059 18.2243
GO:0019432 11.9205
GO:2000104 11.3295
[truncated: 161,906 more chars]
