# Supplementary material for: Structure-based protein function prediction using graph convolutional networks
Source: Nat Commun. 2021 May 26;12:3168. doi: 10.1038/s41467-021-23303-9 (PMC8155034; doi:10.1038/s41467-021-23303-9)
Supplement: Supplementary file 6 — Source Data [file 41467_2021_23303_MOESM6_ESM.zip › SourceData/nrPDB-EC_2020.04_pfam.csv]

PDB-chain	PF00069.25	PF07714.17	PF00254.28	PF00073.20	PF13561.6	PF00270.29
2FOR-A	0	0	0	0	0	0
5U4N-A	0	0	0	0	0	0
1NW6-A	0	0	0	0	0	0
2AAK-A	0	0	0	0	0	0
4S1N-A	0	0	0	0	0	0
3NAV-A	0	0	0	0	0	0
6C90-A	0	0	0	0	0	1
5YYC-A	0	0	0	0	0	0
5YH3-C	0	0	0	0	0	0
6P5W-A	0	0	0	0	0	0
5XWB-A	0	0	0	0	0	0
4ZG8-A	0	0	0	0	0	0
1JB1-A	0	0	0	0	0	0
1MHZ-G	0	0	0	0	0	0
3PEI-A	0	0	0	0	0	0
3ENV-A	0	0	0	0	0	0
2PT5-A	0	0	0	0	0	0
5LOH-A	1	0	0	0	0	0
4WRM-A	0	0	0	0	0	0
4YLN-A	0	0	0	0	0	0
5FMG-J	0	0	0	0	0	0
4JK2-E	0	0	0	0	0	0
2MXD-A	0	0	0	0	0	0
1G6G-A	0	0	0	0	0	0
6A5E-A	0	0	0	0	0	0
4Z92-B	0	0	0	0	0	0
1R85-A	0	0	0	0	0	0
2C8T-A	0	0	0	0	0	0
2P8E-A	0	0	0	0	0	0
3PS5-A	0	0	0	0	0	0
3F9K-A	0	0	0	0	0	0
2BAY-A	0	0	0	0	0	0
3P6B-A	0	0	0	0	0	0
1MZU-A	0	0	0	0	0	0
6T0W-B	0	0	0	0	0	0
5KNP-A	0	0	0	0	0	0
4M7W-A	0	0	0	0	0	0
5H2U-A	0	1	0	0	0	0
6P9Q-A	0	0	0	0	0	0
1WT6-A	0	0	0	0	0	0
2O7A-A	0	0	0	0	0	0
3JXV-A	0	0	1	0	0	0
2K87-A	0	0	0	0	0	0
3VAA-A	0	0	0	0	0	0
5LW5-A	0	0	0	0	0	0
1CZ3-A	0	0	0	0	0	0
4LQ3-A	0	0	0	0	0	0
2RMX-A	0	0	0	0	0	0
4WW4-B	0	0	0	0	0	0
2RHQ-B	0	0	0	0	0	0
2TLD-E	0	0	0	0	0	0
2YVG-A	0	0	0	0	0	0
5HVK-A	0	1	0	0	0	0
5K0S-A	0	0	0	0	0	0
5OL5-A	0	0	0	0	0	0
4H8K-A	0	0	0	0	0	0
1V9V-A	0	0	0	0	0	0
6LPM-A	0	0	0	0	0	0
4O0M-A	0	0	0	0	0	0
2W01-A	0	0	0	0	0	0
5CXK-A	0	0	0	0	0	0
6R24-A	0	0	0	0	0	0
5JNB-A	0	0	0	0	0	0
1HAR-A	0	0	0	0	0	0
1RU4-A	0	0	0	0	0	0
1XWW-A	0	0	0	0	0	0
2NPU-A	0	0	0	0	0	0
3UJ3-X	0	0	0	0	0	0
5MCE-A	0	0	0	0	0	0
4EAL-A	0	0	0	0	0	0
4J0M-A	0	0	0	0	0	0
2YXX-A	0	0	0	0	0	0
1YK9-A	0	0	0	0	0	0
6EY2-A	0	0	0	0	0	0
2F86-B	0	0	0	0	0	0
6DXZ-B	0	0	0	0	0	0
4Z53-A	0	0	0	0	0	0
4IQL-A	0	0	0	0	0	0
4HC8-A	0	0	0	0	0	0
3TOP-A	0	0	0	0	0	0
6RKU-B	0	0	0	0	0	0
2CZE-A	0	0	0	0	0	0
6NVW-B	0	0	0	0	0	0
4Z2C-C	0	0	0	0	0	0
2B67-A	0	0	0	0	0	0
2BQ1-I	0	0	0	0	0	0
4QBG-B	0	0	0	0	0	0
6MUX-K	0	0	0	0	0	0
5JNW-A	0	0	0	0	0	0
4IL1-A	0	0	0	0	0	0
5HQW-A	0	0	0	0	0	0
2ZBK-B	0	0	0	0	0	0
5O6D-A	0	0	0	0	0	0
6Z42-A	0	0	0	0	0	0
4MZ0-A	0	0	0	0	0	0
3LP8-A	0	0	0	0	0	0
5F5H-A	0	0	0	0	0	0
6O8B-A	1	0	0	0	0	0
5TF4-A	0	0	0	0	1	0
2C5Q-A	0	0	0	0	0	0
4NPH-A	0	0	0	0	0	0
5JRT-A	0	0	0	0	0	0
3HKL-A	0	0	0	0	0	0
5WGB-A	0	0	0	0	0	0
6GYT-A	0	0	0	0	0	0
2Z63-A	0	0	0	0	0	0
2ZVF-A	0	0	0	0	0	0
2D9F-A	0	0	1	0	0	0
1JWQ-A	0	0	0	0	0	0
5WZS-A	0	0	0	0	0	0
1XFY-A	0	0	0	0	0	0
2R8T-A	0	0	0	0	0	0
4XPS-A	0	0	0	0	0	0
4RCT-A	0	0	0	0	0	0
6FM7-A	0	0	0	0	0	0
5V2N-A	0	0	0	0	0	0
4WUM-A	0	0	0	0	0	0
3UK8-A	0	0	0	0	0	0
5HIE-A	0	1	0	0	0	0
6KK8-A	0	0	0	0	0	0
5VRB-A	0	0	0	0	0	0
6T0B-D	0	0	0	0	0	0
6CM4-A	0	0	0	0	0	0
2NRH-A	0	0	0	0	0	0
2Z01-A	0	0	0	0	0	0
2CXV-A	0	0	0	0	0	0
3MWA-A	0	0	0	0	0	0
2AYA-A	0	0	0	0	0	0
6JQM-A	0	0	0	0	0	0
5TD5-A	0	0	0	0	0	0
4UST-A	0	0	0	0	0	0
5FKV-D	0	0	0	0	0	0
1O77-A	0	0	0	0	0	0
3U71-A	0	0	0	0	0	0
4IIN-A	0	0	0	0	1	0
3G4I-A	0	0	0	0	0	0
6T0Y-A	0	0	0	0	0	0
1Z6U-A	0	0	0	0	0	0
6K0H-A	0	0	0	0	0	0
6R1H-A	0	0	0	0	0	0
2NOT-A	0	0	0	0	0	0
5C40-A	0	0	0	0	0	0
3K2H-A	0	0	0	0	0	0
2BUG-A	0	0	0	0	0	0
3LQJ-A	0	0	0	0	0	0
5X45-A	0	0	0	0	0	0
3SO2-A	0	0	0	0	0	0
3S82-A	0	0	0	0	0	0
2CMG-A	0	0	0	0	0	0
4DNA-A	0	0	0	0	0	0
6QCF-D4	0	0	0	0	0	0
2HNT-F	0	0	0	0	0	0
5DHD-A	0	0	0	0	0	0
5JPE-A	0	0	0	0	0	0
2J4K-A	0	0	0	0	0	0
6OPC-A	0	0	0	0	0	0
1NL7-A	0	0	0	0	0	0
1NQ6-A	0	0	0	0	0	0
1RZO-B	0	0	0	0	0	0
6RFQ-A	0	0	0	0	0	0
2R00-A	0	0	0	0	0	0
6GCA-A	0	0	0	0	0	0
4D73-B	0	0	0	0	0	0
2EZH-A	0	0	0	0	0	0
4ZVZ-A	0	0	0	0	0	0
5BS2-A	0	0	0	0	0	0
3AB1-A	0	0	0	0	0	0
6DWN-A	0	0	0	0	0	0
3GGU-A	0	0	0	0	0	0
3JYJ-A	0	0	0	0	0	0
3VOC-A	0	0	0	0	0	0
4WUR-A	0	0	0	0	0	0
2VW0-A	0	0	0	0	0	0
5UI4-A	0	0	0	0	0	0
4JJI-A	0	0	0	0	0	0
3DBA-A	0	0	0	0	0	0
2YEW-C	0	0	0	0	0	0
4LVO-P	0	0	0	0	0	0
6NFK-A	0	0	0	0	0	0
3LNC-A	0	0	0	0	0	0
3OLM-A	0	0	0	0	0	0
4W8L-A	0	0	0	0	0	0
1Z2U-A	0	0	0	0	0	0
2W4P-A	0	0	0	0	0	0
4D2V-A	1	0	0	0	0	0
3E46-A	0	0	0	0	0	0
2WUA-A	0	0	0	0	0	0
5Z9R-A	0	0	0	0	0	0
3ACB-A	0	0	0	0	0	0
1FR0-A	0	0	0	0	0	0
1M56-C	0	0	0	0	0	0
5CZ1-A	0	0	0	0	0	0
2EOB-A	0	0	0	0	0	0
6P55-A	0	0	0	0	0	0
5W8P-A	0	0	0	0	0	0
6KMW-aL	0	0	0	0	0	0
5AIR-A	1	0	0	0	0	0
6VDC-A	0	0	0	0	0	0
1UUF-A	0	0	0	0	0	0
2EDA-A	0	0	0	0	0	0
2KR1-A	0	0	0	0	0	0
4J5U-A	0	0	0	0	0	0
2GZM-A	0	0	0	0	0	0
6NTC-B	0	0	0	0	0	0
3UCH-A	0	0	0	0	0	0
3HKZ-A	0	0	0	0	0	0
3D6N-B	0	0	0	0	0	0
2VN6-B	0	0	0	0	0	0
2CIC-A	0	0	0	0	0	0
5K28-A	0	0	0	0	0	0
2O94-A	0	0	0	0	0	0
3UDO-A	0	0	0	0	0	0
4IX9-A	0	0	0	0	0	0
4GIV-A	0	0	1	0	0	0
1MAI-A	0	0	0	0	0	0
3OD0-A	0	0	0	0	0	0
5LHY-A	0	0	0	0	0	0
5YMX-A	0	0	0	0	0	0
6Q1Y-A	0	0	0	0	1	0
2YIB-A	0	0	0	0	0	0
4QQG-A	0	0	0	0	0	0
2A2N-A	0	0	0	0	0	0
1POV-3	0	0	0	1	0	0
3T50-A	0	0	0	0	0	0
2WB1-I	0	0	0	0	0	0
2C5D-C	0	0	0	0	0	0
4HY7-A	0	0	0	0	0	0
1QR7-A	0	0	0	0	0	0
3M65-A	0	0	0	0	0	0
6KYZ-A	0	0	0	0	0	0
3G8G-A	0	0	0	0	0	0
2XCO-A	0	0	0	0	0	0
6HUE-A	0	0	0	0	0	0
3V9C-A	0	0	0	0	0	0
4YJY-A	0	0	0	0	0	0
3OPQ-A	0	0	0	0	0	0
3IBJ-A	0	0	0	0	0	0
1QZ2-A	0	0	1	0	0	0
2B71-A	0	0	0	0	0	0
1VRA-B	0	0	0	0	0	0
2EF0-A	0	0	0	0	0	0
2ZR1-A	0	0	0	0	0	0
2KAF-A	0	0	0	0	0	0
2XDE-A	0	0	0	0	0	0
3MPL-A	0	0	0	0	0	0
3PZS-A	0	0	0	0	0	0
1UNF-X	0	0	0	0	0	0
1BVS-A	0	0	0	0	0	0
1G60-A	0	0	0	0	0	0
5I7Q-A	0	0	1	0	0	0
6FGA-I	0	0	0	0	0	0
1BSF-A	0	0	0	0	0	0
2RUS-A	0	0	0	0	0	0
3H7V-A	0	0	0	0	0	0
1A0H-A	0	0	0	0	0	0
2FDD-A	0	0	0	0	0	0
3WK2-A	0	0	0	0	0	0
2LJP-A	0	0	0	0	0	0
6V6Y-A	0	0	0	0	0	0
1EG1-A	0	0	0	0	0	0
3HV0-A	0	0	0	0	0	0
1ESM-A	0	0	0	0	0	0
2DV6-A	0	0	0	0	0	0
5XTD-s	0	0	0	0	0	0
5TEN-A	0	0	0	0	0	0
2VC6-A	0	0	0	0	0	0
2LDR-A	0	0	0	0	0	0
4P2L-A	0	0	0	0	0	0
6VLX-A	0	0	0	0	1	0
6BDX-A	0	0	0	0	0	0
4QT8-B	0	0	0	0	0	0
4G3H-A	0	0	0	0	0	0
3CO0-P	0	0	0	0	0	0
4PBV-A	0	0	0	0	0	0
3P56-A	0	0	0	0	0	0
2HPV-A	0	0	0	0	0	0
1S6I-A	0	0	0	0	0	0
4GSA-A	0	0	0	0	0	0
6V0M-A	0	0	0	0	0	0
3SI9-A	0	0	0	0	0	0
5G5A-A	0	0	0	0	0	0
6IPZ-Z	0	0	0	0	0	0
3NDZ-A	0	0	0	0	0	0
3ICV-A	0	0	0	0	0	0
4UM4-A	0	0	0	0	0	0
2YHN-A	0	0	0	0	0	0
1PVX-A	0	0	0	0	0	0
3EC3-A	0	0	0	0	0	0
6SOF-A	0	0	0	0	0	0
3LLR-A	0	0	0	0	0	0
3B7C-A	0	0	0	0	0	0
2HJH-A	0	0	0	0	0	0
3U1K-A	0	0	0	0	0	0
4X7Q-B	0	0	0	0	0	0
3FMX-X	0	0	0	0	0	0
2OZA-A	1	0	0	0	0	0
2CKZ-B	0	0	0	0	0	0
5GNK-A	0	1	0	0	0	0
4L05-A	0	0	0	0	0	0
4PE8-A	0	0	0	0	0	0
3LXA-A	0	0	0	0	0	0
4R0X-A	0	0	1	0	0	0
2GDR-A	0	0	0	0	0	0
3HKZ-G	0	0	0	0	0	0
3AV3-A	0	0	0	0	0	0
4NZG-A	0	0	0	0	0	0
2CU0-A	0	0	0	0	0	0
5LNS-A	0	0	0	0	0	0
1EUR-A	0	0	0	0	0	0
3HQG-A	0	0	0	0	0	0
2PK0-A	0	0	0	0	0	0
1GSQ-A	0	0	0	0	0	0
6CW5-A	0	0	0	0	0	0
2OU2-A	0	0	0	0	0	0
5APM-A	0	0	0	0	0	0
5M99-B	0	0	0	0	0	0
1DDZ-A	0	0	0	0	0	0
6G2J-I	0	0	0	0	0	0
5SVA-Z	0	0	0	0	0	0
5Q0C-A	0	0	0	0	0	0
5YWP-A	0	0	0	0	0	0
2BSZ-A	0	0	0	0	0	0
6GAN-L	0	0	0	0	0	0
4J23-A	0	0	0	0	0	0
3IX9-A	0	0	0	0	0	0
5UUZ-A	0	0	0	0	0	0
1O92-A	0	0	0	0	0	0
2EKX-A	0	0	0	0	0	0
5J63-A	0	0	0	0	0	0
3GCZ-A	0	0	0	0	0	0
3HRX-A	0	0	0	0	0	0
3H4P-a	0	0	0	0	0	0
6IDK-A	0	0	0	0	0	0
6SH6-A	0	0	0	0	0	1
1MBM-A	0	0	0	0	0	0
5JOE-A	0	0	0	0	0	0
4EB7-A	0	0	0	0	0	0
3MBD-A	0	0	0	0	0	0
3W6B-A	0	0	0	0	0	0
2FLC-A	0	0	0	0	0	0
5H4J-A	0	0	0	0	0	0
5KMM-A	0	1	0	0	0	0
1NEN-B	0	0	0	0	0	0
3LTI-A	0	0	0	0	0	0
2UZX-B	0	0	0	0	0	0
2QVR-A	0	0	0	0	0	0
3O1A-A	0	0	0	0	0	0
2FOI-C	0	0	0	0	1	0
3P4T-A	0	0	0	0	0	0
3ZLK-A	0	0	0	0	0	0
6O0V-A	0	0	0	0	0	0
2KUE-A	0	0	0	0	0	0
5FJT-A	0	0	0	0	0	0
4A4Z-A	0	0	0	0	0	1
1KOQ-A	0	0	0	0	0	0
4APC-A	1	0	0	0	0	0
4NLE-A	0	0	0	0	0	0
5H7W-A	0	0	0	0	0	0
6DXX-A	0	0	0	0	0	0
1D5A-A	0	0	0	0	0	0
2I87-A	0	0	0	0	0	0
2ZAO-A	0	0	0	0	0	0
1PM7-A	0	0	0	0	0	0
6G2J-L	0	0	0	0	0	0
1CR4-A	0	0	0	0	0	0
3EYX-A	0	0	0	0	0	0
4XZ1-A	0	0	0	0	0	0
6Q3M-A	0	0	0	0	0	0
4OYJ-A	0	0	0	0	0	0
3VM7-A	0	0	0	0	0	0
6D33-A	0	0	0	0	0	0
1CSK-A	0	0	0	0	0	0
3LV8-A	0	0	0	0	0	0
4DNL-A	0	0	0	0	0	0
1OA4-A	0	0	0	0	0	0
6QP5-A	1	0	0	0	0	0
2W8S-A	0	0	0	0	0	0
2R70-A	0	0	0	0	0	0
2QUB-A	0	0	0	0	0	0
2KSD-A	0	0	0	0	0	0
2LRN-A	0	0	0	0	0	0
1EZJ-A	0	0	0	0	0	0
1X49-A	0	0	0	0	0	0
6RSS-A	0	0	0	0	0	0
6RID-G	0	0	0	0	0	0
4NXB-A	0	0	0	0	0	0
5U6Y-A	1	0	0	0	0	0
1RI1-A	0	0	0	0	0	0
3N28-A	0	0	0	0	0	0
5TDD-A	0	0	0	0	0	0
6GO3-A	0	0	0	0	0	0
3VAB-A	0	0	0	0	0	0
2B3O-A	0	0	0	0	0	0
3TJJ-A	0	0	0	0	0	0
5WSO-A	0	0	0	0	0	0
5O7B-A	0	0	0	0	0	0
2JYL-A	0	0	0	0	0	0
3G8M-A	0	0	0	0	0	0
3L87-A	0	0	0	0	0	0
5KZ7-A	1	0	0	0	0	0
3PGM-A	0	0	0	0	0	0
4NSL-A	0	0	0	0	0	0
3UIB-A	1	0	0	0	0	0
6J5G-A	0	0	0	0	0	0
5VMK-A	0	0	0	0	0	0
4BGU-A	0	0	0	0	0	0
1X0A-A	0	0	0	0	0	0
6C8Q-A	0	0	0	0	0	0
2DB3-A	0	0	0	0	0	1
1S9C-A	0	0	0	0	0	0
7BVP-A	0	0	0	0	0	0
5IXC-A	0	0	0	0	0	0
4P7B-A	0	0	0	0	0	0
5JJA-C	0	0	0	0	0	0
4EHJ-A	0	0	0	0	0	0
5CMO-A	0	0	0	0	0	0
3UZV-A	0	0	0	0	0	0
1GZD-A	0	0	0	0	0	0
4QIW-N	0	0	0	0	0	0
3RRE-A	0	0	0	0	0	0
5LK8-C	0	0	0	1	0	0
3STI-A	0	0	0	0	0	0
1EUU-A	0	0	0	0	0	0
1PE9-A	0	0	0	0	0	0
6AZI-A	0	0	0	0	0	0
4UUD-B	0	0	0	0	0	0
1HQC-A	0	0	0	0	0	0
4IL2-A	0	0	0	0	0	0
5J49-A	0	0	0	0	0	0
2O2V-A	0	0	0	0	0	0
5U7N-A	0	0	0	0	0	0
4A5G-A	0	0	0	0	0	0
2EDQ-A	0	0	0	0	0	0
3ZZW-A	0	1	0	0	0	0
2JON-A	0	0	0	0	0	0
4F3L-A	0	0	0	0	0	0
1VMD-A	0	0	0	0	0	0
3SQG-C	0	0	0	0	0	0
3J0K-C	0	0	0	0	0	0
3D0N-A	0	0	0	0	0	0
6GVG-A	0	0	0	0	0	0
1WCR-A	0	0	0	0	0	0
1VCN-A	0	0	0	0	0	0
3TML-A	0	0	0	0	0	0
4CJX-A	0	0	0	0	0	0
2R3U-A	0	0	0	0	0	0
4YFF-A	0	1	0	0	0	0
1D5H-B	0	0	0	0	0	0
2XHF-A	0	0	0	0	0	0
5MZF-A	0	0	0	0	0	0
6Q23-C	0	0	0	0	0	0
2VMJ-A	0	0	0	0	0	0
4DQF-A	0	0	0	0	0	0
4EFA-C	0	0	0	0	0	0
5WS7-A	0	0	0	0	0	0
1UZM-A	0	0	0	0	1	0
3OPP-A	0	0	0	0	0	0
6BMC-A	0	0	0	0	0	0
2EEX-A	0	0	0	0	0	0
6PCM-A	0	0	0	0	0	0
2RQ6-A	0	0	0	0	0	0
3A14-A	0	0	0	0	0	0
1TTV-A	0	0	0	0	0	0
6B67-A	0	0	0	0	0	0
3SUR-A	0	0	0	0	0	0
4HWO-A	0	0	0	0	0	0
2JQL-A	0	0	0	0	0	0
3J9B-B	0	0	0	0	0	0
4Q0M-A	0	0	0	0	0	0
3JA6-C	0	0	0	0	0	0
6TI2-B	0	0	0	0	0	0
2UCZ-A	0	0	0	0	0	0
2L6M-A	0	0	0	0	0	0
3NE9-A	0	0	0	0	0	0
2QYT-A	0	0	0	0	0	0
4G6Z-A	0	0	0	0	0	0
6KC4-A	0	0	0	0	0	0
1CSN-A	1	0	0	0	0	0
4ZG5-D	0	0	0	0	0	0
1SI8-A	0	0	0	0	0	0
5U4W-G	0	0	0	0	0	0
5YYA-A	0	0	0	0	0	0
3L6V-A	0	0	0	0	0	0
6CHG-C	0	0	0	0	0	0
6B5K-A	0	0	0	0	0	0
4Q95-A	0	0	0	0	0	0
2UVM-A	0	0	0	0	0	0
6AO5-A	1	0	0	0	0	0
5NEJ-1	0	0	0	1	0	0
5X6J-A	0	0	0	0	0	0
2O0J-A	0	0	0	0	0	0
6PGU-A	0	0	0	0	0	0
3G7N-A	0	0	0	0	0	0
2VA0-A	0	0	0	0	0	0
5MPD-V	0	0	0	0	0	0
2KQE-A	0	0	0	0	0	0
1MHM-B	0	0	0	0	0	0
6RCY-A	0	0	1	0	0	0
3CIR-B	0	0	0	0	0	0
5DMR-A	0	0	0	0	0	0
2KSF-A	0	0	0	0	0	0
6DQW-A	0	0	0	0	0	0
4ME6-A	0	0	0	0	0	0
5O5P-4	0	0	0	0	0	0
6WFM-A	0	0	0	0	0	0
5EES-A	0	0	0	0	0	0
3HVS-A	0	0	0	0	0	0
3T1U-A	0	0	0	0	0	0
6C9D-A	1	0	0	0	0	0
2CT0-A	0	0	0	0	0	0
1V9X-A	0	0	0	0	0	0
5ZQT-A	0	0	0	0	0	0
2DN7-A	0	0	0	0	0	0
3VQF-A	0	0	0	0	0	0
4PX9-A	0	0	0	0	0	1
1EXH-A	0	0	0	0	0	0
5GPN-g	0	0	0	0	0	0
5K1A-A	0	0	0	0	0	0
1CEO-A	0	0	0	0	0	0
6H3P-A	0	0	0	0	0	0
3UIM-A	1	0	0	0	0	0
1N9N-A	0	0	0	0	0	0
2A85-A	0	0	0	0	0	0
4YDS-A	0	0	0	0	0	0
2CQU-A	0	0	0	0	0	0
3UTO-A	1	0	0	0	0	0
6F3F-A	0	1	0	0	0	0
2DJ3-A	0	0	0	0	0	0
3ZO9-A	0	0	0	0	0	0
2GE5-A	0	0	0	0	0	0
1Q1C-A	0	0	1	0	0	0
4B0A-A	0	0	0	0	0	0
4FAO-E	0	0	0	0	0	0
4MJM-A	0	0	0	0	0	0
2KGJ-A	0	0	0	0	0	0
5GOT-A	0	0	0	0	0	0
1GS0-A	0	0	0	0	0	0
3WBE-A	0	0	0	0	0	0
6N13-B	0	0	0	0	0	0
3P16-A	0	0	0	0	0	0
3BFR-A	0	0	0	0	0	0
2ZZN-A	0	0	0	0	0	0
3NDZ-E	0	0	0	0	0	0
3R7C-A	0	0	0	0	0	0
1W6V-A	0	0	0	0	0	0
6G8V-A	0	0	0	0	0	0
6LNP-B	0	0	0	0	0	0
6IHE-A	0	0	0	0	0	0
3TG3-A	0	0	0	0	0	0
4ONE-A	0	0	0	0	1	0
3W8H-B	0	0	0	0	0	0
2CLY-B	0	0	0	0	0	0
3W6L-A	0	0	0	0	0	0
5M07-A	1	0	0	0	0	0
1L1P-A	0	0	1	0	0	0
3RUB-L	0	0	0	0	0	0
4EAR-A	0	0	0	0	0	0
2XNP-A	1	0	0	0	0	0
2PCR-A	0	0	0	0	0	0
4EAG-A	0	0	0	0	0	0
4HI2-A	0	0	0	0	0	0
3P9X-A	0	0	0	0	0	0
2K7V-A	0	0	0	0	0	0
2V1Y-A	0	0	0	0	0	0
1IGO-A	0	0	0	0	0	0
4FG9-A	1	0	0	0	0	0
1ZXE-A	1	0	0	0	0	0
4Z61-C	0	0	0	0	0	0
6GL0-A	0	0	0	0	0	0
2E40-A	0	0	0	0	0	0
2PL3-A	0	0	0	0	0	1
1HQS-A	0	0	0	0	0	0
4MQ6-A	0	0	0	0	0	0
2GKS-A	0	0	0	0	0	0
3PTW-A	0	0	0	0	0	0
2RM6-A	0	0	0	0	0	0
2YZ8-A	0	0	0	0	0	0
1R9T-L	0	0	0	0	0	0
3RTJ-B	0	0	0	0	0	0
2EF5-A	0	0	0	0	0	0
1O0X-A	0	0	0	0	0	0
4I1T-A	0	0	0	0	0	0
3ECW-A	0	0	0	0	0	0
2BC1-A	0	0	0	0	0	0
6R1O-A	0	0	0	0	0	0
5B6A-A	0	0	0	0	0	0
3I62-A	0	0	0	0	0	1
2YSL-A	0	0	0	0	0	0
4ZDR-A	0	0	0	0	0	0
4S3M-A	0	0	0	0	0	0
3CD2-A	0	0	0	0	0	0
2KU2-A	0	0	0	0	0	0
6U5L-A	1	0	0	0	0	0
6DX9-A	0	0	0	0	0	0
4OTM-A	0	0	0	0	0	0
3UF4-A	0	0	0	0	0	0
2REE-A	0	0	0	0	0	0
3UG4-A	0	0	0	0	0	0
3GZF-A	0	0	0	0	0	0
3GQL-A	0	1	0	0	0	0
2YFN-A	0	0	0	0	0	0
3W4P-A	0	0	0	0	0	0
3IDV-A	0	0	0	0	0	0
1OXN-A	0	0	0	0	0	0
3AB2-A	0	0	0	0	0	0
4J2U-A	0	0	0	0	0	0
5UJ2-A	0	0	0	0	0	0
5E7S-A	0	0	0	0	0	0
3TV2-A	0	0	0	0	0	0
3GRC-A	0	0	0	0	0	0
4XSC-A	0	0	0	0	0	0
1SH9-A	0	0	0	0	0	0
4TKD-A	0	0	0	0	0	0
6CI9-A	0	0	0	0	1	0
2AMX-A	0	0	0	0	0	0
1V47-A	0	0	0	0	0	0
1F6M-A	0	0	0	0	0	0
2LY7-A	0	0	0	0	0	0
6HTY-A	0	0	0	0	0	0
2W0N-A	0	0	0	0	0	0
4W5U-B	0	0	0	0	0	0
5FUS-A	0	0	0	0	0	0
3LWB-A	0	0	0	0	0	0
3OAC-B	0	0	0	0	0	0
1R6R-A	0	0	0	0	0	0
2V2F-F	0	0	0	0	0	0
4ZHS-D	0	0	0	0	0	0
2Y6E-A	0	0	0	0	0	0
4R38-A	0	0	0	0	0	0
3DC5-A	0	0	0	0	0	0
3Q53-A	1	0	0	0	0	0
1C41-A	0	0	0	0	0	0
1QCQ-A	0	0	0	0	0	0
4EG0-A	0	0	0	0	0	0
2CKC-A	0	0	0	0	0	0
4UBQ-A	0	0	0	0	0	0
4JPB-A	0	0	0	0	0	0
1RP1-A	0	0	0	0	0	0
4ODP-A	0	0	1	0	0	0
3DGT-A	0	0	0	0	0	0
2LXF-A	0	0	0	0	0	0
6FIG-A	0	0	0	0	0	0
2PBC-A	0	0	1	0	0	0
3KVN-X	0	0	0	0	0	0
1LUM-A	0	0	0	0	0	0
6Q45-A	0	0	0	0	0	0
3RY7-A	0	0	0	0	0	0
1NM2-A	0	0	0	0	0	0
6VJ2-A	0	0	0	0	0	0
1DY6-A	0	0	0	0	0	0
6L0O-A	0	0	0	0	0	0
1OSN-A	0	0	0	0	0	0
4N8U-A	0	0	0	0	0	0
3O8O-A	0	0	0	0	0	0
1YLK-A	0	0	0	0	0	0
6QPH-C	0	0	0	0	0	0
1PJW-A	0	0	0	0	0	0
2HIX-A	0	0	0	0	0	0
3FQQ-A	0	0	0	0	0	0
4CL1-A	0	0	0	0	0	0
6GLL-A	0	0	0	0	0	0
6KMX-aD	0	0	0	0	0	0
4N4Q-A	0	0	0	0	0	0
2VU5-A	0	0	0	0	0	0
3HCS-A	0	0	0	0	0	0
2V32-A	0	0	0	0	0	0
1CER-O	0	0	0	0	0	0
3WBI-A	0	0	0	0	0	0
1MKB-A	0	0	0	0	0	0
6AL3-A	0	0	0	0	0	0
3VNN-A	0	0	0	0	0	0
2C8N-A	0	0	0	0	0	0
1VL1-A	0	0	0	0	0	0
2NSA-A	0	0	0	0	0	0
5TOS-A	0	1	0	0	0	0
5FQ1-A	0	0	0	0	0	0
6DXZ-A	0	0	0	0	0	0
1E3X-A	0	0	0	0	0	0
1F7T-A	0	0	0	0	0	0
1LZO-A	0	0	0	0	0	0
6IJK-A	0	0	0	0	0	0
3KRC-A	0	0	0	0	0	0
5A9K-A	0	0	0	0	0	0
2E6R-A	0	0	0	0	0	0
5B1Y-A	0	0	0	0	1	0
2VXO-A	0	0	0	0	0	0
3MUE-A	0	0	0	0	0	0
3IWI-A	0	0	0	0	0	0
5NHS-A	0	0	0	0	0	0
3DC6-A	0	0	0	0	0	0
6AH3-E	0	0	0	0	0	0
5UXZ-A	0	0	0	0	0	0
3DZE-A	0	0	0	0	0	0
3VGJ-A	0	0	0	0	0	0
4Y2E-A	0	0	0	0	0	0
5YOJ-A	0	0	0	0	0	0
1BG7-A	0	0	0	0	0	0
1VSU-A	0	0	0	0	0	0
2YBB-I	0	0	0	0	0	0
3PR8-A	0	0	0	0	0	0
1X60-A	0	0	0	0	0	0
3TCV-A	0	0	0	0	0	0
4M6W-A	0	0	0	0	0	0
4E51-A	0	0	0	0	0	0
3IHP-A	0	0	0	0	0	0
1ND5-A	0	0	0	0	0	0
5G04-S	0	0	0	0	0	0
4DKW-A	0	0	0	0	0	0
2JAY-A	0	0	0	0	0	0
1UZR-A	0	0	0	0	0	0
1JOY-A	0	0	0	0	0	0
1KO7-A	0	0	0	0	0	0
2C8I-D	0	0	0	0	0	0
3DHZ-A	0	0	0	0	0	0
1XI6-A	0	0	0	0	0	0
3ROF-A	0	0	0	0	0	0
4NV8-A	0	0	0	0	0	0
3EWR-A	0	0	0	0	0	0
4RNX-A	0	0	0	0	0	0
5WAC-A	0	0	0	0	0	0
6F5D-G	0	0	0	0	0	0
6E4E-A	0	0	0	0	0	0
2DTU-A	0	0	0	0	0	0
3TQE-A	0	0	0	0	0	0
1G6W-A	0	0	0	0	0	0
3R49-A	0	0	0	0	0	0
4QNS-A	0	0	0	0	0	0
2WG9-A	0	0	0	0	0	0
3IIK-A	0	0	0	0	0	0
1PQ3-A	0	0	0	0	0	0
6H3A-A	0	0	0	0	0	0
3VAZ-P	0	0	0	0	0	0
6G30-A	0	0	0	0	0	0
1C25-A	0	0	0	0	0	0
5VEW-A	0	0	0	0	0	0
5Z16-A	0	0	0	0	0	0
1O7X-A	0	0	0	0	0	0
6DU6-A	0	0	0	0	0	0
3ZE8-A	0	0	0	0	0	0
6JRQ-A	0	0	0	0	0	0
2GI4-A	0	0	0	0	0	0
6NMI-B	0	0	0	0	0	0
2DAY-A	0	0	0	0	0	0
3AI4-A	0	0	0	0	0	0
6Q99-A	0	0	0	0	0	0
2EBD-A	0	0	0	0	0	0
2VDW-A	0	0	0	0	0	0
3PRB-A	0	0	1	0	0	0
1QU6-A	0	0	0	0	0	0
5VK4-A	0	0	0	0	0	0
1XZN-A	0	0	0	0	0	0
2DGZ-A	0	0	0	0	0	0
3NEP-X	0	0	0	0	0	0
6RJN-A	0	0	0	0	0	0
5NP2-A	0	0	0	0	0	0
3K3P-A	0	0	0	0	0	0
3U7J-A	0	0	0	0	0	0
5N56-A	0	0	0	0	0	0
5DYK-A	1	0	0	0	0	0
1P88-A	0	0	0	0	0	0
2FWB-A	0	0	0	0	0	0
1P6S-A	0	0	0	0	0	0
1JHL-A	0	0	0	0	0	0
2CFM-A	0	0	0	0	0	0
4EKJ-A	0	0	0	0	0	0
6KLJ-A	0	0	0	0	0	0
5ZEF-A	0	0	0	0	0	0
2ORV-A	0	0	0	0	0	0
2ZBT-A	0	0	0	0	0	0
5OC7-D	0	0	0	0	0	0
4BIN-A	0	0	0	0	0	0
1RK2-A	0	0	0	0	0	0
3O5Y-A	0	0	0	0	0	0
1VIA-A	0	0	0	0	0	0
3QGK-A	0	0	0	0	0	0
3IO7-A	0	1	0	0	0	0
3LLM-A	0	0	0	0	0	1
5EZV-A	1	0	0	0	0	0
4E19-A	0	0	0	0	0	0
4U4I-A	0	0	0	0	0	0
6Q8N-A	0	0	0	0	0	0
1RPM-A	0	0	0	0	0	0
3HCK-A	0	0	0	0	0	0
3H86-B	0	0	0	0	0	0
5VXZ-C	0	0	0	0	0	0
2WWY-A	0	0	0	0	0	1
3CR7-A	0	0	0	0	0	0
3JYB-A	0	0	0	0	0	0
3KQA-A	0	0	0	0	0	0
1OQS-A	0	0	0	0	0	0
3C1X-A	0	1	0	0	0	0
6B4O-A	0	0	0	0	0	0
2G4C-A	0	0	0	0	0	0
2X5I-C	0	0	0	1	0	0
5GUP-i	0	0	0	0	0	0
4CPD-A	0	0	0	0	0	0
5J5D-A	0	0	0	0	0	0
3CH7-A	0	0	0	0	0	0
2DT9-A	0	0	0	0	0	0
2BIF-A	0	0	0	0	0	0
2FGY-A	0	0	0	0	0	0
2AR3-A	0	0	0	0	0	0
6N33-A	0	1	0	0	0	0
5EIU-A	0	0	0	0	0	0
6K0A-C	0	0	0	0	0	0
3T3C-A	0	0	0	0	0	0
6NU9-A	0	0	0	0	0	0
1NTY-A	0	0	0	0	0	0
2XSW-A	0	0	0	0	0	0
1L0B-A	0	0	0	0	0	0
6QU1-A	0	0	0	0	0	0
3EZH-A	0	0	0	0	0	0
4UNF-A	0	0	0	0	0	0
4MWD-A	0	0	0	0	0	0
2RB4-A	0	0	0	0	0	0
4KRU-A	0	0	0	0	0	0
4YYE-A	0	0	0	0	0	0
4NAS-A	0	0	0	0	0	0
3H1S-A	0	0	0	0	0	0
3GBZ-A	1	0	0	0	0	0
2Q2E-A	0	0	0	0	0	0
6N0X-A	0	0	0	0	0	0
6JIJ-B	0	0	0	0	0	0
1RTY-A	0	0	0	0	0	0
5EEK-A	0	0	0	0	0	0
5K26-A	0	0	0	0	0	0
4U9S-C	0	0	0	0	0	0
6T41-A	1	0	0	0	0	0
4UP8-A	0	0	0	0	0	0
1W0M-A	0	0	0	0	0	0
1JIA-A	0	0	0	0	0	0
5LK8-A	0	0	0	0	0	0
3VHT-B	0	0	0	0	0	0
2PT6-A	0	0	0	0	0	0
1FVG-A	0	0	0	0	0	0
4BL7-A	0	0	0	0	0	0
4FUR-A	0	0	0	0	0	0
3UPW-A	0	0	0	0	0	0
6K8Z-A	0	0	0	0	0	0
3G6W-A	0	0	0	0	0	0
5UTH-A	0	0	0	0	0	0
2GLL-A	0	0	0	0	0	0
5XZO-A	0	0	0	0	0	0
1M2X-A	0	0	0	0	0	0
5E26-A	0	0	0	0	0	0
1YBD-A	0	0	0	0	0	0
3QR3-A	0	0	0	0	0	0
5GXU-A	0	0	0	0	0	0
1QQ0-A	0	0	0	0	0	0
4U2L-A	0	0	0	0	0	0
1X48-A	0	0	0	0	0	0
4ZNG-C	0	0	0	0	0	0
3EGA-A	0	0	0	0	0	0
3RKR-A	0	0	0	0	0	0
3WQY-A	0	0	0	0	0	0
2OBX-A	0	0	0	0	0	0
4FA0-A	0	0	0	0	0	0
1OXH-A	0	0	0	0	0	0
4Q5F-A	0	0	0	0	0	0
3A5C-D	0	0	0	0	0	0
3EHB-B	0	0	0	0	0	0
4LNA-A	0	0	0	0	0	0
6UYF-E	0	0	0	0	0	0
1VJ7-A	0	0	0	0	0	0
4PQ6-A	0	0	0	0	0	0
4C3J-N	0	0	0	0	0	0
6NYD-C	0	0	0	0	0	0
5IQZ-A	0	0	0	0	0	0
5TRB-A	0	0	0	0	0	0
1AW8-B	0	0	0	0	0	0
4COQ-A	0	0	0	0	0	0
3D6X-A	0	0	0	0	0	0
5JEF-A	0	0	0	0	0	0
6IE2-A	0	0	0	0	0	0
1EPZ-A	0	0	0	0	0	0
2OD2-A	0	0	0	0	0	0
3ZTG-A	0	0	0	0	0	0
3DEC-A	0	0	0	0	0	0
1SMQ-A	0	0	0	0	0	0
2CG8-A	0	0	0	0	0	0
4Y2G-A	0	0	0	0	0	0
1P77-A	0	0	0	0	0	0
2R2P-A	0	1	0	0	0	0
1L3E-B	0	0	0	0	0	0
6J6U-A	0	0	0	0	0	0
1C7Z-A	0	0	0	0	0	0
4O6V-A	0	0	0	0	1	0
2BS9-A	0	0	0	0	0	0
3MY0-A	0	1	0	0	0	0
6J6Y-A	0	0	0	0	0	0
5O31-M	0	0	0	0	0	0
3T55-A	0	0	0	0	0	0
4GYK-A	0	0	0	0	0	0
3MUU-A	0	0	0	0	0	0
1Z5U-A	0	0	0	0	0	0
5C9A-B	0	0	0	1	0	0
6HUF-A	0	0	0	0	0	0
3WE3-A	0	0	0	0	0	0
6RZS-A	0	0	0	0	0	0
2FX5-A	0	0	0	0	0	0
4MJS-A	0	0	0	0	0	0
4MKG-A	0	0	0	0	0	0
1M2T-A	0	0	0	0	0	0
2MTS-A	0	0	0	0	0	0
3LO0-A	0	0	0	0	0	0
2VZ6-A	1	0	0	0	0	0
1KS5-A	0	0	0	0	0	0
1BJO-A	0	0	0	0	0	0
6CXH-A	0	0	0	0	0	0
5HOT-A	0	0	0	0	0	0
4PTW-A	0	0	0	0	0	0
6HMZ-X	0	0	0	0	0	0
5L5A-K	0	0	0	0	0	0
4GIT-A	0	0	0	0	0	0
1ZC0-A	0	0	0	0	0	0
3AG4-D	0	0	0	0	0	0
3TGH-A	0	0	0	0	0	0
1CX1-A	0	0	0	0	0	0
5US9-A	0	0	0	0	0	0
5UF2-A	0	0	0	0	0	0
2PFM-A	0	0	0	0	0	0
3WIB-A	0	0	0	0	0	0
5NBK-A	0	0	0	0	0	0
4ZR7-A	0	0	0	0	0	0
5NUE-A	0	0	0	0	0	0
4GW9-A	0	0	0	0	0	0
5I92-A	0	0	0	0	0	0
2QX3-A	0	0	0	0	0	0
3FYE-A	0	0	0	0	0	0
4CQG-A	1	0	0	0	0	0
5Y0V-A	0	0	0	0	0	0
2E3A-A	0	0	0	0	0	0
6PTQ-A	0	0	0	0	0	0
2IJA-A	0	0	0	0	0	0
2IXS-A	0	0	0	0	0	0
2JVN-A	0	0	0	0	0	0
5HUL-A	0	0	0	0	0	0
2J8A-A	0	0	0	0	0	0
5J9Q-E	0	0	0	0	0	0
2ET6-A	0	0	0	0	0	0
5HTF-A	0	0	0	0	0	0
4OIG-A	0	0	0	0	0	0
2RD5-A	0	0	0	0	0	0
5TEA-A	0	0	0	0	0	0
3J47-V	0	0	0	0	0	0
2LWR-A	0	0	0	0	0	0
3BBY-A	0	0	0	0	0	0
1MH7-A	0	0	0	0	0	0
4WN3-A	0	0	0	0	0	0
3E0M-A	0	0	0	0	0	0
2B8T-A	0	0	0	0	0	0
2YEV-C	0	0	0	0	0	0
7C2J-A	0	0	0	0	0	0
6HHT-W1	0	0	0	0	0	0
5VF9-A	0	0	0	0	0	0
2YUQ-A	0	0	0	0	0	0
5CEF-A	0	0	0	0	0	0
5EZQ-A	0	0	0	0	0	0
2HRV-A	0	0	0	0	0	0
1YFI-A	0	0	0	0	0	0
6FXS-B	0	0	0	0	0	0
5DX9-A	0	0	0	0	0	0
4CPZ-A	0	0	0	0	0	0
1QHH-D	0	0	0	0	0	0
6CZ5-A	0	0	0	0	0	1
1D2N-A	0	0	0	0	0	0
3HDH-A	0	0	0	0	0	0
1MEC-1	0	0	0	0	0	0
1PIV-3	0	0	0	1	0	0
4HY5-A	0	0	0	0	0	0
6K0J-A	1	0	0	0	0	0
3VPZ-A	0	0	0	0	0	0
5LCW-S	0	0	0	0	0	0
5A46-A	0	1	0	0	0	0
1TME-1	0	0	0	0	0	0
6OGD-C	0	0	0	0	0	0
2B5O-A	0	0	0	0	0	0
6XYA-B	0	0	0	0	0	0
3HST-B	0	0	0	0	0	0
3AON-A	0	0	0	0	0	0
1G0Z-A	0	0	0	0	0	0
2PRG-C	0	0	0	0	0	0
3FW6-A	0	0	0	0	0	0
6N2Y-A	0	0	0	0	0	0
3L77-A	0	0	0	0	0	0
2FAQ-A	0	0	0	0	0	0
1XR4-A	0	0	0	0	0	0
4L42-A	1	0	0	0	0	0
2V40-A	0	0	0	0	0	0
2IEY-A	0	0	0	0	0	0
3BY4-A	0	0	0	0	0	0
2R98-A	0	0	0	0	0	0
1OHZ-B	0	0	0	0	0	0
6QM8-M	0	0	0	0	0	0
4I05-A	0	0	0	0	0	0
6NI3-R	0	0	0	0	0	0
3S8S-A	0	0	0	0	0	0
1RVV-A	0	0	0	0	0	0
4C3J-C	0	0	0	0	0	0
5JZE-A	0	0	0	0	0	0
6J3O-A	0	0	0	0	0	0
6J4J-H	0	0	0	0	0	0
5LP7-H	0	0	0	0	0	0
5XZ2-A	0	0	0	0	0	0
1IN6-A	0	0	0	0	0	0
1KRS-A	0	0	0	0	0	0
5GKA-A	0	0	0	1	0	0
1A1S-A	0	0	0	0	0	0
3HXX-A	0	0	0	0	0	0
5MYA-A	0	0	0	0	0	0
6PR3-A	0	0	0	0	0	0
2OUD-A	0	0	0	0	0	0
5KZ9-A	0	0	0	0	0	0
4EL1-A	0	0	0	0	0	0
6UGM-M	0	0	0	0	0	0
3DO8-A	0	0	0	0	0	0
5VN4-A	0	0	0	0	0	0
2R8R-A	0	0	0	0	0	0
3NR8-B	0	0	0	0	0	0
5BRE-A	0	0	0	0	0	0
1VC4-A	0	0	0	0	0	0
4Y83-A	1	0	0	0	0	0
4ORB-A	0	0	0	0	0	0
4ITY-A	0	0	0	0	0	0
2IBU-A	0	0	0	0	0	0
6MR4-A	0	0	0	0	0	0
4BSJ-A	0	0	0	0	0	0
2WZR-2	0	0	0	1	0	0
5CXV-A	0	0	0	0	0	0
1NOX-A	0	0	0	0	0	0
6YL7-A	0	0	0	0	0	0
4NST-A	1	0	0	0	0	0
6V11-A	0	0	0	0	0	0
4L2A-A	0	0	0	0	0	0
2WKX-A	0	0	0	0	0	0
3VHN-A	0	0	0	0	0	0
5X8I-B	0	0	0	0	0	0
1T4L-B	0	0	0	0	0	0
3QU1-A	0	0	0	0	0	0
2A0I-A	0	0	0	0	0	0
1Z9W-A	0	0	0	0	0	0
5D1F-A	0	0	0	0	0	0
1X23-A	0	0	0	0	0	0
2C9A-A	0	0	0	0	0	0
5IVB-A	0	0	0	0	0	0
5UC5-A	0	0	0	0	0	0
5EFQ-A	1	0	0	0	0	0
6JDS-A	0	0	0	0	0	0
4ETM-A	0	0	0	0	0	0
5UH7-A	0	0	0	0	0	0
1SC7-A	0	0	0	0	0	0
3VTT-A	0	0	0	0	0	0
5MAL-A	0	0	0	0	0	0
1PIV-1	0	0	0	1	0	0
3C8X-A	0	0	0	0	0	0
5XB0-A	0	0	1	0	0	0
5FL7-G	0	0	0	0	0	0
1G9T-A	0	0	0	0	0	0
6PTO-h	0	0	0	0	0	0
6BN2-A	0	0	0	0	0	0
3L6C-A	0	0	0	0	0	0
4C3J-I	0	0	0	0	0	0
1OD6-A	0	0	0	0	0	0
5LKB-A	0	0	0	0	0	0
1JVW-A	0	0	1	0	0	0
3CL4-A	0	0	0	0	0	0
3RNV-A	0	0	0	0	0	0
5KWG-C	0	0	0	0	0	0
5B8I-C	0	0	1	0	0	0
3QY1-A	0	0	0	0	0	0
5ITQ-A	0	0	0	0	0	0
5HUT-A	0	0	0	0	0	0
3BOC-A	0	0	0	0	0	0
5ZRX-A	0	0	0	0	0	0
4PW6-A	0	0	0	0	0	0
6GJ2-A	0	0	0	0	0	0
5ZDZ-A	0	0	0	0	0	0
4R7U-A	0	0	0	0	0	0
1EE8-A	0	0	0	0	0	0
4DPZ-X	0	0	0	0	0	0
2XQ1-A	0	0	0	0	0	0
1O8P-A	0	0	0	0	0	0
5HPJ-A	0	0	0	0	0	0
6NYB-B	1	0	0	0	0	0
3FPI-A	0	0	0	0	0	0
1VCH-A	0	0	0	0	0	0
3P4E-A	0	0	0	0	0	0
1BD3-D	0	0	0	0	0	0
3ORI-A	1	0	0	0	0	0
1ZXX-A	0	0	0	0	0	0
6FBA-A	0	0	0	0	0	0
5YXA-A	0	0	0	0	0	0
2CG5-B	0	0	0	0	0	0
1GUZ-A	0	0	0	0	0	0
4GMK-A	0	0	0	0	0	0
6BZH-A	0	0	0	0	0	0
2VQR-A	0	0	0	0	0	0
1YRV-A	0	0	0	0	0	0
1YF9-A	0	0	0	0	0	0
6G5J-A	0	0	0	0	0	0
6FF7-t	0	0	0	0	0	0
4NZ0-A	0	0	0	0	0	0
1X9X-A	0	0	0	0	0	0
3UFB-A	0	0	0	0	0	0
3OSU-A	0	0	0	0	1	0
1C9Y-A	0	0	0	0	0	0
3HIQ-A	0	0	0	0	0	0
1V0B-A	1	0	0	0	0	0
2LPE-A	0	0	0	0	0	0
5W7Z-A	0	0	0	0	0	0
4GKB-A	0	0	0	0	1	0
2BBW-A	0	0	0	0	0	0
5GUP-m	0	0	0	0	0	0
3O55-A	0	0	0	0	0	0
2OQA-A	0	0	0	0	0	0
4X2R-A	0	0	0	0	0	0
5GTJ-A	0	0	0	0	0	0
1M7G-A	0	0	0	0	0	0
4OLI-A	0	1	0	0	0	0
2DZB-A	0	0	0	0	0	0
5O2A-B	0	0	0	0	0	0
1MIO-B	0	0	0	0	0	0
3OPW-A	0	0	0	0	0	0
5VE5-A	0	0	0	0	0	0
2YAP-A	0	0	0	0	0	0
5DXN-A	0	0	0	0	0	0
4KKM-A	0	0	0	0	0	0
4P6V-F	0	0	0	0	0	0
1TG6-A	0	0	0	0	0	0
3TAC-A	1	0	0	0	0	0
5O7J-A	0	0	0	0	0	0
2WIE-A	0	0	0	0	0	0
5JJ7-A	0	0	0	0	0	0
2E3D-A	0	0	0	0	0	0
4A3S-A	0	0	0	0	0	0
2IJC-A	0	0	0	0	0	0
5L5W-G	0	0	0	0	0	0
4CAB-A	0	0	0	0	0	0
1FR1-A	0	0	0	0	0	0
3QHY-A	0	0	0	0	0	0
3UDB-A	1	0	0	0	0	0
6RA0-A	0	0	0	0	0	0
6CEP-A	0	0	0	0	0	0
5U4H-A	0	0	0	0	0	0
3VOM-A	0	0	0	0	0	0
6B4I-E	0	0	0	0	0	1
2O5R-A	0	0	0	0	0	0
1UG8-A	0	0	0	0	0	0
4YLT-A	0	0	0	0	0	0
3ZWA-A	0	0	0	0	0	0
6KI7-A	0	0	0	0	0	0
6KC5-B	0	0	0	0	0	0
3O8N-A	0	0	0	0	0	0
6QM8-G	0	0	0	0	0	0
3ML0-A	0	0	0	0	0	0
2HJ9-C	0	0	0	0	0	0
1YUM-A	0	0	0	0	0	0
3PS4-A	0	0	0	0	0	0
2UZG-A	0	0	0	0	0	0
4F3R-A	0	0	0	0	0	0
1BOH-A	0	0	0	0	0	0
3A3J-A	0	0	0	0	0	0
5UJW-A	0	0	0	0	0	0
1GUA-B	0	0	0	0	0	0
2HPP-P	0	0	0	0	0	0
3EZI-A	0	0	0	0	0	0
1QCR-D	0	0	0	0	0	0
6I36-A	0	0	0	0	0	0
4AM0-Q	0	0	0	0	0	0
5MQ3-AA	0	0	0	0	0	0
1PSQ-A	0	0	0	0	0	0
4ZBK-B	0	0	0	0	0	0
3N59-A	0	0	0	0	0	0
3KX6-A	0	0	0	0	0	0
5A5Y-A	0	0	0	0	0	0
3DD9-A	0	0	0	0	0	0
5GI4-A	0	0	0	0	0	0
2ZL3-A	0	0	0	0	0	0
1THG-A	0	0	0	0	0	0
3AIW-A	0	0	0	0	0	0
3G2F-A	1	0	0	0	0	0
2Y69-G	0	0	0	0	0	0
1A0E-A	0	0	0	0	0	0
2Y8V-A	0	0	0	0	0	0
4M3L-A	0	0	0	0	0	0
3JS3-A	0	0	0	0	0	0
2YD9-A	0	0	0	0	0	0
4LUS-A	0	0	0	0	0	0
2QLU-A	1	0	0	0	0	0
1FVR-A	0	1	0	0	0	0
6T4C-D	0	0	0	0	0	0
4M2X-A	0	0	0	0	0	0
3JZF-A	0	0	0	0	0	0
1GV0-A	0	0	0	0	0	0
4UC0-A	0	0	0	0	0	0
4OOQ-A	0	0	0	0	0	0
1QZY-A	0	0	0	0	0	0
6IBD-A	0	0	0	0	0	0
3IWD-A	0	0	0	0	0	0
2P3O-A	0	0	0	0	0	0
2B0T-A	0	0	0	0	0	0
2EGZ-A	0	0	0	0	0	0
5DZK-A	0	0	0	0	0	0
2JW5-A	0	0	0	0	0	0
2C3Z-A	0	0	0	0	0	0
6CNZ-A	0	0	0	0	0	0
1YT8-A	0	0	0	0	0	0
3T8W-A	0	0	0	0	0	0
1W6T-A	0	0	0	0	0	0
4CFH-A	1	0	0	0	0	0
6SXV-A	0	0	0	0	0	0
1KV5-A	0	0	0	0	0	0
6CXM-A	0	0	0	0	0	0
3H9E-O	0	0	0	0	0	0
4KL6-A	0	0	0	0	0	0
4WR5-A	0	0	0	0	0	0
6FGA-A	0	0	0	0	0	0
3ORS-A	0	0	0	0	0	0
1W55-A	0	0	0	0	0	0
6D4O-A	0	0	0	0	0	0
3NZW-K	0	0	0	0	0	0
2WO1-A	0	0	0	0	0	0
5YTU-A	0	0	0	0	0	0
4CTI-A	0	0	0	0	0	0
4Z0C-A	0	0	0	0	0	0
4R3F-A	0	0	0	0	0	0
1ND3-C	0	0	0	1	0	0
2MC9-A	0	0	0	0	0	0
2F3I-A	0	0	0	0	0	0
1DOQ-A	0	0	0	0	0	0
3BY9-A	0	0	0	0	0	0
3JVZ-C	0	0	0	0	0	0
4KH5-A	0	0	0	0	0	0
3EG4-A	0	0	0	0	0	0
4WP0-A	0	0	0	0	0	0
5BY6-A	0	0	0	0	0	0
2KL1-A	0	0	0	0	0	0
3M16-A	0	0	0	0	0	0
4UOG-A	0	0	0	0	0	0
3UAY-A	0	0	0	0	0	0
4PIV-A	0	0	0	0	0	0
2I3Y-A	0	0	0	0	0	0
4AE7-A	0	0	0	0	0	0
1PYU-B	0	0	0	0	0	0
5C94-A	0	0	0	0	0	0
4QAW-A	0	0	0	0	0	0
1SP4-B	0	0	0	0	0	0
1K6Y-A	0	0	0	0	0	0
5ZKA-A	0	0	0	0	0	0
2RSY-A	0	0	0	0	0	0
5GPO-A	0	0	0	0	0	0
5AJA-A	0	0	0	0	0	0
5FL7-D	0	0	0	0	0	0
1JCN-A	0	0	0	0	0	0
6RXQ-A	0	0	0	0	0	0
5HOL-A	0	0	0	0	0	0
2GJT-A	0	0	0	0	0	0
1ZZP-A	0	0	0	0	0	0
5WOY-A	0	0	0	0	0	0
5E3R-A	0	0	0	0	0	0
4XIJ-A	0	0	0	0	0	0
2AGK-A	0	0	0	0	0	0
2UVL-A	0	0	0	0	0	0
3I9N-A	0	0	0	0	0	0
1X37-A	0	0	0	0	0	0
6QI9-D	0	0	0	0	0	0
4UIQ-A	0	0	0	0	0	0
2K18-A	0	0	0	0	0	0
4QTB-A	1	0	0	0	0	0
4Y61-A	0	0	0	0	0	0
3MWQ-A	0	0	0	0	0	0
5XTI-AC	0	0	0	0	0	0
2ROW-A	0	0	0	0	0	0
4MB4-A	0	0	0	0	0	0
2HW5-A	0	0	0	0	0	0
2QVH-A	0	0	0	0	0	0
2WVI-A	0	0	0	0	0	0
6HEG-A	0	0	0	0	0	1
6WTC-B	0	0	0	0	0	0
5LJV-A	0	0	0	0	0	0
2X2U-A	0	0	0	0	0	0
4GK6-A	0	0	0	0	0	0
6RIV-B	0	0	0	0	0	0
3BO7-A	0	0	0	0	0	0
1WFW-A	0	0	0	0	0	0
2H03-A	0	0	0	0	0	0
4J6F-A	0	0	0	0	0	0
4AYB-G	0	0	0	0	0	0
5HUB-A	0	0	0	0	0	0
1H8G-A	0	0	0	0	0	0
1PQU-A	0	0	0	0	0	0
2RQ8-A	0	0	0	0	0	0
2IFG-A	0	0	0	0	0	0
4U5I-A	0	0	0	0	0	0
5FDF-A	0	0	0	0	0	0
3T57-A	0	0	0	0	0	0
3E2E-A	0	0	0	0	0	0
6PPT-A	0	0	0	0	0	0
2I5B-A	0	0	0	0	0	0
2FU0-A	0	0	0	0	0	0
5TEW-A	0	0	0	0	0	0
2J0W-A	0	0	0	0	0	0
1XTI-A	0	0	0	0	0	1
5GKA-B	0	0	0	1	0	0
3ZCN-A	0	0	0	0	0	0
1SE0-A	0	0	0	0	0	0
4Q16-A	0	0	0	0	0	0
2EX6-A	0	0	0	0	0	0
5A89-A	0	0	0	0	0	0
3FLO-B	0	0	0	0	0	0
3WLE-A	0	0	0	0	0	0
3RUB-S	0	0	0	0	0	0
5K6K-A	0	0	0	0	0	0
6XTX-7	0	0	0	0	0	0
5UCG-A	0	0	0	0	0	0
3TVI-A	0	0	0	0	0	0
5AH1-A	0	0	0	0	0	0
2X41-A	0	0	0	0	0	0
1UFR-A	0	0	0	0	0	0
1GZJ-A	0	0	0	0	0	0
4U0Z-A	0	0	0	0	0	0
1MHM-A	0	0	0	0	0	0
4W5Z-A	0	0	0	0	0	0
3KW3-A	0	0	0	0	0	0
1QHZ-A	0	0	0	0	0	0
2VUL-A	0	0	0	0	0	0
4JND-A	0	0	0	0	0	0
1BEV-1	0	0	0	1	0	0
2WLU-A	0	0	0	0	0	0
3TOT-A	0	0	0	0	0	0
1GYT-A	0	0	0	0	0	0
1UAA-A	0	0	0	0	0	0
2BE7-A	0	0	0	0	0	0
1E3H-A	0	0	0	0	0	0
2AEP-A	0	0	0	0	0	0
1XPP-A	0	0	0	0	0	0
2B9U-A	0	0	0	0	0	0
5LEZ-N	0	0	0	0	0	0
2MJ6-A	0	0	0	0	0	0
3R2G-A	0	0	0	0	0	0
5VU2-Q	0	0	0	0	0	0
6QQK-A	0	0	0	0	0	0
2B3Z-A	0	0	0	0	0	0
3ZZN-A	0	0	0	0	0	0
3ZSE-A	0	0	0	0	0	0
2P91-A	0	0	0	0	1	0
2PIE-A	0	0	0	0	0	0
2J0K-A	0	1	0	0	0	0
5AP3-A	1	0	0	0	0	0
3FB4-A	0	0	0	0	0	0
2ORY-A	0	0	0	0	0	0
5D1Y-A	0	0	0	0	0	0
4ILS-A	0	0	0	0	0	0
6P1H-B	0	0	0	0	0	0
2JI5-A	0	0	0	0	0	0
2YLL-A	0	0	0	0	0	0
2B7F-A	0	0	0	0	0	0
1WP9-A	0	0	0	0	0	1
2JFV-A	0	0	0	0	0	0
1XYR-3	0	0	0	1	0	0
2V8O-A	0	0	0	0	0	0
5MDN-A	0	0	0	0	0	0
2RF0-A	0	0	0	0	0	0
6LNT-M	0	0	0	0	0	0
1HQM-E	0	0	0	0	0	0
1ESO-A	0	0	0	0	0	0
1PZS-A	0	0	0	0	0	0
3ER8-C	0	0	0	0	0	0
4UFZ-A	0	0	0	0	0	0
3V4Y-A	0	0	0	0	0	0
3A04-A	0	0	0	0	0	0
5FG8-A	1	0	0	0	0	0
2AUK-A	0	0	0	0	0	0
6IDO-A	0	0	0	0	0	0
1VRD-A	0	0	0	0	0	0
3WD0-A	0	0	0	0	0	0
3R4S-A	0	0	0	0	0	0
5ZY9-C	0	0	0	0	0	0
6J8Y-C	0	0	0	0	0	0
1HKV-A	0	0	0	0	0	0
3M1G-A	0	0	0	0	0	0
6FOH-A	0	0	0	0	0	0
1VS0-A	0	0	0	0	0	0
3AZZ-A	0	0	0	0	0	0
6UK3-A	0	0	0	0	0	0
5BQM-B	0	0	0	0	0	0
3U5T-A	0	0	0	0	1	0
3F9T-A	0	0	0	0	0	0
4NTZ-A	0	0	0	0	0	0
1QSO-A	0	0	0	0	0	0
1QGE-D	0	0	0	0	0	0
6WPR-A	0	0	0	0	1	0
3FCY-A	0	0	0	0	0	0
3ZVN-A	0	0	0	0	0	0
5C56-A	0	0	0	0	0	0
4Z8I-A	0	0	0	0	0	0
2DL6-A	0	0	0	0	0	0
5EHF-A	0	0	0	0	0	0
5K3Q-A	0	0	0	0	0	0
2RH9-A	0	0	0	0	0	0
6NT9-A	1	0	0	0	0	0
1OJT-A	0	0	0	0	0	0
6U8W-A	0	0	0	0	0	0
3TQT-A	0	0	0	0	0	0
5XX9-A	0	0	0	0	0	0
1CTU-A	0	0	0	0	0	0
4C5U-A	0	0	0	0	0	0
2E18-A	0	0	0	0	0	0
4NFN-A	1	0	0	0	0	0
2PMZ-C	0	0	0	0	0	0
4QMW-A	1	0	0	0	0	0
4N83-A	0	0	0	0	0	0
4GWR-A	0	0	0	0	0	0
2YOL-A	0	0	0	0	0	0
6BHB-A	0	0	0	0	0	0
3I6A-A	0	0	0	0	0	0
3STG-A	0	0	0	0	0	0
5UHL-B	0	0	0	0	0	0
2CW3-A	0	0	0	0	0	0
1B3Z-A	0	0	0	0	0	0
3U6F-B	0	0	0	0	0	0
6Y3A-A	0	0	0	0	0	0
1WKY-A	0	0	0	0	0	0
4EZE-A	0	0	0	0	0	0
2VEO-A	0	0	0	0	0	0
3LNU-A	0	0	0	0	0	0
2QKR-A	1	0	0	0	0	0
5XKN-A	0	0	0	0	0	0
5M8E-A	0	0	0	0	0	0
5Z3I-A	0	0	0	0	0	0
3RP9-A	1	0	0	0	0	0
4AC1-X	0	0	0	0	0	0
1S5J-A	0	0	0	0	0	0
2KFW-A	0	0	1	0	0	0
2OB4-A	0	0	0	0	0	0
3WPZ-A	0	0	0	0	0	0
4BK4-A	0	0	0	0	0	0
2WB1-L	0	0	0	0	0	0
6W5O-A	0	0	0	0	0	0
6AH9-A	0	0	0	0	1	0
3TR9-A	0	0	0	0	0	0
2JQ9-A	0	0	0	0	0	0
2LXN-A	0	0	0	0	0	0
1L8L-A	0	0	0	0	0	0
4A69-A	0	0	0	0	0	0
1KKC-A	0	0	0	0	0	0
5BZ0-A	0	0	0	0	0	0
5LBD-A	0	0	0	0	0	0
6HPR-A	0	0	0	0	0	0
3BJ5-A	0	0	0	0	0	0
3KKA-C	0	0	0	0	0	0
5IJW-A	0	0	0	0	0	0
3QD2-B	1	0	0	0	0	0
6QI8-A	0	0	0	0	0	0
1T6E-X	0	0	0	0	0	0
3WN6-A	0	0	0	0	0	0
3I81-A	0	1	0	0	0	0
1ISF-A	0	0	0	0	0	0
1OXK-B	0	0	0	0	0	0
6WCI-A	0	0	0	0	0	0
3ZIZ-A	0	0	0	0	0	0
5URF-A	0	0	0	0	0	0
2VL6-A	0	0	0	0	0	0
2RCV-A	0	0	0	0	0	0
2RJM-A	0	0	0	0	0	0
5FMB-A	0	0	0	0	0	0
4FSH-A	0	0	0	0	0	0
5T0L-A	0	0	0	0	0	0
3OBT-A	0	0	0	0	0	0
4MAF-A	0	0	0	0	0	0
6G3U-A	0	0	0	0	0	0
3RGQ-A	0	0	0	0	0	0
6DT1-A	0	0	0	0	0	0
2GV1-A	0	0	0	0	0	0
1YGH-A	0	0	0	0	0	0
6ERC-A	0	0	0	0	0	0
5MUF-A	0	0	0	0	0	0
5HLA-A	0	0	0	0	0	0
5N11-A	0	0	0	0	0	0
5SZJ-A	0	0	0	0	0	0
3W4R-A	0	0	0	0	0	0
4NX8-A	0	0	0	0	0	0
3IJP-A	0	0	0	0	0	0
6EQI-C	1	0	0	0	0	0
2RIJ-A	0	0	0	0	0	0
4NB7-A	0	0	0	0	0	0
1UNN-C	0	0	0	0	0	0
3GUE-A	0	0	0	0	0	0
1OWS-A	0	0	0	0	0	0
5ND5-A	0	0	0	0	0	0
5GT5-A	0	0	0	0	0	0
2RKJ-A	0	0	0	0	0	0
2CFB-A	0	0	0	0	0	0
2CR6-A	0	0	0	0	0	0
2R37-A	0	0	0	0	0	0
2A7O-A	0	0	0	0	0	0
6P9A-B	0	0	0	0	0	0
2RG9-A	0	0	0	0	0	0
5LDX-L	0	0	0	0	0	0
4IV1-B	0	0	0	1	0	0
4F2N-A	0	0	0	0	0	0
6C25-A	0	0	0	0	0	0
3ICF-A	0	0	0	0	0	0
3O4F-A	0	0	0	0	0	0
5XTD-C	0	0	0	0	0	0
6F57-A	0	0	0	0	0	0
1CPJ-A	0	0	0	0	0	0
6BHC-A	1	0	0	0	0	0
2R29-A	0	0	0	0	0	0
6JXG-A	0	0	0	0	0	0
2VCV-A	0	0	0	0	0	0
6G76-A	1	0	0	0	0	0
5BQS-A	0	0	0	0	0	0
4XTI-A	0	0	0	0	0	0
3SZ3-A	0	0	0	0	0	0
6PJW-A	0	0	0	0	0	0
1E6V-A	0	0	0	0	0	0
1YBT-A	0	0	0	0	0	0
6K2C-A	0	0	0	0	0	0
1ZBQ-A	0	0	0	0	0	0
5H6B-A	0	0	0	0	0	0
5IAO-A	0	0	0	0	0	0
1VF1-A	0	0	0	0	0	0
3PPI-A	0	0	0	0	1	0
4M1I-A	0	0	0	0	0	0
4H7D-A	0	0	0	0	0	0
1WIM-A	0	0	0	0	0	0
1O4S-A	0	0	0	0	0	0
1NDQ-A	0	0	0	0	0	0
3L9X-A	0	0	0	0	0	0
5FMG-H	0	0	0	0	0	0
5SWU-A	0	0	0	0	0	0
3ZCB-A	0	0	0	0	0	0
4WTH-A	0	0	0	0	0	0
1LF9-A	0	0	0	0	0	0
2G2O-A	0	0	0	0	0	0
4WHX-A	0	0	0	0	0	0
4OL9-A	0	0	0	0	0	0
5CYF-A	0	0	0	0	0	0
6UEW-B	0	0	0	0	0	0
5LL9-A	0	0	0	0	0	0
4XOX-A	0	0	0	0	0	0
3VMW-A	0	0	0	0	0	0
6W9H-A	0	0	0	0	0	0
1TLU-A	0	0	0	0	0	0
5T1A-A	0	0	0	0	0	0
3IXE-A	0	0	0	0	0	0
6APH-A	0	0	0	0	0	0
5NCN-B	0	0	0	0	0	0
2J6Z-A	0	0	0	0	0	0
2I0E-A	1	0	0	0	0	0
5OCS-A	0	0	0	0	0	0
3LRQ-A	0	0	0	0	0	0
4NQJ-A	0	0	0	0	0	0
1DPY-A	0	0	0	0	0	0
5EYW-A	0	0	0	0	0	0
2CZV-C	0	0	0	0	0	0
3LWD-A	0	0	0	0	0	0
6RFL-L	0	0	0	0	0	0
1HKG-A	0	0	0	0	0	0
6K0A-G	0	0	0	0	0	0
5O6T-A	0	0	0	0	0	0
4XHF-A	0	0	0	0	0	0
5TIR-A	0	0	0	0	0	0
4AL8-C	0	0	0	0	0	0
4UIH-A	0	0	0	0	0	0
4NBQ-A	0	0	0	0	0	0
1IJR-A	0	0	0	0	0	0
3EJ0-A	0	0	0	0	0	0
3US8-A	0	0	0	0	0	0
2OSH-A	0	0	0	0	0	0
3H7Q-A	0	0	0	0	0	0
2DCB-A	0	0	0	0	0	0
4ZM6-A	0	0	0	0	0	0
4OFW-A	0	0	0	0	0	0
4P6V-E	0	0	0	0	0	0
1T4B-A	0	0	0	0	0	0
2F4E-A	0	0	1	0	0	0
1CZY-A	0	0	0	0	0	0
3UEY-A	0	0	0	0	0	0
1UPP-A	0	0	0	0	0	0
3B6N-A	0	0	0	0	0	0
2J1P-A	0	0	0	0	0	0
3N9D-A	0	0	0	0	0	0
5HJ7-A	0	0	0	0	0	0
4MJ3-A	0	0	0	0	0	0
5NFR-A	0	0	0	0	0	0
5BZX-A	0	0	0	0	0	0
5HKF-A	0	0	0	0	0	0
3RAW-A	1	0	0	0	0	0
4FBN-A	0	0	0	0	0	0
1OBG-A	0	0	0	0	0	0
3ZRW-A	0	0	0	0	0	0
2L75-A	0	0	0	0	0	0
4YPO-A	0	0	0	0	0	0
3HHQ-A	0	0	0	0	0	0
1W93-A	0	0	0	0	0	0
2C35-A	0	0	0	0	0	0
3LEZ-A	0	0	0	0	0	0
4KW6-A	0	0	0	0	0	0
2XEU-A	0	0	0	0	0	0
4UCF-A	0	0	0	0	0	0
5XWF-A	0	0	0	0	0	0
5CKV-A	0	0	0	0	0	0
1QVA-A	0	0	0	0	0	1
3WP5-A	0	0	0	0	0	0
2GSO-A	0	0	0	0	0	0
3UA7-A	0	0	0	0	0	0
4P0E-A	0	0	0	0	0	0
2PF1-A	0	0	0	0	0	0
5UJS-A	0	0	0	0	0	0
1TD2-A	0	0	0	0	0	0
5Z2C-A	0	0	0	0	0	0
3WY1-A	0	0	0	0	0	0
6BHF-A	0	0	0	0	0	0
6WY4-A	0	0	0	0	0	0
5JN8-A	0	0	0	0	0	0
5YKS-A	1	0	0	0	0	0
5JXX-A	0	0	0	0	0	0
1UMG-A	0	0	0	0	0	0
5XEM-A	0	0	0	0	0	0
3NET-A	0	0	0	0	0	0
3D0O-A	0	0	0	0	0	0
2KOY-A	0	0	0	0	0	0
1HKX-A	0	0	0	0	0	0
6WGY-A	0	0	0	0	0	0
1KS6-A	0	0	0	0	0	0
6N1N-A	0	0	0	0	0	0
6CW2-D	0	0	0	0	0	0
6QUQ-O	0	0	0	0	0	0
5HUA-A	0	0	1	0	0	0
2H30-A	0	0	0	0	0	0
1I35-A	0	0	0	0	0	0
5GQR-K	0	0	0	0	0	0
3GMW-A	0	0	0	0	0	0
3QS7-E	0	0	0	0	0	0
5MWA-A	0	0	0	0	0	0
6HA9-A	0	0	0	0	0	0
2JGQ-A	0	0	0	0	0	0
6R26-A	0	0	0	0	0	0
5LF3-J	0	0	0	0	0	0
1E58-A	0	0	0	0	0	0
1XND-A	0	0	0	0	0	0
4MQ3-A	0	0	0	0	0	0
3CVR-A	0	0	0	0	0	0
3HRI-A	0	0	0	0	0	0
6PFY-C	0	0	0	0	0	0
1N70-A	0	0	0	0	0	0
1W4I-A	0	0	0	0	0	0
4BQM-A	0	0	0	0	0	0
2YUK-A	0	0	0	0	0	0
3P1G-A	0	0	0	0	0	0
3LFL-A	0	0	0	0	0	0
2B7U-A	0	0	0	0	0	0
5AYA-A	0	0	0	0	0	0
1DXL-A	0	0	0	0	0	0
6FWS-A	0	0	0	0	0	1
6H8K-A	0	0	0	0	0	0
1DOF-A	0	0	0	0	0	0
1NGC-A	0	0	0	0	0	0
1EOM-A	0	0	0	0	0	0
3H0I-A	0	0	0	0	0	0
2VM2-A	0	0	0	0	0	0
6FIC-T	0	0	0	0	0	0
1S6B-B	0	0	0	0	0	0
3IGN-A	0	0	0	0	0	0
1I1Q-B	0	0	0	0	0	0
1XRE-A	0	0	0	0	0	0
6RDN-X	0	0	0	0	0	0
5OHJ-A	0	0	0	0	0	0
4MEC-A	0	0	0	0	0	0
3TUP-A	0	0	0	0	0	0
6C6L-E	0	0	0	0	0	0
4ZXN-A	0	0	0	0	0	0
1OOP-C	0	0	0	1	0	0
4FZH-A	0	0	0	0	0	0
2ZE0-A	0	0	0	0	0	0
5IGQ-A	0	0	0	0	0	0
1U3W-A	0	0	0	0	0	0
6PQE-A	0	0	0	0	0	0
4ZGW-A	0	0	0	0	1	0
5XBC-A	0	0	0	0	0	0
3FVS-A	0	0	0	0	0	0
3EHG-A	0	0	0	0	0	0
3EUF-A	0	0	0	0	0	0
2DQ7-X	0	1	0	0	0	0
1SCN-E	0	0	0	0	0	0
3P11-A	0	0	0	0	0	0
3DOH-A	0	0	0	0	0	0
3CEG-A	0	0	0	0	0	0
1PL2-A	0	0	0	0	0	0
4JMP-A	0	0	0	0	0	0
2L1U-A	0	0	0	0	0	0
1S49-A	0	0	0	0	0	0
3B0X-A	0	0	0	0	0	0
3QWV-A	0	0	0	0	0	0
2NSQ-A	0	0	0	0	0	0
2RGY-A	0	0	0	0	0	0
4AJN-A	0	0	0	0	0	0
1JEW-2	0	0	0	1	0	0
4GFV-A	0	0	0	0	0	0
5N06-A	0	0	0	0	0	0
1XN1-A	0	0	0	0	0	0
3IML-A	0	0	0	0	0	0
5TR3-A	0	0	0	0	0	0
1YGB-A	0	0	0	0	0	0
6OMZ-A	0	0	0	0	0	0
4NW3-A	0	0	0	0	0	0
6U0M-2	0	0	0	0	0	0
2QAI-A	0	0	0	0	0	0
6JDE-B	0	0	0	0	0	0
4WL2-A	0	0	0	0	0	0
5D80-J	0	0	0	0	0	0
2VEF-A	0	0	0	0	0	0
1F3B-A	0	0	0	0	0	0
4DHX-A	0	0	0	0	0	0
2AAA-A	0	0	0	0	0	0
4IG9-A	0	0	0	0	0	0
3A31-A	0	0	0	0	0	0
6PSI-B	0	0	0	0	0	0
5B8F-A	0	0	0	0	0	0
5A8R-A	0	0	0	0	0	0
5U6Z-A	0	0	0	0	0	0
3QNQ-A	0	0	0	0	0	0
3TKZ-A	0	0	0	0	0	0
4MYG-A	1	0	0	0	0	0
4A0G-A	0	0	0	0	0	0
5OJN-A	0	0	0	0	0	0
6L6Z-D	0	0	0	0	0	0
2JCA-A	0	0	0	0	0	0
4EQV-A	0	0	0	0	0	0
6H8K-K	0	0	0	0	0	0
2MP3-A	0	0	0	0	0	0
6NKC-A	0	0	0	0	0	0
3OX4-A	0	0	0	0	0	0
4EGT-A	0	0	0	0	0	0
5JXW-A	0	0	0	0	0	0
5G6V-A	1	0	0	0	0	0
6T48-A	0	0	0	1	0	0
2IJO-B	0	0	0	0	0	0
5LFK-A	0	0	0	0	0	0
3LZX-A	0	0	0	0	0	0
2H2Y-A	0	0	0	0	0	0
3O1I-A	0	0	0	0	0	0
5UR0-A	0	0	0	0	0	0
6DXA-A	0	0	0	0	0	0
2NNH-A	0	0	0	0	0	0
2WP8-J	0	0	0	0	0	0
3CN7-A	0	0	0	0	0	0
2WYS-A	0	0	0	0	0	0
4K7M-A	0	0	0	0	0	0
5KVU-A	0	0	0	0	0	0
3PF3-A	0	0	0	0	0	0
1FYV-A	0	0	0	0	0	0
1Y7O-A	0	0	0	0	0	0
6FGS-A	0	0	0	0	0	0
5C8C-A	0	0	0	1	0	0
3R8R-A	0	0	0	0	0	0
5UE1-A	0	0	0	0	0	0
4U41-A	1	0	0	0	0	0
1FPZ-A	0	0	0	0	0	0
6PPO-D	0	0	0	0	0	0
3DWV-A	0	0	0	0	0	0
1WWW-X	0	0	0	0	0	0
4F2G-A	0	0	0	0	0	0
5U6R-A	0	0	0	0	0	0
3V9P-A	0	0	0	0	0	0
2EJ2-A	0	0	0	0	0	0
4GLX-A	0	0	0	0	0	0
5HOU-A	0	0	0	0	0	0
5G3M-A	0	0	0	0	0	0
5UGW-A	0	0	0	0	0	0
3EF1-A	0	0	0	0	0	0
6BAF-A	0	0	0	0	0	0
2DHN-A	0	0	0	0	0	0
3TJT-A	0	0	0	0	0	0
3E0U-A	0	0	0	0	0	0
2GQD-A	0	0	0	0	0	0
2Y2W-A	0	0	0	0	0	0
3U5N-A	0	0	0	0	0	0
4WOK-A	0	0	0	0	0	0
6C55-A	0	0	0	0	0	0
1GY0-A	0	0	0	0	0	0
3T4T-A	0	0	0	0	0	0
4G7U-A	0	0	0	0	0	0
6K3H-A	0	0	0	0	0	0
5IFZ-A	0	0	0	0	0	0
1OX5-A	0	0	0	0	0	0
2Y78-A	0	0	1	0	0	0
3HN3-A	0	0	0	0	0	0
2QT7-A	0	0	0	0	0	0
4O6D-A	0	0	0	0	0	0
5FUX-A	0	0	0	0	0	0
6E0O-A	0	0	0	0	0	0
3EEH-A	0	0	0	0	0	0
3IT4-B	0	0	0	0	0	0
3QKC-B	0	0	0	0	0	0
2PU1-A	0	0	0	0	0	0
6I7P-A	0	0	0	0	0	0
4P6V-D	0	0	0	0	0	0
3PWZ-A	0	0	0	0	0	0
5N1Q-C	0	0	0	0	0	0
6HKA-A	0	0	0	0	0	0
3Q62-A	0	0	0	0	0	0
5Y27-A	0	0	0	0	0	0
2WQK-A	0	0	0	0	0	0
6C2N-A	0	0	0	0	0	0
6P09-A	0	0	0	0	0	0
4GAH-A	0	0	0	0	0	0
1DGI-4	0	0	0	0	0	0
3V9M-A	0	0	0	0	0	0
2DWP-A	0	0	0	0	0	0
2LWE-A	0	0	0	0	0	0
4Z38-A	0	0	0	0	0	0
5G2X-C	0	0	0	0	0	0
3ISG-A	0	0	0	0	0	0
4PMX-A	0	0	0	0	0	0
6K8P-A	0	0	0	0	0	0
1XQI-A	0	0	0	0	0	0
2LGY-A	0	0	0	0	0	0
1BDX-A	0	0	0	0	0	0
3UWD-A	0	0	0	0	0	0
6N2A-A	0	0	0	0	0	0
6ITO-A	0	0	0	0	0	0
4XKY-B	0	0	0	0	0	0
4JDR-A	0	0	0	0	0	0
4DRH-B	0	0	0	0	0	0
2EB0-A	0	0	0	0	0	0
5A7M-A	0	0	0	0	0	0
4J54-A	0	0	0	0	0	0
2OOX-A	0	0	0	0	0	0
2K7N-A	0	0	0	0	0	0
6UA1-A	0	0	0	0	0	0
6QMM-B	0	0	0	0	0	0
3COM-A	1	0	0	0	0	0
5HKP-A	0	0	0	0	0	0
1NJ8-A	0	0	0	0	0	0
2V6B-A	0	0	0	0	0	0
1ZWS-A	1	0	0	0	0	0
1UDE-A	0	0	0	0	0	0
2LJ4-A	0	0	0	0	0	0
5FOD-A	0	0	0	0	0	0
2WM8-A	0	0	0	0	0	0
3WJ1-A	0	0	0	0	0	0
3ZT9-A	0	0	0	0	0	0
5OAR-B	0	0	0	0	0	0
5OGZ-A	0	0	0	0	0	0
2J1L-A	0	0	0	0	0	0
2X5I-D	0	0	0	0	0	0
2KGT-A	0	0	0	0	0	0
3LD9-A	0	0	0	0	0	0
1EU1-A	0	0	0	0	0	0
6I8T-A	0	0	0	0	0	0
2D3A-A	0	0	0	0	0	0
6OF8-F	0	0	0	0	0	0
3X43-A	0	0	0	0	0	0
2WKQ-A	0	0	0	0	0	0
3K2E-A	0	0	0	0	1	0
4XBS-A	0	0	0	0	0	0
1NB2-A	0	0	0	0	0	0
6KCZ-A	0	0	0	0	0	0
1RPZ-A	0	0	0	0	0	0
5VNZ-A	0	0	0	0	0	0
1KLX-A	0	0	0	0	0	0
2YY5-A	0	0	0	0	0	0
6ERG-A	0	0	0	0	0	0
6QEL-A	0	0	0	0	0	0
6NFZ-A	1	0	0	0	0	0
5FN6-A	0	0	0	0	0	0
3PT3-A	0	0	0	0	0	0
5DUL-A	0	0	0	0	0	0
6QM8-K	0	0	0	0	0	0
1J4G-A	0	0	0	0	0	0
6DXD-A	0	0	0	0	0	0
5HXV-A	0	0	0	0	0	0
4B6L-A	1	0	0	0	0	0
2TAA-A	0	0	0	0	0	0
5BXI-A	0	0	0	0	0	0
4L3B-B	0	0	0	1	0	0
2P86-A	0	0	0	0	0	0
4BCR-A	0	0	0	0	0	0
1QK4-A	0	0	0	0	0	0
5KJP-A	0	0	0	0	0	0
3J0F-A	0	0	0	0	0	0
1IXD-A	0	0	0	0	0	0
2E7H-A	0	0	0	0	0	0
5XTC-l	0	0	0	0	0	0
6C4S-A	0	0	0	0	0	0
3ZVD-A	0	0	0	0	0	0
1ZUW-A	0	0	0	0	0	0
6HWH-P	0	0	0	0	0	0
3FF1-A	0	0	0	0	0	0
4LS7-A	0	0	0	0	0	0
4IS4-A	0	0	0	0	0	0
1R1D-A	0	0	0	0	0	0
1P4S-A	0	0	0	0	0	0
3NJB-A	0	0	0	0	0	0
3ZM8-A	0	0	0	0	0	0
2O4D-A	0	0	0	0	0	0
5NGZ-A	0	0	0	0	0	0
2Q0Z-X	0	0	0	0	0	0
5T3A-A	0	0	0	0	0	0
4H3H-B	0	0	0	0	0	0
5GLA-A	0	0	0	0	0	0
4NQK-A	0	0	0	0	0	0
3EY6-A	0	0	1	0	0	0
1EYE-A	0	0	0	0	0	0
1QLE-C	0	0	0	0	0	0
2X5I-B	0	0	0	1	0	0
5VE2-A	0	0	0	0	0	0
2P31-A	0	0	0	0	0	0
6F2C-A	0	0	0	0	0	0
4IV5-A	0	0	0	0	0	0
1VKE-A	0	0	0	0	0	0
1T5I-A	0	0	0	0	0	0
1JWE-A	0	0	0	0	0	0
3ZH3-A	0	0	0	0	0	0
5L64-K	0	0	0	0	0	0
2DSC-A	0	0	0	0	0	0
